# Supplementary material for: Engineering transcriptional regulation of pentose metabolism in Rhodosporidium toruloides for improved conversion of xylose to bioproducts
Source: Microb Cell Fact. 2023 Aug 3;22:144. doi: 10.1186/s12934-023-02148-5 (PMC10398944; doi:10.1186/s12934-023-02148-5)
Supplement: Supplementary file 1 — Additional file 1: Intensities and statistical analysis from global proteomics of WT IFO 0880, OE-Pnt1, ∆Pnt1 grown on xylose and xylose plus glycerol medium. [file 12934_2023_2148_MOESM1_ESM.xlsx]

## Sheet: SampleInfo
Condition	Condition Short	Sample	Replicate	Strain	Strain Short	Media
OE-Pnt1 Xylose	TEF_30	TF-30-TEF-R1	R1	pTEF1:12978 (promoter enhanced expression of 12978)	OE-Pnt1	40 g/L xylose, mid log phase (30 hr)
OE-Pnt1 Xylose	TEF_30	TF-30-TEF-R2	R2	pTEF1:12978 (promoter enhanced expression of 12978)	OE-Pnt1	40 g/L xylose, mid log phase (30 hr)
OE-Pnt1 Xylose	TEF_30	TF-30-TEF-R3	R3	pTEF1:12978 (promoter enhanced expression of 12978)	OE-Pnt1	40 g/L xylose, mid log phase (30 hr)
OE-Pnt1 Xylose	TEF_30	TF-30-TEF-R4	R4	pTEF1:12978 (promoter enhanced expression of 12978)	OE-Pnt1	40 g/L xylose, mid log phase (30 hr)
WT Xylose	WT_30	TF-30-WT-R1	R1	WT	WT	40 g/L xylose, mid log phase (30 hr)
WT Xylose	WT_30	TF-30-WT-R2	R2	WT	WT	40 g/L xylose, mid log phase (30 hr)
WT Xylose	WT_30	TF-30-WT-R3	R3	WT	WT	40 g/L xylose, mid log phase (30 hr)
WT Xylose	WT_30	TF-30-WT-R4	R4	WT	WT	40 g/L xylose, mid log phase (30 hr)
∆Pnt1 Xylose	12_30	TF-30-12-R1	R1	Δ12978 (deletion of 12978)	∆Pnt1	40 g/L xylose, mid log phase (30 hr)
∆Pnt1 Xylose	12_30	TF-30-12-R2	R2	Δ12978 (deletion of 12978)	∆Pnt1	40 g/L xylose, mid log phase (30 hr)
∆Pnt1 Xylose	12_30	TF-30-12-R3	R3	Δ12978 (deletion of 12978)	∆Pnt1	40 g/L xylose, mid log phase (30 hr)
∆Pnt1 Xylose	12_30	TF-30-12-R4	R4	Δ12978 (deletion of 12978)	∆Pnt1	40 g/L xylose, mid log phase (30 hr)
OE-Pnt1 Xylose + Glycerol	TEF_56	TF-56-TEF-R1	R1	pTEF1:12978 (promoter enhanced expression of 12978)	OE-Pnt1	40 g/L xylose+40g/L glycerol, mid log phase (56 hr)
OE-Pnt1 Xylose + Glycerol	TEF_56	TF-56-TEF-R2	R2	pTEF1:12978 (promoter enhanced expression of 12978)	OE-Pnt1	40 g/L xylose+40g/L glycerol, mid log phase (56 hr)
OE-Pnt1 Xylose + Glycerol	TEF_56	TF-56-TEF-R3	R3	pTEF1:12978 (promoter enhanced expression of 12978)	OE-Pnt1	40 g/L xylose+40g/L glycerol, mid log phase (56 hr)
OE-Pnt1 Xylose + Glycerol	TEF_56	TF-56-TEF-R4	R4	pTEF1:12978 (promoter enhanced expression of 12978)	OE-Pnt1	40 g/L xylose+40g/L glycerol, mid log phase (56 hr)
WT Xylose + Glycerol	WT_56	TF-56-WT-R1	R1	WT	WT	40 g/L xylose+40g/L glycerol, mid log phase (56 hr)
WT Xylose + Glycerol	WT_56	TF-56-WT-R2	R2	WT	WT	40 g/L xylose+40g/L glycerol, mid log phase (56 hr)
WT Xylose + Glycerol	WT_56	TF-56-WT-R3	R3	WT	WT	40 g/L xylose+40g/L glycerol, mid log phase (56 hr)
WT Xylose + Glycerol	WT_56	TF-56-WT-R4	R4	WT	WT	40 g/L xylose+40g/L glycerol, mid log phase (56 hr)
∆Pnt1 Xylose + Glycerol	12_56	TF-56-12-R1	R1	Δ12978 (deletion of 12978)	∆Pnt1	40 g/L xylose+40g/L glycerol, mid log phase (56 hr)
∆Pnt1 Xylose + Glycerol	12_56	TF-56-12-R2	R2	Δ12978 (deletion of 12978)	∆Pnt1	40 g/L xylose+40g/L glycerol, mid log phase (56 hr)
∆Pnt1 Xylose + Glycerol	12_56	TF-56-12-R3	R3	Δ12978 (deletion of 12978)	∆Pnt1	40 g/L xylose+40g/L glycerol, mid log phase (56 hr)
∆Pnt1 Xylose + Glycerol	12_56	TF-56-12-R4	R4	Δ12978 (deletion of 12978)	∆Pnt1	40 g/L xylose+40g/L glycerol, mid log phase (56 hr)

## Sheet: ProteinInfo
Protein	RTO4 ID	Uniprot	Combined Annotations	Sc288c Orthologs	Human Orthologs
10738	RTO4_10738	A0A2S9ZZK0	KOG2090: Metalloendopeptidase family - mitochondrial intermediate peptidase	OCT1	MIPEP
16245	RTO4_16245	A0A0K3CIH7	KOG1575: Voltage-gated shaker-like K+ channel, subunit beta/KCNAB	AAD3,AAD4,AAD14,AAD10
16732	RTO4_16732	A0A2T0A464	KOG1097: Adenine deaminase/adenosine deaminase	AAH1	ADA
9069	RTO4_9069	A0A0K3C7F8	KOG1046: Puromycin-sensitive aminopeptidase and related aminopeptidases	AAP1,APE2	NPEPPS
14281	RTO4_14281	A0A0K3CBD2	KOG1411: Aspartate aminotransferase/Glutamic oxaloacetic transaminase AAT1/GOT2	AAT1	GOT2
8936	RTO4_8936	A0A2T0AIM9	KOG1412: Aspartate aminotransferase/Glutamic oxaloacetic transaminase AAT2/GOT1	AAT2	GOT1
15146	RTO4_15146	A0A0K3CKS6	KOG1975: mRNA cap methyltransferase	ABD1	RNMT
12129	RTO4_12129	A0A2T0AFC2	KOG3655: Drebrins and related actin binding proteins	ABP1	DBNL
15365	RTO4_15365	A0A2T0A707	KOG2361: Predicted methyltransferase	ABP140	METTL2A,METTL2B,METTL6
13669	RTO4_13669	A0A2T0AC74	KOG1224: Para-aminobenzoate (PABA) synthase ABZ1	ABZ1
12476	RTO4_12476	A0A0K3C9Y7	HMMPfam:Aminotransferase class IV:PF01063,SUPERFAMILY::SSF56752	ABZ2
12826	RTO4_12826	A0A061BCJ2	KOG0817: Acyl-CoA-binding protein	ACB1	ACBD7,DBI
13797	RTO4_13797	A0A2T0A9S8	KOG2828: Acetyl-CoA hydrolase	ACH1
12281	RTO4_12281	A0A2T0AFT7	SUPERFAMILY::SSF48452	ACL4
11624	RTO4_11624	A0A2S9ZW40	KOG0453: Aconitase/homoaconitase (aconitase superfamily)	ACO2,ACO1	ACO1,IREB2,ACO2
14600	RTO4_14600	A0A2T0A8B0	KOG0453: Aconitase/homoaconitase (aconitase superfamily)	ACO2,ACO1	ACO1,IREB2,ACO2
14261	RTO4_14261	A0A0K3CBB4	KOG1748: Acyl carrier protein/NADH-ubiquinone oxidoreductase, NDUFAB1/SDAP subunit	ACP1	NDUFAB1
14597	RTO4_14597	A0A2T0A8A9	KOG1175: Acyl-CoA synthetase	ACS1,ACS2	ACSS1,ACSS2
14107	RTO4_14107	A0A061B6H5	KOG0676: Actin and related proteins	ACT1	AC136352.1,BX072566.1,POTEB,POTEB2,POTEB3,POTEC,POTED,POTEE,POTEF,POTEG,POTEH,POTEI,POTEJ,POTEM,ACTA1,ACTA2,ACTB,ACTBL2,ACTC1,ACTG1,ACTG2
11940	RTO4_11940	A0A0K3CCV7	KOG0457: Histone acetyltransferase complex SAGA/ADA, subunit ADA2	ADA2	TADA2A,TADA2B
14798	RTO4_14798	A0A0K3CG00	KOG3112: Uncharacterized conserved protein	ADD66	PSMG2
9220	RTO4_9220	A0A0K3C8G2	KOG2835: Phosphoribosylamidoimidazole-succinocarboxamide synthase	ADE1
12170	RTO4_12170	A0A2T0AFH0	KOG1355: Adenylosuccinate synthase	ADE12	ADSS,ADSSL1
15805	RTO4_15805	A0A0K3CFA3	KOG2700: Adenylosuccinate lyase	ADE13	ADSL
12421	RTO4_12421	A0A0K3CA69	KOG2555: AICAR transformylase/IMP cyclohydrolase/methylglyoxal synthase	ADE16,ADE17	ATIC
12132	RTO4_12132	A0A2T0AFF2	KOG2835: Phosphoribosylamidoimidazole-succinocarboxamide synthase	ADE2
15300	RTO4_15300	A0A0K3CG77	KOG0572: Glutamine phosphoribosylpyrophosphate amidotransferase	ADE4	PPAT
14259	RTO4_14259	A0A0K3CDP7	KOG0237: Glycinamide ribonucleotide synthetase (GARS)/Aminoimidazole ribonucleotide synthetase (AIRS)	ADE5,7	GART
15033	RTO4_15033	A0A0K3CGM3	KOG1907: Phosphoribosylformylglycinamidine synthase	ADE6	PFAS
13595	RTO4_13595	A0A2T0ABZ3	KOG3076: 5'-phosphoribosylglycinamide formyltransferase	ADE8
11665	RTO4_11665	A0A0K3CSA4	KOG3857: Alcohol dehydrogenase, class IV	ADH4	ADHFE1
15438	RTO4_15438	A0A0K3CLH4	KOG0023: Alcohol dehydrogenase, class V	ADH5,ADH3,ADH2,ADH1
10029	RTO4_10029	A0A2T0A1N5	KOG0023: Alcohol dehydrogenase, class V	ADH7,ADH6
13554	RTO4_13554	A0A2T0ABW7	KOG0023: Alcohol dehydrogenase, class V	ADH7,ADH6
13562	RTO4_13562	A0A0K3CC07	KOG0023: Alcohol dehydrogenase, class V	ADH7,ADH6
13947	RTO4_13947	A0A2T0AA95	KOG0023: Alcohol dehydrogenase, class V	ADH7,ADH6
16330	RTO4_16330	A0A0K3CNT6	KOG2107: Uncharacterized conserved protein, contains double-stranded beta-helix domain	ADI1	ADI1
15496	RTO4_15496	A0A2T0A7F4	KOG3078: Adenylate kinase	ADK1	AK2
15129	RTO4_15129	A0A0K3CDK3	KOG3078: Adenylate kinase	ADK2	AK3,AK4
8385	RTO4_8385	A0A0K3CAI2	KOG2854: Possible pfkB family carbohydrate kinase	ADO1	ADK
9098	RTO4_9098	A0A0K3CCD0	KOG0061: Transporter, ABC superfamily (Breast cancer resistance protein)	ADP1
10658	RTO4_10658	A0A2S9ZZC4	HMMPfam:GPR1/FUN34/yaaH family:PF01184	ADY2,ATO2
13824	RTO4_13824	A0A2T0A9X5	K07034: K07034; uncharacterized protein	ADY2,ATO2
13902	RTO4_13902	A0A0K3CDP4	KOG2383: Predicted ATPase	AFG1	LACE1
9001	RTO4_9001	A0A0K3CC16	KOG0730: AAA+-type ATPase	AFG2	SPATA5
12618	RTO4_12618	A0A0K3C7B6	KOG0731: AAA+-type ATPase containing the peptidase M41 domain	AFG3,YTA12	AFG3L2
16799	RTO4_16799	A0A0K3CJZ1	KOG0751: Mitochondrial aspartate/glutamate carrier protein Aralar/Citrin (contains EF-hand Ca2+-binding domains)	AGC1	SLC25A12,SLC25A13
13448	RTO4_13448	A0A2T0AEI6	KOG0703: Predicted GTPase-activating protein	AGE2
8819	RTO4_8819	A0A2T0AIB1	KOG2862: Alanine-glyoxylate aminotransferase AGT1	AGX1	AGXT
15525	RTO4_15525	A0A0K3CHM7	KOG2936: Uncharacterized conserved protein	AHA1	AHSA1
13262	RTO4_13262	A0A2T0AE18	KOG0541: Alkyl hydroperoxide reductase/peroxiredoxin	AHP1	PRDX5
14637	RTO4_14637	A0A0K3CJL8	KOG1336: Monodehydroascorbate/ferredoxin reductase	AIF1	AIFM2
10229	RTO4_10229	A0A0K3CNR5	KOG3348: BolA (bacterial stress-induced morphogen)-related protein	AIM1	BOLA3
15060	RTO4_15060	A0A2T0A9L6	KOG3888: Gamma-butyrobetaine,2-oxoglutarate dioxygenase	AIM17
16521	RTO4_16521	A0A0K3CH23	HMMPfam:Chalcone-flavanone isomerase:PF02431,SUPERFAMILY::SSF54626	AIM18
11263	RTO4_11263	A0A0K3CUT2	KOG3043: Predicted hydrolase related to dienelactone hydrolase	AIM2	CMBL
13899	RTO4_13899	A0A2T0AA43	KOG3159: Lipoate-protein ligase A	AIM22	LIPT1
15872	RTO4_15872	A0A2T0A522	KOG0621: Phospholipid scramblase	AIM25
10221	RTO4_10221	A0A0K3CN45	KOG4147: Uncharacterized conserved protein	AIM29	C2orf76
10069	RTO4_10069	A0A0K3CS23	KOG3954: Electron transfer flavoprotein, alpha subunit	AIM45	ETFA
14299	RTO4_14299	A0A0K3CEX9	SUPERFAMILY::SSF51695	AIM6
16391	RTO4_16391	A0A2T0A379	KOG0318: WD40 repeat stress protein/actin interacting protein	AIP1	WDR1
11040	RTO4_11040	A0A2S9ZYS6	KOG0509: Ankyrin repeat and DHHC-type Zn-finger domain containing proteins	AKR1,AKR2	ZDHHC13,ZDHHC17
11973	RTO4_11973	A0A0K3C8S3	KOG0188: Alanyl-tRNA synthetase	ALA1	AARS,AARS2
12042	RTO4_12042	A0A0K3C8W2	KOG2450: Aldehyde dehydrogenase	ALD5,ALD4,ALD6,ALD3,ALD2	ALDH1A1,ALDH1A2,ALDH1A3,ALDH1B1,ALDH2
13426	RTO4_13426	A0A0K3CCJ4	KOG2450: Aldehyde dehydrogenase	ALD5,ALD4,ALD6,ALD3,ALD2	ALDH1A1,ALDH1A2,ALDH1A3,ALDH1B1,ALDH2
16030	RTO4_16030	A0A2T0A5I7	KOG2704: Predicted membrane protein	ALE1	MBOAT1,MBOAT2
11464	RTO4_11464	A0A0K3CNL0	KOG3206: Alpha-tubulin folding cofactor B	ALF1	TBCB
14666	RTO4_14666	A0A0K3CEN2	KOG2941: Beta-1,4-mannosyltransferase	ALG1	ALG1
9945	RTO4_9945	A0A0K3CMH0	KOG1387: Glycosyltransferase	ALG11	ALG11
11272	RTO4_11272	A0A0K3CRE4	KOG2516: Protein involved in dolichol pathway for N-glycosylation (mannosyltransferase family)	ALG12	ALG12
13348	RTO4_13348	A0A0K3CC72	KOG3349: Predicted glycosyltransferase	ALG13	ALG13
14170	RTO4_14170	A0A0K3CDH6	KOG3339: Predicted glycosyltransferase	ALG14	ALG14
10095	RTO4_10095	A0A2S9ZZR1	KOG0853: Glycosyltransferase	ALG2	ALG2
13582	RTO4_13582	A0A0K3CGW9	KOG2762: Mannosyltransferase	ALG3	ALG3
11809	RTO4_11809	A0A2S9ZVK6	KOG2977: Glycosyltransferase	ALG5	ALG5
10941	RTO4_10941	A0A0K3CM64	KOG2575: Glucosyltransferase - Alg6p	ALG6	ALG6
11202	RTO4_11202	A0A2S9ZXL0	KOG2788: Glycosyltransferase	ALG7	DPAGT1
14979	RTO4_14979	A0A2T0A9M5	KOG2576: Glucosyltransferase - Alg8p	ALG8	ALG8
9039	RTO4_9039	A0A0K3C8B8	KOG2515: Mannosyltransferase	ALG9	ALG9,RP11-108O10.8
10490	RTO4_10490	A0A2S9ZYW5	KOG4730: D-arabinono-1, 4-lactone oxidase	ALO1
15461	RTO4_15461	A0A2T0A795	K16073: ALR, MNR; magnesium transporter	ALR2,ALR1,MNR2
11469	RTO4_11469	A0A0K3CQE8	KOG1096: Adenosine monophosphate deaminase	AMD1	AMPD1,AMPD2,AMPD3
10276	RTO4_10276	A0A0K3CNV4	KOG1212: Amidases	AMD2
10277	RTO4_10277	A0A0K3CSJ9	KOG1212: Amidases	AMD2
12540	RTO4_12540	A0A2T0AGK0	KOG1212: Amidases	AMD2
12553	RTO4_12553	A0A2T0AGL6	KOG1212: Amidases	AMD2
12842	RTO4_12842	A0A2T0ACU1	KOG1212: Amidases	AMD2
11543	RTO4_11543	A0A2S9ZVW6	KOG4342: Alpha-mannosidase	AMS1	MAN2C1
9432	RTO4_9432	A0A0K3CLU7	K05533: ANP1; mannan polymerase II complex ANP1 subunit	ANP1
16145	RTO4_16145	A0A2T0A5V2	KOG0769: Predicted mitochondrial carrier protein	ANT1
16282	RTO4_16282	A0A2T0A2W2	KOG2014: SMT3/SUMO-activating complex, AOS1/RAD31 component	AOS1	SAE1
16552	RTO4_16552	A0A2T0A3P1	K00988: APA1_2; ATP adenylyltransferase	APA1,APA2
10519	RTO4_10519	A0A2S9ZYZ1	KOG1858: Anaphase-promoting complex (APC), subunit 1 (meiotic check point regulator/Tsg24)	APC1	ANAPC1
10033	RTO4_10033	A0A0K3CJV0	KOG1493: Anaphase-promoting complex (APC), subunit 11	APC11	ANAPC11
14050	RTO4_14050	A0A2T0AAK7	KOG2165: Anaphase-promoting complex (APC), subunit 2	APC2	ANAPC2
16705	RTO4_16705	A0A2T0A444	KOG2596: Aminopeptidase I zinc metalloprotease (M18)	APE4	DNPEP
10595	RTO4_10595	A0A0K3CP35	KOG1061: Vesicle coat complex AP-1/AP-2/AP-4, beta subunit	APL2,APL1	AP1B1,AP2B1
14879	RTO4_14879	A0A2T0A9D3	KOG1061: Vesicle coat complex AP-1/AP-2/AP-4, beta subunit	APL2,APL1	AP1B1,AP2B1
16127	RTO4_16127	A0A0K3CG15	KOG1077: Vesicle coat complex AP-2, alpha subunit	APL3	AP2A1,AP2A2
9497	RTO4_9497	A0A0K3CII3	KOG1062: Vesicle coat complex AP-1, gamma subunit	APL4	AP1G1,AP1G2
15799	RTO4_15799	A0A2T0A532	KOG1059: Vesicle coat complex AP-3, delta subunit	APL5	AP3D1
12871	RTO4_12871	A0A2T0ACW6	KOG1060: Vesicle coat complex AP-3, beta subunit	APL6	AP3B1,AP3B2
9458	RTO4_9458	A0A0K3CIF5	KOG0937: Adaptor complexes medium subunit family	APM1	AP1M1,AP1M2
15403	RTO4_15403	A0A2T0A7D4	KOG0938: Adaptor complexes medium subunit family	APM4	AP2M1
12406	RTO4_12406	A0A0K3C6V8	KOG1294: Apurinic/apyrimidinic endonuclease and related enzymes	APN2	APEX2
11390	RTO4_11390	A0A061BIE1	KOG0934: Clathrin adaptor complex, small subunit	APS1	AP1S2,AP1S3,AP1S1
9260	RTO4_9260	A0A0K3C8Y1	KOG0935: Clathrin adaptor complex, small subunit	APS2	AP2S1
16435	RTO4_16435	A0A2T0A3D6	KOG0936: Clathrin adaptor complex, small subunit	APS3	AP3S1,AP3S2
16193	RTO4_16193	A0A0K3CG70	KOG1712: Adenine phosphoribosyl transferases	APT1	APRT
9014	RTO4_9014	A0A2T0AIX0	KOG0223: Aquaporin (major intrinsic protein family)	AQY1	AQP4,AQP1,AQP8
9015	RTO4_9015	A0A2T0AIU4	KOG0223: Aquaporin (major intrinsic protein family)	AQY1	AQP4,AQP1,AQP8
13986	RTO4_13986	A0A2T0AAC8	KOG0223: Aquaporin (major intrinsic protein family)	AQY1	AQP4,AQP1,AQP8
13987	RTO4_13987	A0A0K3CHY3	KOG0223: Aquaporin (major intrinsic protein family)	AQY1	AQP4,AQP1,AQP8
16713	RTO4_16713	A0A0K3CJT2	KOG1576: Predicted oxidoreductase	ARA2
16054	RTO4_16054	A0A2T0A5K4	KOG0927: Predicted transporter (ABC superfamily)	ARB1	ABCF2
11527	RTO4_11527	A0A0K3CS06	KOG2241: tRNA-binding protein	ARC1
10464	RTO4_10464	A0A0K3CMY7	KOG3380: Actin-related protein Arp2/3 complex, subunit ARPC5	ARC15	ARPC5
11754	RTO4_11754	A0A2S9ZWG9	KOG3155: Actin-related protein Arp2/3 complex, subunit ARPC3	ARC18	ARPC3
13201	RTO4_13201	A0A061AVY9	KOG1876: Actin-related protein Arp2/3 complex, subunit ARPC4	ARC19	ARPC4
11345	RTO4_11345	A0A0K3CQY0	KOG2826: Actin-related protein Arp2/3 complex, subunit ARPC2	ARC35	ARPC2
16406	RTO4_16406	A0A2T0A395	KOG1523: Actin-related protein Arp2/3 complex, subunit ARPC1/p41-ARC	ARC40	ARPC1A,ARPC1B
13921	RTO4_13921	A0A2T0AA75	KOG3235: Subunit of the major N alpha-acetyltransferase	ARD1	NAA11,NAA10
11799	RTO4_11799	A0A2S9ZVK0	KOG0380: Sterol O-acyltransferase/Diacylglycerol O-acyltransferase	ARE1,ARE2
9916	RTO4_9916	A0A061B372	KOG0070: GTP-binding ADP-ribosylation factor Arf1	ARF2,ARF1	ARF1
13495	RTO4_13495	A0A2T0AEQ7	KOG0071: GTP-binding ADP-ribosylation factor Arf6 (dArf3)	ARF3	ARF6
16196	RTO4_16196	A0A0K3CJ95	KOG1706: Argininosuccinate synthase	ARG1	ASS1
16267	RTO4_16267	A0A2T0A665	KOG2436: Acetylglutamate kinase/acetylglutamate synthase	ARG2
13302	RTO4_13302	A0A2T0AE55	KOG1504: Ornithine carbamoyltransferase OTC/ARG3	ARG3	OTC
11604	RTO4_11604	A0A0K3CRK9	KOG1316: Argininosuccinate lyase	ARG4	ASL
9377	RTO4_9377	A0A0K3CIA0	KOG2436: Acetylglutamate kinase/acetylglutamate synthase	ARG5,6	NAGS
16208	RTO4_16208	A0A2T0A622	KOG2786: Putative glutamate/ornithine acetyltransferase	ARG7
14878	RTO4_14878	A0A2T0A927	KOG1401: Acetylornithine aminotransferase	ARG8
13260	RTO4_13260	A0A0K3CC57	KOG1620: Inositol polyphosphate multikinase, component of the ARGR transcription regulatory complex	ARG82
16775	RTO4_16775	A0A0K3CKM0	KOG1800: Ferredoxin/adrenodoxin reductase	ARH1	FDXR
9033	RTO4_9033	A0A0K3C8B4	KOG1989: ARK protein kinase family	ARK1,PRK1	AAK1
10282	RTO4_10282	A0A0K3CSK3	KOG0072: GTP-binding ADP-ribosylation factor-like protein ARL1	ARL1	ARL1
8676	RTO4_8676	A0A061AXY4	KOG0076: GTP-binding ADP-ribosylation factor-like protein yARL3	ARL3	ARFRP1
14252	RTO4_14252	A0A0K3CEP5	KOG0692: Pentafunctional AROM protein	ARO1
14037	RTO4_14037	A0A2T0AAI4	KOG4492: Chorismate synthase	ARO2
10602	RTO4_10602	A0A0K3CT97	K01626: E2.5.1.54, aroF, aroG, aroH; 3-deoxy-7-phosphoheptulonate synthase	ARO3,ARO4
12155	RTO4_12155	A0A2T0AFG1	K01626: E2.5.1.54, aroF, aroG, aroH; 3-deoxy-7-phosphoheptulonate synthase	ARO3,ARO4
9704	RTO4_9704	A0A2T0A0R8	KOG0795: Chorismate mutase	ARO7
12407	RTO4_12407	A0A0K3CA58	KOG0634: Aromatic amino acid aminotransferase and related proteins	ARO8	AADAT
14908	RTO4_14908	A0A0K3CCW5	KOG0634: Aromatic amino acid aminotransferase and related proteins	ARO8	AADAT
15839	RTO4_15839	A0A0K3CFD0	KOG0634: Aromatic amino acid aminotransferase and related proteins	ARO8	AADAT
12440	RTO4_12440	A0A2T0AG86	KOG0676: Actin and related proteins	ARP1	ACTR1A,ACTR1B
9733	RTO4_9733	A0A0K3CMH8	KOG0677: Actin-related protein Arp2/3 complex, subunit Arp2	ARP2	ACTR2
15764	RTO4_15764	A0A2T0A4S3	KOG0678: Actin-related protein Arp2/3 complex, subunit Arp3	ARP3	ACTR3,ACTR3B
10287	RTO4_10287	A0A2T0A0A6	KOG0679: Actin-related protein - Arp4p/Act3p	ARP4	ACTL6A,ACTL6B
14535	RTO4_14535	A0A2T0A827	KOG0681: Actin-related protein - Arp5p	ARP5	ACTR5
9690	RTO4_9690	A0A2T0A2Y0	KOG0680: Actin-related protein - Arp6p	ARP6	ACTR6
16226	RTO4_16226	A0A2T0A645	KOG0797: Actin-related protein	ARP8	ACTR8
9817	RTO4_9817	A0A2T0A115	K03325: TC.ACR3; arsenite transporter, ACR3 family	ARR3
9909	RTO4_9909	A0A2T0A1B8	KOG0279: G protein beta subunit-like protein	ASC1	RACK1
10617	RTO4_10617	A0A0K3CPT7	KOG3265: Histone chaperone involved in gene silencing	ASF1	ASF1A,ASF1B
8913	RTO4_8913	A0A0K3CBV3	HMMPfam:Fungal Zn(2)-Cys(6) binuclear cluster domain:PF00172,HMMPfam:Fungal specific transcription factor domain:PF04082,ProSiteProfiles:Zn(2)-C6 fungal-type DNA-binding domain profile.:PS50048,SMART:GAL4-like Zn(II)2Cys6 (or C6 zinc) binuclear cluster DNA-binding domain:SM00066,SMART:Fungal specific transcription factor domain:SM00906,SUPERFAMILY::SSF57701	ASG1,YJL206C
15137	RTO4_15137	A0A2T0A6F3	KOG0571: Asparagine synthase (glutamine-hydrolyzing)	ASN2,ASN1	ASNS
12516	RTO4_12516	A0A2T0AGG3	KOG1193: Arginyl-tRNA-protein transferase	ATE1	ATE1
13327	RTO4_13327	A0A0K3CG73	KOG0595: Serine/threonine-protein kinase involved in autophagy	ATG1	ULK3
14270	RTO4_14270	A0A0K3CBC4	KOG3439: Protein conjugation factor involved in autophagy	ATG12	ATG12
9000	RTO4_9000	A0A2T0AIW0	KOG4540: Putative lipase essential for disintegration of autophagic bodies inside the vacuole	ATG15
15090	RTO4_15090	A0A2T0A9N7	KOG2110: Uncharacterized conserved protein, contains WD40 repeats	ATG18,HSV2	WIPI2,WDR45B
16723	RTO4_16723	A0A2T0A463	KOG2111: Uncharacterized conserved protein, contains WD40 repeats	ATG18,HSV2	WIPI2,WDR45B
9228	RTO4_9228	A0A2T0AJP6	KOG2273: Membrane coat complex Retromer, subunit VPS5/SNX1, Sorting nexins, and related PX domain-containing proteins	ATG20,SNX41	SNX4
14869	RTO4_14869	A0A0K3CK13	K06902: UMF1; MFS transporter, UMF1 family	ATG22
13834	RTO4_13834	A0A2T0A9Y8	KOG1192: UDP-glucuronosyl and UDP-glucosyl transferase	ATG26
12968	RTO4_12968	A0A2T0AD59	KOG2981: Protein involved in autophagocytosis during starvation	ATG3	ATG3
13496	RTO4_13496	A0A2T0AEQ9	KOG2674: Cysteine protease required for autophagy - Apg4p/Aut2p	ATG4	ATG4A,ATG4B,ATG4D
11901	RTO4_11901	A0A0K3CW82	KOG2337: Ubiquitin activating E1 enzyme-like protein	ATG7	ATG7
13543	RTO4_13543	A0A2T0ABV1	KOG1654: Microtubule-associated anchor protein involved in autophagy and membrane trafficking	ATG8	GABARAPL2,GABARAP
11326	RTO4_11326	A0A0K3CUX3	KOG2173: Integral membrane protein	ATG9	ATG9A,ATG9B
8376	RTO4_8376	A0A2T0AH21	KOG4125: Acid trehalase	ATH1	PGGHG
15027	RTO4_15027	A0A2T0A9J0	KOG0057: Mitochondrial Fe/S cluster exporter, ABC superfamily	ATM1	ABCB7
16359	RTO4_16359	A0A2T0A358	KOG1353: F0F1-type ATP synthase, alpha subunit	ATP1	ATP5A1
13053	RTO4_13053	A0A0K3C8B1	KOG4614: Inner membrane protein required for assembly of the F0 sector of ATP synthase	ATP10
13252	RTO4_13252	A0A0K3CBW1	KOG3281: Mitochondrial F1-ATPase assembly protein	ATP11	ATPAF1
15287	RTO4_15287	A0A2T0A6U4	KOG3015: F1-ATP synthase assembly protein	ATP12	ATPAF2
10674	RTO4_10674	A0A0K3CLI0	HMMPfam:ATP synthase complex subunit h:PF10775	ATP14
11967	RTO4_11967	A0A0K3CCY0	KOG1758: Mitochondrial F1F0-ATP synthase, subunit delta/ATP16	ATP16	ATP5D
9940	RTO4_9940	A0A2T0A1G2	K02139: ATPeFF, ATP17; F-type H+-transporting ATPase subunit f	ATP17
13759	RTO4_13759	A0A2T0ACG9	HMMPfam:ATP synthase j chain:PF04911	ATP18
15589	RTO4_15589	A0A0K3CLW3	KOG1350: F0F1-type ATP synthase, beta subunit	ATP2	ATP5B
8990	RTO4_8990	A0A2T0AIU9	KOG3314: Ku70-binding protein	ATP23	ATP23
11958	RTO4_11958	A0A061B2X6	KOG1531: F0F1-type ATP synthase, gamma subunit	ATP3	ATP5C1
14786	RTO4_14786	A0A0K3CEX5	KOG3976: Mitochondrial F1F0-ATP synthase, subunit b/ATP4	ATP4
13424	RTO4_13424	A0A0K3CCM0	KOG1662: Mitochondrial F1F0-ATP synthase, subunit OSCP/ATP5	ATP5	ATP5O
14912	RTO4_14912	A0A2T0A9B8	KOG3366: Mitochondrial F1F0-ATP synthase, subunit d/ATP7	ATP7
12460	RTO4_12460	A0A2T0AGB1	KOG0941: E3 ubiquitin protein ligase	ATS1	SERGEF
10351	RTO4_10351	A0A2T0A0I9	KOG1603: Copper chaperone	ATX1	ATOX1
12168	RTO4_12168	A0A2T0AFH1	KOG3907: ZIP-like zinc transporter proteins	ATX2	SLC39A9
12927	RTO4_12927	A0A0K3C820	HMMPfam:PAP2 superfamily:PF01569,SMART:Acid phosphatase homologues:SM00014,SUPERFAMILY::SSF48317	AUR1
14761	RTO4_14761	A0A0K3CJU6	KOG3823: Uncharacterized conserved protein	AVL9	AVL9
16187	RTO4_16187	A0A0K3CJ85	KOG1303: Amino acid transporters	AVT1	SLC32A1
14129	RTO4_14129	A0A0K3CDE8	KOG1305: Amino acid transporter protein	AVT2	SLC38A11,SLC38A3
12743	RTO4_12743	A0A0K3CAM6	KOG1304: Amino acid transporters	AVT3,AVT4	SLC36A1,SLC36A2,SLC36A3,SLC36A4
8766	RTO4_8766	A0A0K3C6J5	KOG1305: Amino acid transporter protein	AVT6,AVT5
15575	RTO4_15575	A0A2T0A7L4	KOG1209: 1-Acyl dihydroxyacetone phosphate reductase and related dehydrogenases	AYR1	HSD17B1,HSD17B2
14014	RTO4_14014	A0A0K3CHZ8	KOG0975: Branched chain aminotransferase BCAT1, pyridoxal phosphate enzymes type IV superfamily	BAT1,BAT2	BCAT1
14610	RTO4_14610	A0A2T0A8C0	KOG0975: Branched chain aminotransferase BCAT1, pyridoxal phosphate enzymes type IV superfamily	BAT1,BAT2	BCAT1
14853	RTO4_14853	A0A2T0A903	KOG0975: Branched chain aminotransferase BCAT1, pyridoxal phosphate enzymes type IV superfamily	BAT1,BAT2	BCAT1
13479	RTO4_13479	A0A0K3CBT8	K19881: BUD7, BCH1; Chs5-Arf1p-binding protein BUD7/BCH1	BCH1,BUD7
8495	RTO4_8495	A0A2T0AHD7	KOG0198: MEKK and related serine/threonine protein kinases	BCK1
12699	RTO4_12699	A0A0K3CAV2	KOG3034: Isoamyl acetate-hydrolyzing esterase and related enzymes	BCP1	BCCIP
13458	RTO4_13458	A0A0K3CGN4	KOG0743: AAA+-type ATPase	BCS1	BCS1L
15021	RTO4_15021	A0A0K3CD72	KOG1113: cAMP-dependent protein kinase types I and II, regulatory subunit	BCY1	PRKAR1A,PRKAR1B,PRKAR2A,PRKAR2B
14582	RTO4_14582	A0A2T0A8B4	KOG1474: Transcription initiation factor TFIID, subunit BDF1 and related bromodomain proteins	BDF1
8473	RTO4_8473	A0A2T0AHD8	KOG3385: V-SNARE	BET1
14059	RTO4_14059	A0A0K3CAV0	KOG0366: Protein geranylgeranyltransferase type II, beta subunit	BET2	RABGGTB
16130	RTO4_16130	A0A0K3CJ38	KOG3330: Transport protein particle (TRAPP) complex subunit	BET3	TRAPPC3
14648	RTO4_14648	A0A2T0A8G2	KOG0529: Protein geranylgeranyltransferase type II, alpha subunit	BET4	RABGGTA
13207	RTO4_13207	A0A2T0ADV2	KOG3368: Transport protein particle (TRAPP) complex subunit	BET5	TRAPPC1
9823	RTO4_9823	A0A0K3CM39	BLAST: patatin-like phospholipase domain protein [Rhizoctoni...	BFR1
9236	RTO4_9236	A0A0K3CCM1	KOG2773: Apoptosis antagonizing transcription factor/protein transport protein	BFR2	AATF
12617	RTO4_12617	A0A2T0AGR2	KOG3000: Microtubule-binding protein involved in cell cycle control	BIM1	MAPRE1,MAPRE3
15908	RTO4_15908	A0A0K3CMT1	KOG2900: Biotin synthase	BIO2
11720	RTO4_11720	A0A2S9ZWD3	KOG1851: Uncharacterized conserved protein	BLM10	PSME4
16068	RTO4_16068	A0A2T0A5M7	KOG0841: Multifunctional chaperone (14-3-3 family)	BMH2,BMH1	YWHAE,YWHAZ
16644	RTO4_16644	A0A0K3CPL0	KOG0841: Multifunctional chaperone (14-3-3 family)	BMH2,BMH1	YWHAE,YWHAZ
16709	RTO4_16709	A0A2T0A458	KOG1951: GTP-binding protein AARP2 involved in 40S ribosome biogenesis	BMS1	BMS1
12208	RTO4_12208	A0A0K3C9M4	K18849: BMT2; 25S rRNA (adenine2142-N1)-methyltransferase	BMT2
11916	RTO4_11916	A0A2T0AES6	KOG4174: Uncharacterized conserved protein	BMT5
14776	RTO4_14776	A0A0K3CG40	K19308: BMT6; 25S rRNA (uracil2843-N3)-methyltransferase	BMT6
8602	RTO4_8602	A0A0K3C6S6	KOG3995: 3-hydroxyanthranilate oxygenase HAAO	BNA1	HAAO
15923	RTO4_15923	A0A0K3CFJ4	K00463: IDO, INDO; indoleamine 2,3-dioxygenase	BNA2	IDO1,IDO2
8540	RTO4_8540	A0A2T0AHK5	KOG0257: Kynurenine aminotransferase, glutamine transaminase K	BNA3	KYAT3,KYAT1
9267	RTO4_9267	A0A0K3C8J6	KOG2614: Kynurenine 3-monooxygenase and related flavoprotein monooxygenases	BNA4	KMO
8725	RTO4_8725	A0A0K3C7K7	KOG3846: L-kynurenine hydrolase	BNA5	KYNU
10331	RTO4_10331	A0A0K3CNE3	KOG3008: Quinolinate phosphoribosyl transferase	BNA6	QPRT
14788	RTO4_14788	A0A2T0A8U0	KOG4627: Kynurenine formamidase	BNA7
14969	RTO4_14969	A0A2T0A9L1	KOG1922: Rho GTPase effector BNI1 and related formins	BNI1	DIAPH3
12614	RTO4_12614	A0A0K3CAL7	KOG1172: Na+-independent Cl/HCO3 exchanger AE1 and related transporters (SLC4 family)	BOR1	SLC4A11
16260	RTO4_16260	A0A0K3CK41	KOG3251: Golgi SNAP receptor complex member	BOS1
16404	RTO4_16404	A0A0K3CJR9	KOG1536: Biotin holocarboxylase synthetase/biotin-protein ligase	BPL1	HLCS
10279	RTO4_10279	A0A0K3CMG4	KOG2626: Histone H3 (Lys4) methyltransferase complex, subunit CPS60/ASH2/BRE2	BRE2	ASH2L
12201	RTO4_12201	A0A0K3C8N2	KOG1598: Transcription initiation factor TFIIIB, Brf1 subunit	BRF1	BRF1
11299	RTO4_11299	A0A0K3CQ07	KOG2328: Chromosome condensation complex Condensin, subunit H	BRN1	NCAPH
9914	RTO4_9914	A0A0K3CJJ8	KOG2220: Predicted signal transduction protein	BRO1	PTPN23
11595	RTO4_11595	A0A2S9ZW09	KOG0951: RNA helicase BRR2, DEAD-box superfamily	BRR2,SLH1	ASCC3,SNRNP200
16149	RTO4_16149	A0A0K3CJH8	KOG0952: DNA/RNA helicase MER3/SLH1, DEAD-box superfamily	BRR2,SLH1	ASCC3,SNRNP200
13482	RTO4_13482	A0A2T0AEM7	KOG2971: RNA-binding protein required for biogenesis of the ribosomal 60S subunit	BRX1	BRIX1
16687	RTO4_16687	A0A2T0A439	KOG4812: Golgi-associated protein/Nedd4 WW domain-binding protein	BSD2
14054	RTO4_14054	A0A0K3CAU9	KOG3724: Negative regulator of COPII vesicle formation	BST1
16503	RTO4_16503	A0A0K3CJ78	KOG0777: Geranylgeranyl pyrophosphate synthase/Polyprenyl synthetase	BTS1	GGPS1
11186	RTO4_11186	A0A0K3CMT0	KOG1166: Mitotic checkpoint serine/threonine protein kinase	BUB1	BUB1
15392	RTO4_15392	A0A2T0A749	KOG2058: Ypt/Rab GTPase activating protein	BUB2
11506	RTO4_11506	A0A0K3CVB6	KOG2654: Uncharacterized conserved protein	BUD13	BUD13
14545	RTO4_14545	A0A2T0A838	KOG2599: Pyridoxal/pyridoxine/pyridoxamine kinase	BUD16,BUD17	PDXK
10181	RTO4_10181	A0A2T0A022	KOG3508: GTPase-activating protein	BUD2
9266	RTO4_9266	A0A2T0AJK3	KOG3408: U1-like Zn-finger-containing protein, probabl erole in RNA processing/splicing	BUD20	ZNF593
11724	RTO4_11724	A0A0K3CRV5	KOG1541: Predicted protein carboxyl methylase	BUD23	WBSCR22
13943	RTO4_13943	A0A0K3CDX9	KOG3404: G10 protein/predicted nuclear transcription regulator	BUD31	BUD31
12662	RTO4_12662	A0A2T0AGX7	KOG3087: Serine/threonine protein kinase	BUD32	TP53RK
12648	RTO4_12648	A0A2T0AGX0	HMMPfam:Actin interacting protein 3:PF03915,SMART:Actin interacting protein 3:SM00806	BUD6
12598	RTO4_12598	A0A2T0AGS3	KOG1659: Class 2 transcription repressor NC2, alpha subunit (DRAP1)	BUR6	DRAP1
13455	RTO4_13455	A0A0K3CBR5	KOG2322: N-methyl-D-aspartate receptor glutamate-binding subunit	BXI1	TMBIM4,FAIM2,GRINA
11106	RTO4_11106	A0A2S9ZX88	KOG3565: Cdc42-interacting protein CIP4	BZZ1
14185	RTO4_14185	A0A0K3CDI8	KOG2201: Pantothenate kinase PanK and related proteins	CAB1	PANK4
8878	RTO4_8878	A0A0K3C7W7	KOG2728: Uncharacterized conserved protein with similarity to phosphopantothenoylcysteine synthetase/decarboxylase	CAB2	PPCS
8536	RTO4_8536	A0A0K3CAY0	KOG0672: Halotolerance protein HAL3 (contains flavoprotein domain)	CAB3,SIS2	PPCDC
14849	RTO4_14849	A0A2T0A996	KOG3351: Predicted nucleotidyltransferase	CAB4	COASY
11114	RTO4_11114	A0A0K3CR18	KOG3220: Similar to bacterial dephospho-CoA kinase	CAB5	DCAKD
10067	RTO4_10067	A0A2T0A1S0	KOG1009: Chromatin assembly complex 1 subunit B/CAC2 (contains WD40 repeats)	CAC2	CHAF1B
13309	RTO4_13309	A0A2T0AE56	KOG2355: Predicted ABC-type transport, ATPase component/CCR4 associated factor	CAF16
12138	RTO4_12138	A0A0K3C666	KOG3036: Protein involved in cell differentiation/sexual development	CAF40	CNOT9
16813	RTO4_16813	A0A2T0A4E6	KOG0691: Molecular chaperone (DnaJ superfamily)	CAJ1
14229	RTO4_14229	A0A2T0AB29	KOG1286: Amino acid transporters	CAN1,LYP1,ALP1,HIP1,GAP1,TAT2
15074	RTO4_15074	A0A0K3CKJ9	KOG1286: Amino acid transporters	CAN1,LYP1,ALP1,HIP1,GAP1,TAT2
10760	RTO4_10760	A0A2S9ZY01	KOG0836: F-actin capping protein, alpha subunit	CAP1	CAPZA1,CAPZA2
9304	RTO4_9304	A0A0K3CI44	KOG3174: F-actin capping protein, beta subunit	CAP2	CAPZB
16181	RTO4_16181	A0A0K3CJ80	KOG2965: Arginase	CAR1	ARG1,ARG2
15066	RTO4_15066	A0A0K3CFI5	KOG1402: Ornithine aminotransferase	CAR2	OAT
14245	RTO4_14245	A0A2T0AB30	KOG3717: Carnitine O-acyltransferase CRAT	CAT2	CRAT
16037	RTO4_16037	A0A0K3CIW6	KOG4061: DMQ mono-oxygenase/Ubiquinone biosynthesis protein COQ7/CLK-1/CAT5	CAT5	COQ7
13346	RTO4_13346	A0A0K3CCD4	KOG0121: Nuclear cap-binding protein complex, subunit CBP20 (RRM superfamily)	CBC2	NCBP2
15542	RTO4_15542	A0A0K3CHP3	KOG2529: Pseudouridine synthase	CBF5	DKC1
9701	RTO4_9701	A0A2T0A0Q5	KOG0605: NDR and related serine/threonine kinases	CBK1	STK38,STK38L
13206	RTO4_13206	A0A2T0ADW7	KOG0534: NADH-cytochrome b-5 reductase	CBR1	CYB5R1,CYB5R2,CYB5R3
8546	RTO4_8546	A0A2T0AHJ2	KOG2159: tRNA nucleotidyltransferase/poly(A) polymerase	CCA1
8506	RTO4_8506	A0A2T0AHF0	KOG4473: Uncharacterized membrane protein	CCC1
15342	RTO4_15342	A0A2T0A6Z7	KOG0207: Cation transport ATPase	CCC2	ATP7A,ATP7B
15860	RTO4_15860	A0A2T0A519	KOG2301: Voltage-gated Ca2+ channels, alpha1 subunits	CCH1	NALCN
13235	RTO4_13235	A0A0K3CB46	KOG2496: Cdk activating kinase (CAK)/RNA polymerase II transcription initiation/nucleotide excision repair factor TFIIH/TFIIK, cyclin H subunit	CCL1	CCNH
10811	RTO4_10811	A0A2S9ZY31	HMMPfam:Peroxidase:PF00141,PRINTS:Haem peroxidase superfamily signature:PR00458,PRINTS:Plant ascorbate peroxidase signature:PR00459,ProSitePatterns:Peroxidases proximal heme-ligand signature.:PS00435,ProSitePatterns:Peroxidases active site signature.:PS00436,ProSiteProfiles:Plant heme peroxidase family profile.:PS50873,SUPERFAMILY::SSF48113	CCP1
13161	RTO4_13161	A0A0K3CBX9	HMMPfam:Peroxidase:PF00141,PRINTS:Haem peroxidase superfamily signature:PR00458,PRINTS:Plant ascorbate peroxidase signature:PR00459,ProSitePatterns:Peroxidases proximal heme-ligand signature.:PS00435,ProSitePatterns:Peroxidases active site signature.:PS00436,ProSiteProfiles:Plant heme peroxidase family profile.:PS50873,SUPERFAMILY::SSF48113	CCP1
13052	RTO4_13052	A0A0K3CAP6	KOG0620: Glucose-repressible alcohol dehydrogenase transcriptional effector CCR4 and related proteins	CCR4	CNOT6,CNOT6L
8410	RTO4_8410	A0A2T0AH70	KOG0363: Chaperonin complex component, TCP-1 beta subunit (CCT2)	CCT2	CCT2
15715	RTO4_15715	A0A2T0A4M0	KOG0364: Chaperonin complex component, TCP-1 gamma subunit (CCT3)	CCT3	CCT3
15258	RTO4_15258	A0A2T0A6P3	KOG0358: Chaperonin complex component, TCP-1 delta subunit (CCT4)	CCT4	CCT4
11541	RTO4_11541	A0A0K3CS15	KOG0357: Chaperonin complex component, TCP-1 epsilon subunit (CCT5)	CCT5	CCT5
10046	RTO4_10046	A0A2T0A1R3	KOG0359: Chaperonin complex component, TCP-1 zeta subunit (CCT6)	CCT6	CCT6A,CCT6B
8424	RTO4_8424	A0A0K3CAL2	KOG0361: Chaperonin complex component, TCP-1 eta subunit (CCT7)	CCT7	CCT7
12386	RTO4_12386	A0A2T0AG36	KOG0362: Chaperonin complex component, TCP-1 theta subunit (CCT8)	CCT8	CCT8
8454	RTO4_8454	A0A0K3C3R9	K01452: E3.5.1.41; chitin deacetylase	CDA1
14623	RTO4_14623	A0A0K3CEJ8	K01452: E3.5.1.41; chitin deacetylase	CDA2
11761	RTO4_11761	A0A2S9ZWI1	KOG3662: Cell division control protein/predicted DNA repair exonuclease	CDC1
15500	RTO4_15500	A0A0K3CHZ2	KOG1547: Septin CDC10 and related P-loop GTPases	CDC10	SEPT3,SEPT9
14601	RTO4_14601	A0A2T0A8A3	KOG2655: Septin family protein (P-loop GTPase)	CDC11,SHS1
16805	RTO4_16805	A0A2T0A4E0	KOG2655: Septin family protein (P-loop GTPase)	CDC12
15011	RTO4_15011	A0A2T0A9H0	KOG2983: Uncharacterized conserved protein	CDC123	CDC123
14460	RTO4_14460	A0A0K3CFA7	KOG1720: Protein tyrosine phosphatase CDC14	CDC14	CDC14A,CDC14B
14437	RTO4_14437	A0A2T0ABR5	KOG0198: MEKK and related serine/threonine protein kinases	CDC15
16817	RTO4_16817	A0A2T0A4H0	KOG0198: MEKK and related serine/threonine protein kinases	CDC15
15785	RTO4_15785	A0A0K3CF90	KOG1173: Anaphase-promoting complex (APC), Cdc16 subunit	CDC16	CDC16
13002	RTO4_13002	A0A0K3CAL1	KOG2323: Pyruvate kinase	CDC19,PYK2	PKLR,PKM
10245	RTO4_10245	A0A0K3CKE5	KOG0305: Anaphase promoting complex, Cdc20, Cdh1, and Ama1 subunits	CDC20	CDC20
10845	RTO4_10845	A0A0K3CQB4	KOG0673: Thymidylate synthase	CDC21	TYMS
12819	RTO4_12819	A0A2T0ACS3	KOG1155: Anaphase-promoting complex (APC), Cdc23 subunit	CDC23	CDC23
10557	RTO4_10557	A0A0K3CT66	KOG3519: Invasion-inducing protein TIAM1/CDC24 and related RhoGEF GTPases	CDC24
15138	RTO4_15138	A0A0K3CGU5	KOG1126: DNA-binding cell division cycle control protein	CDC27	CDC27
11854	RTO4_11854	A0A2S9ZVS8	KOG0594: Protein kinase PCTAIRE and related kinases	CDC28	CDK3,TEN1-CDK3,CDK1,CDK2
8500	RTO4_8500	A0A0K3CAT7	KOG2655: Septin family protein (P-loop GTPase)	CDC3	2017-09-07
8876	RTO4_8876	A0A0K3C6W9	KOG0028: Ca2+-binding protein (centrin/caltractin), EF-Hand superfamily protein	CDC31	CETN3,CETN1,CETN2
11374	RTO4_11374	A0A2S9ZWL2	KOG1670: Translation initiation factor 4F, cap-binding subunit (eIF-4E) and related cap-binding proteins	CDC33	EIF4E1B,EIF4E
9897	RTO4_9897	A0A0K3CM99	KOG2151: Predicted transcriptional regulator	CDC36	CNOT2
10386	RTO4_10386	A0A2T0A0H8	KOG2260: Cell division cycle 37 protein, CDC37	CDC37
13623	RTO4_13623	A0A2T0AC32	KOG1831: Negative regulator of transcription	CDC39	CNOT1
15576	RTO4_15576	A0A0K3CEP0	KOG0274: Cdc4 and related F-box and WD-40 proteins	CDC4
9550	RTO4_9550	A0A0K3CKP2	KOG0282: mRNA splicing factor	CDC40	CDC40
15484	RTO4_15484	A0A061BLP8	KOG0393: Ras-related small GTPase, Rho type	CDC42	CDC42
12083	RTO4_12083	A0A0K3C8E0	KOG0367: Protein geranylgeranyltransferase Type I, beta subunit	CDC43	PGGT1B
9206	RTO4_9206	A0A0K3C5E7	KOG2475: CDC45 (cell division cycle 45)-like protein	CDC45	CDC45
16443	RTO4_16443	A0A0K3CJW1	KOG0730: AAA+-type ATPase	CDC48	VCP
12183	RTO4_12183	A0A0K3C6A6	KOG0575: Polo-like serine/threonine protein kinase	CDC5	PLK2,PLK3,PLK1
13778	RTO4_13778	A0A0K3CA29	KOG2952: Cell cycle control protein	CDC50,YNR048W,LEM3	TMEM30B,TMEM30A
10797	RTO4_10797	A0A2S9ZY05	KOG2166: Cullins	CDC53	CUL1
12150	RTO4_12150	A0A2T0AFF4	KOG1354: Serine/threonine protein phosphatase 2A, regulatory subunit	CDC55	PPP2R2A,PPP2R2B,PPP2R2C,PPP2R2D
10144	RTO4_10144	A0A0K3CMW6	KOG0437: Leucyl-tRNA synthetase	CDC60	LARS
16072	RTO4_16072	A0A0K3CJD1	KOG1167: Serine/threonine protein kinase of the CDC7 subfamily involved in DNA synthesis, repair and recombination	CDC7	CDC7
11313	RTO4_11313	A0A0K3CRG5	KOG3786: RNA polymerase II assessory factor Cdc73p	CDC73
15252	RTO4_15252	A0A0K3CH22	KOG3327: Thymidylate kinase/adenylate kinase	CDC8	DTYMK
11223	RTO4_11223	A0A0K3CUP6	KOG0967: ATP-dependent DNA ligase I	CDC9	LIG1
16287	RTO4_16287	A0A0K3CJH5	KOG0833: Cytidine deaminase	CDD1	CDA
13237	RTO4_13237	A0A2T0ADY2	KOG0305: Anaphase promoting complex, Cdc20, Cdh1, and Ama1 subunits	CDH1	FZR1
12881	RTO4_12881	A0A0K3CAZ9	KOG1440: CDP-diacylglycerol synthase	CDS1	CDS1,CDS2
13233	RTO4_13233	A0A0K3CFY4	KOG0050: mRNA splicing protein CDC5 (Myb superfamily)	CEF1	CDC5L
9049	RTO4_9049	A0A2T0AIY6	KOG2386: mRNA capping enzyme, guanylyltransferase (alpha) subunit	CEG1	RNGTT
11079	RTO4_11079	A0A0K3CMJ2	K01098: CET1; polynucleotide 5'-triphosphatase	CET1
15193	RTO4_15193	A0A2T0A6T6	KOG1243: Protein kinase	CEX1	SCYL1
9678	RTO4_9678	A0A2T0A2U6	KOG3022: Predicted ATPase, nucleotide-binding	CFD1	NUBP2
14475	RTO4_14475	A0A0K3CBU2	KOG1896: mRNA cleavage and polyadenylation factor II complex, subunit CFT1 (CPSF subunit)	CFT1	CPSF1
9915	RTO4_9915	A0A0K3CN07	KOG1135: mRNA cleavage and polyadenylation factor II complex, subunit CFT2 (CPSF subunit)	CFT2	CPSF2
14045	RTO4_14045	A0A2T0AAH5	KOG4066: Cell growth regulatory protein CGR11	CGI121	TPRKB
9216	RTO4_9216	A0A2T0AJG4	KOG1250: Threonine/serine dehydratases	CHA1,YIL167W	SDS,SDSL
13956	RTO4_13956	A0A0K3CHW1	KOG0985: Vesicle coat protein clathrin, heavy chain	CHC1	CLTC,CLTCL1
11969	RTO4_11969	A0A2T0AEV7	KOG0384: Chromodomain-helicase DNA-binding protein	CHD1	CHD1,CHD2
11425	RTO4_11425	A0A0K3CR50	KOG0590: Checkpoint kinase and related serine/threonine protein kinases	CHK1	CHEK1
11514	RTO4_11514	A0A2S9ZX05	KOG1133: Helicase of the DEAD superfamily	CHL1	DDX11
11583	RTO4_11583	A0A0K3CS44	K17103: CHO1, pssA; CDP-diacylglycerol---serine O-phosphatidyltransferase	CHO1
10647	RTO4_10647	A0A2S9ZZD0	K16369: CHO2; phosphatidylethanolamine N-methyltransferase	CHO2
8441	RTO4_8441	A0A2T0AH87	KOG2571: Chitin synthase/hyaluronan synthase (glycosyltransferases)	CHS2,CHS1
9711	RTO4_9711	A0A2T0A0R3	KOG2571: Chitin synthase/hyaluronan synthase (glycosyltransferases)	CHS2,CHS1
9756	RTO4_9756	A0A2T0A0Y1	KOG2571: Chitin synthase/hyaluronan synthase (glycosyltransferases)	CHS2,CHS1
14960	RTO4_14960	A0A2T0A9A4	KOG2571: Chitin synthase/hyaluronan synthase (glycosyltransferases)	CHS2,CHS1
14541	RTO4_14541	A0A2T0A844	KOG2571: Chitin synthase/hyaluronan synthase (glycosyltransferases)	CHS3
15828	RTO4_15828	A0A2T0A4Z1	KOG2571: Chitin synthase/hyaluronan synthase (glycosyltransferases)	CHS3
16077	RTO4_16077	A0A2T0A5M8	KOG1181: FOG: Low-complexity	CHS5
14641	RTO4_14641	A0A0K3CCA5	HMMPfam:Chitin synthase III catalytic subunit:PF12271	CHS7
13231	RTO4_13231	A0A0K3C8P4	KOG0645: WD40 repeat protein	CIA1	CIAO1
15114	RTO4_15114	A0A0K3CGT3	KOG3381: Uncharacterized conserved protein	CIA2	FAM96B
13962	RTO4_13962	A0A2T0AAA1	KOG0073: GTP-binding ADP-ribosylation factor-like protein ARL2	CIN4	ARL2
9886	RTO4_9886	A0A0K3CLK9	KOG3180: Electron transfer flavoprotein, beta subunit	CIR1	ETFB
10218	RTO4_10218	A0A2T0A027	KOG2415: Electron transfer flavoprotein ubiquinone oxidoreductase	CIR2	ETFDH
11331	RTO4_11331	A0A0K3CN89	KOG2617: Citrate synthase	CIT2,CIT1,CIT3	CS
10148	RTO4_10148	A0A2S9ZZV8	KOG0668: Casein kinase II, alpha subunit	CKA2	CSNK2A1,CSNK2A2,CSNK2A3
9920	RTO4_9920	A0A2T0A1E3	KOG3092: Casein kinase II, beta subunit	CKB1
8923	RTO4_8923	A0A2T0AIK4	KOG3092: Casein kinase II, beta subunit	CKB2	CSNK2B,DADB-127H9.10,DAMA-236L13.20,XXbac-BPG32J3.22,LY6G5B
15982	RTO4_15982	A0A2T0A5D2	KOG2686: Choline kinase	CKI1	CHKB
15552	RTO4_15552	A0A2T0A7K6	KOG3484: Cyclin-dependent protein kinase CDC28, regulatory subunit CKS1, and related proteins	CKS1	CKS1B,CKS2
16288	RTO4_16288	A0A061BLW6	KOG3484: Cyclin-dependent protein kinase CDC28, regulatory subunit CKS1, and related proteins	CKS1	CKS1B,CKS2
10638	RTO4_10638	A0A2S9ZZA4	KOG0578: p21-activated serine/threonine protein kinase	CLA4,SKM1
9372	RTO4_9372	A0A2T0A219	KOG0653: Cyclin B and related kinase-activating proteins	CLB4,CLB2,CLB3	CCNB2
10838	RTO4_10838	A0A2S9ZY82	KOG0653: Cyclin B and related kinase-activating proteins	CLB4,CLB2,CLB3	CCNB2
8464	RTO4_8464	A0A0K3C3S7	KOG4031: Vesicle coat protein clathrin, light chain	CLC1
12178	RTO4_12178	A0A2T0AFH9	KOG1915: Cell cycle control protein (crooked neck)	CLF1	CRNKL1
9353	RTO4_9353	A0A2T0A1Y4	KOG2749: mRNA cleavage and polyadenylation factor IA/II complex, subunit CLP1	CLP1	CLP1
12688	RTO4_12688	A0A2T0AH17	KOG1839: Uncharacterized protein CLU1/cluA/TIF31 involved in mitochondrial morphology/distribution, also found associated with eIF-3	CLU1	CLUH
12873	RTO4_12873	A0A2T0ACX1	KOG4148: Uncharacterized conserved protein	CMC2
9557	RTO4_9557	A0A2T0A2H7	KOG0027: Calmodulin and related proteins (EF-Hand superfamily)	CMD1	CALM3,CALM1
9373	RTO4_9373	A0A2T0A203	KOG0032: Ca2+/calmodulin-dependent protein kinase, EF-Hand protein superfamily	CMK2,CMK1	CAMK1,CAMK1D,CAMK2A,CAMK2B,CAMK2D,CAMK2G,PNCK
13642	RTO4_13642	A0A2T0AC66	KOG0032: Ca2+/calmodulin-dependent protein kinase, EF-Hand protein superfamily	CMK2,CMK1	CAMK1,CAMK1D,CAMK2A,CAMK2B,CAMK2D,CAMK2G,PNCK
15550	RTO4_15550	A0A2T0A7K1	KOG4328: WD40 protein	CMR1	WDR76
13246	RTO4_13246	A0A0K3CB56	KOG0375: Serine-threonine phosphatase 2B, catalytic subunit	CNA1,CMP2	PPP3CA,PPP3CB,PPP3CC
11675	RTO4_11675	A0A2S9ZW94	KOG0034: Ca2+/calmodulin-dependent protein phosphatase (calcineurin subunit B), EF-Hand superfamily protein	CNB1	PPP3R1
8902	RTO4_8902	A0A0K3CBU3	KOG0675: Calnexin	CNE1	CANX,CLGN
10357	RTO4_10357	A0A2T0A0H6	KOG0551: Hsp90 co-chaperone CNS1 (contains TPR repeats)	CNS1	TTC4
14176	RTO4_14176	A0A2T0AAX1	HMMPfam:Cytochrome oxidase complex assembly protein 1:PF08695	COA1
12210	RTO4_12210	A0A0K3C9B5	KOG3057: Cytochrome c oxidase, subunit VIb/COX12	COA6
10954	RTO4_10954	A0A061BGV8	KOG1735: Actin depolymerizing factor	COF1	CFL1,CFL2,DSTN
11363	RTO4_11363	A0A0K3CRJ6	KOG2604: Subunit of cis-Golgi transport vesicle tethering complex - Sec34p	COG3	COG3
8954	RTO4_8954	A0A2T0AIQ0	KOG0412: Golgi transport complex COD1 protein	COG4	COG4
10846	RTO4_10846	A0A2S9ZY36	KOG3758: Uncharacterized conserved protein	COG6	COG6
11858	RTO4_11858	A0A0K3CS52	KOG0292: Vesicle coat complex COPI, alpha subunit	COP1	COPA
8900	RTO4_8900	A0A0K3C4P3	KOG0776: Geranylgeranyl pyrophosphate synthase/Polyprenyl synthetase	COQ1	PDSS1
8559	RTO4_8559	A0A0K3C428	KOG3177: Oligoketide cyclase/lipid transport protein	COQ10	COQ10B,COQ10A
15148	RTO4_15148	A0A2T0A6D3	KOG4288: Predicted oxidoreductase	COQ11
15237	RTO4_15237	A0A2T0A6P6	KOG1381: Para-hydroxybenzoate-polyprenyl transferase	COQ2	COQ2,CLPB
11465	RTO4_11465	A0A0K3CRU1	KOG1270: Methyltransferases	COQ3	COQ3
9681	RTO4_9681	A0A0K3CKZ8	KOG3244: Protein involved in ubiquinone biosynthesis	COQ4	COQ4
10213	RTO4_10213	A0A2T0A017	KOG1540: Ubiquinone biosynthesis methyltransferase COQ5	COQ5	COQ5
16197	RTO4_16197	A0A2T0A611	KOG3855: Monooxygenase involved in coenzyme Q (ubiquinone) biosynthesis	COQ6	COQ6
10633	RTO4_10633	A0A2S9ZZD9	KOG1234: ABC (ATP binding cassette) 1 protein	COQ8	COQ8A,COQ8B
11103	RTO4_11103	A0A0K3CML4	KOG1380: Heme A farnesyltransferase	COX10	COX10
8721	RTO4_8721	A0A0K3CBD9	KOG2540: Cytochrome oxidase assembly factor COX11	COX11	COX11
11317	RTO4_11317	A0A061BNS7	KOG3057: Cytochrome c oxidase, subunit VIb/COX12	COX12	COX6B1,COX6B2
13007	RTO4_13007	A0A2T0ADA1	KOG3469: Cytochrome c oxidase, subunit VIa/COX13	COX13
10228	RTO4_10228	A0A0K3CKD0	KOG2725: Cytochrome oxidase assembly factor COX15	COX15	COX15
13680	RTO4_13680	A0A0K3CD59	K18182: COX16; cytochrome c oxidase assembly protein subunit 16	COX16
15263	RTO4_15263	A0A0K3CG43	KOG0556: Aspartyl-tRNA synthetase	COX19	COX19
12162	RTO4_12162	A0A2T0AFI3	KOG4618: Uncharacterized conserved protein	COX23
9165	RTO4_9165	A0A0K3CCH2	KOG3352: Cytochrome c oxidase, subunit Vb/COX4	COX4	COX5B
13628	RTO4_13628	A0A2T0AC31	KOG4075: Cytochrome c oxidase, subunit IV/COX5b	COX5A,COX5B
10685	RTO4_10685	A0A0K3CTI3	KOG4077: Cytochrome c oxidase, subunit Va/COX6	COX6	COX5A
11769	RTO4_11769	A0A2S9ZVF4	BLAST: Cytochrome [Blumeria graminis f. sp. tritici 96224]	COX9
13170	RTO4_13170	A0A2T0ADS4	KOG0963: Transcription factor/CCAAT displacement protein CDP1	COY1	CUX1
13297	RTO4_13297	A0A0K3C8U1	KOG0370: Multifunctional pyrimidine synthesis protein CAD (includes carbamoyl-phophate synthetase, aspartate transcarbamylase, and glutamine amidotransferase)	CPA1
15852	RTO4_15852	A0A061ALP8	KOG0865: Cyclophilin type peptidyl-prolyl cis-trans isomerase	CPR1,CPR3	PPIA,PPIF
8813	RTO4_8813	A0A061AQ85	KOG0880: Peptidyl-prolyl cis-trans isomerase	CPR5,CPR2	PPIB
8435	RTO4_8435	A0A0K3C6W1	KOG0546: HSP90 co-chaperone CPR7/Cyclophilin	CPR6	PPID
12853	RTO4_12853	A0A2T0ACV4	KOG2275: Aminoacylase ACY1 and related metalloexopeptidases	CPS1,YOL153C	PM20D1
12854	RTO4_12854	A0A2T0ACV2	KOG2275: Aminoacylase ACY1 and related metalloexopeptidases	CPS1,YOL153C	PM20D1
9331	RTO4_9331	A0A061AF90	KOG0758: Mitochondrial carnitine-acylcarnitine carrier protein	CRC1	SLC25A20
16415	RTO4_16415	A0A0K3CJS7	KOG1617: CDP-alcohol phosphatidyltransferase/Phosphatidylglycerol-phosphate synthase	CRD1	CRLS1
13557	RTO4_13557	A0A2T0ABW5	KOG2020: Nuclear transport receptor CRM1/MSN5 (importin beta superfamily)	CRM1	XPO1
8992	RTO4_8992	A0A0K3C4W7	KOG1445: Tumor-specific antigen (contains WD repeats)	CRN1	CORO1A,CORO1B,CORO1C,CORO6
13241	RTO4_13241	A0A2T0ADY5	KOG1721: FOG: Zn-finger	CRZ1
9476	RTO4_9476	A0A0K3CLY2	KOG1134: Uncharacterized conserved protein	CSC1
15034	RTO4_15034	A0A2T0A9H9	KOG1992: Nuclear export receptor CSE1/CAS (importin beta superfamily)	CSE1	CSE1L
16351	RTO4_16351	A0A0K3CGP2	KOG1745: Histones H3 and H4	CSE4
16453	RTO4_16453	A0A0K3CKI6	HMMPfam:Glycosyltransferase sugar-binding region containing DXD motif:PF04488,SUPERFAMILY::SSF53448	CSH1,SUR1
14264	RTO4_14264	A0A0K3CEQ4	KOG3409: Exosomal 3'-5' exoribonuclease complex, subunit ski4 (Csl4)	CSL4	EXOSC1
10254	RTO4_10254	A0A2T0A058	KOG1470: Phosphatidylinositol transfer protein PDR16 and related proteins	CSR1
8422	RTO4_8422	A0A0K3C3P0	KOG1505: Lysophosphatidic acid acyltransferase LPAAT and related acyltransferases	CST26,YDR018C	LCLAT1
9521	RTO4_9521	A0A0K3CLC0	KOG1505: Lysophosphatidic acid acyltransferase LPAAT and related acyltransferases	CST26,YDR018C	LCLAT1
9354	RTO4_9354	A0A2T0A1Z3	KOG0047: Catalase	CTA1,CTT1	CAT
16064	RTO4_16064	A0A2T0A5L2	KOG1969: DNA replication checkpoint protein CHL12/CTF18	CTF18	CHTF18
13827	RTO4_13827	A0A2T0A9W9	KOG1274: WD40 repeat protein	CTF4	WDHD1
9953	RTO4_9953	A0A2T0A1E5	KOG0600: Cdc2-related protein kinase	CTK1	CDK12,CDK13
15592	RTO4_15592	A0A0K3CEQ2	KOG0834: CDK9 kinase-activating protein cyclin T	CTK2
10514	RTO4_10514	A0A2S9ZZ04	KOG0756: Mitochondrial tricarboxylate/dicarboxylate carrier proteins	CTP1	SLC25A1
12877	RTO4_12877	A0A2T0ACX0	HMMPfam:Ctr copper transporter family:PF04145	CTR2
15217	RTO4_15217	A0A2T0A6M8	KOG3386: Copper transporter	CTR3
8425	RTO4_8425	A0A0K3C6C1	KOG2002: TPR-containing nuclear phosphoprotein that regulates K(+) uptake	CTR9	CTR9
10329	RTO4_10329	A0A2T0A0F7	HMMPfam:CUE domain:PF02845,ProSiteProfiles:CUE domain profile.:PS51140	CUE1
15740	RTO4_15740	A0A0K3CIM7	KOG2166: Cullins	CUL3	CUL3
14231	RTO4_14231	A0A2T0AB52	K09281: K09281; copper-fist transcription factor	CUP2
13747	RTO4_13747	A0A0K3CDF8	KOG2330: Splicing factor 3b, subunit 2	CUS1	SF3B2
10940	RTO4_10940	A0A2S9ZYH6	KOG1548: Transcription elongation factor TAT-SF1	CUS2	HTATSF1
8910	RTO4_8910	A0A0K3C6Z8	KOG0118: FOG: RRM domain	CWC2
15325	RTO4_15325	A0A0K3CHK0	KOG2140: Uncharacterized conserved protein	CWC22	CWC22
16548	RTO4_16548	A0A2T0A3N6	KOG1813: Predicted E3 ubiquitin ligase	CWC24	RNF113A,RNF113B
14445	RTO4_14445	A0A2T0ABP1	KOG3869: Uncharacterized conserved protein	CWC25	CWC25
16458	RTO4_16458	A0A0K3CKJ1	KOG0885: Peptidyl-prolyl cis-trans isomerase	CWC27	CWC27
9981	RTO4_9981	A0A0K3CJP7	KOG2161: Glucosidase I	CWH41	MOGS
12816	RTO4_12816	A0A2T0ACU6	KOG3979: FGF receptor activating protein 1	CWH43	CWH43
16607	RTO4_16607	A0A2T0A3V8	KOG0538: Glycolate oxidase	CYB2	HAO1
16097	RTO4_16097	A0A2T0A5Q0	KOG0537: Cytochrome b5	CYB5	CYB5B,CYB5A
12142	RTO4_12142	A0A2T0AFG2	KOG3996: Holocytochrome c synthase/heme-lyase	CYC3	HCCS
8802	RTO4_8802	A0A061AQ74	KOG3453: Cytochrome c	CYC7,CYC1	CYCS
14550	RTO4_14550	A0A0K3CEE3	KOG1124: FOG: TPR repeat	CYC8	KDM6A,UTY
13287	RTO4_13287	A0A0K3C8T6	KOG0618: Serine/threonine phosphatase 2C containing leucine-rich repeats, similar to SCN circadian oscillatory protein (SCOP)	CYR1	PHLPP1,PHLPP2
9499	RTO4_9499	A0A2T0A2E2	KOG0053: Cystathionine beta-lyases/cystathionine gamma-synthases	CYS3	CTH
15712	RTO4_15712	A0A2T0A4L2	KOG1252: Cystathionine beta-synthase and related enzymes	CYS4	CBS,CBSL
9198	RTO4_9198	A0A0K3CCJ2	KOG3052: Cytochrome c1	CYT1	CYC1
9830	RTO4_9830	A0A0K3CJF0	KOG3996: Holocytochrome c synthase/heme-lyase	CYT2
13236	RTO4_13236	A0A2T0ADZ5	HMMPfam:DASH complex subunit Dad1:PF08649	DAD1
10236	RTO4_10236	A0A061B175	K11569: DAD4, HSK2; DASH complex subunit DAD4	DAD4
12269	RTO4_12269	A0A0K3C9I8	KOG2426: Dihydroxyacetone kinase/glycerone kinase	DAK1,DAK2	TKFC
11884	RTO4_11884	A0A0K3CPN5	KOG2584: Dihydroorotase and related enzymes	DAL1
14724	RTO4_14724	A0A2T0A8L7	KOG4145: Allantoicase	DAL2	ALLC
10379	RTO4_10379	A0A2T0A0L3	KOG2533: Permease of the major facilitator superfamily	DAL5,THI73,YCT1
15069	RTO4_15069	A0A2T0A9U2	KOG2533: Permease of the major facilitator superfamily	DAL5,THI73,YCT1
15070	RTO4_15070	A0A0K3CGK9	KOG2533: Permease of the major facilitator superfamily	DAL5,THI73,YCT1
9457	RTO4_9457	A0A2T0A281	KOG1261: Malate synthase	DAL7,MLS1
12020	RTO4_12020	A0A2T0AF35	KOG1110: Putative steroid membrane receptor Hpr6.6/25-Dx	DAP1	PGRMC1,PGRMC2
16322	RTO4_16322	A0A0K3CGM0	KOG2100: Dipeptidyl aminopeptidase	DAP2	DPP4,FAP
14758	RTO4_14758	A0A0K3CEV0	KOG0605: NDR and related serine/threonine kinases	DBF2,DBF20
13218	RTO4_13218	A0A0K3C8N5	KOG4139: Protein kinase essential for the initiation of DNA replication	DBF4
11926	RTO4_11926	A0A0K3C806	KOG0337: ATP-dependent RNA helicase	DBP10	DDX54
10822	RTO4_10822	A0A2S9ZY25	KOG0331: ATP-dependent RNA helicase	DBP2	DDX17,DDX5
14744	RTO4_14744	A0A0K3CCH8	KOG0331: ATP-dependent RNA helicase	DBP3
12279	RTO4_12279	A0A0K3CDR5	KOG0332: ATP-dependent RNA helicase	DBP5	DDX19A,DDX19B,DDX25,RP11-529K1.3
10689	RTO4_10689	A0A2S9ZZG8	KOG0350: DEAD-box ATP-dependent RNA helicase	DBP6	DDX51
14428	RTO4_14428	A0A0K3CE24	KOG0348: ATP-dependent RNA helicase	DBP7	DDX31
16041	RTO4_16041	A0A2T0A5K3	KOG0340: ATP-dependent RNA helicase	DBP8	DDX49
16271	RTO4_16271	A0A2T0A675	KOG0346: RNA helicase	DBP9	DDX56
10083	RTO4_10083	A0A2S9ZZP0	KOG2863: RNA lariat debranching enzyme	DBR1	DBR1
9125	RTO4_9125	A0A0K3C7M0	KOG3127: Deoxycytidylate deaminase	DCD1
11874	RTO4_11874	A0A0K3CPM4	HMMPfam:Asp/Glu/Hydantoin racemase:PF01177	DCG1
11875	RTO4_11875	A0A0K3CSS1	KOG0806: Carbon-nitrogen hydrolase	DCG1
13069	RTO4_13069	A0A2T0ADH2	HMMPfam:Asp/Glu/Hydantoin racemase:PF01177	DCG1
14674	RTO4_14674	A0A2T0A8G8	KOG1998: Signaling protein DOCK180	DCK1	DOCK1,DOCK2,DOCK3,DOCK4,DOCK5
10622	RTO4_10622	A0A0K3CPU2	KOG3077: Uncharacterized conserved protein	DCN1	DCUN1D1,DCUN1D2
11265	RTO4_11265	A0A0K3CPX9	KOG2937: Decapping enzyme complex, predicted pyrophosphatase DCP2	DCP2	DCP2
16631	RTO4_16631	A0A2T0A3W2	KOG1432: Predicted DNA repair exonuclease SIA1	DCR2
13315	RTO4_13315	A0A0K3CCA6	KOG3969: Uncharacterized conserved protein	DCS1,DCS2	DCPS
12340	RTO4_12340	A0A0K3CDW2	KOG0335: ATP-dependent RNA helicase	DED1,DBP1	DDX3X,DDX3Y
9167	RTO4_9167	A0A2T0AJC8	KOG0555: Asparaginyl-tRNA synthetase	DED81	NARS
14436	RTO4_14436	A0A2T0ABM9	KOG2554: Pseudouridylate synthase	DEG1	PUS3
8809	RTO4_8809	A0A2T0AIA1	KOG0858: Predicted membrane protein	DER1	DERL2
16460	RTO4_16460	A0A191UMW0	KOG0831: Acyl-CoA:diacylglycerol acyltransferase (DGAT)	DGA1	MOGAT2,MOGAT1,DGAT2
10156	RTO4_10156	A0A2S9ZZV6	KOG4453: Predicted ER membrane protein	DGK1
11803	RTO4_11803	A0A0K3CR90	KOG0326: ATP-dependent RNA helicase	DHH1	DDX6
14225	RTO4_14225	A0A0K3CDM1	KOG2509: Seryl-tRNA synthetase	DIA4	CTC-360G5.8,SARS2
15767	RTO4_15767	A0A2T0A4S1	KOG3414: Component of the U4/U6.U5 snRNP/mitosis protein DIM1	DIB1	TXNL4A
13510	RTO4_13510	A0A2T0ABT2	KOG0759: Mitochondrial oxoglutarate/malate carrier proteins	DIC1	SLC25A11,RP13-1032I1.10
16005	RTO4_16005	A0A0K3CFQ7	KOG3232: Vacuolar assembly/sorting protein DID2	DID2	CHMP1A
13191	RTO4_13191	A0A0K3C8L5	KOG3230: Vacuolar assembly/sorting protein DID4	DID4	CHMP2A
11340	RTO4_11340	A0A2S9ZXY7	KOG2642: Alpha-1,2 glucosyltransferase/transcriptional activator	DIE2	ALG10,ALG10B
10596	RTO4_10596	A0A2S9ZZ63	KOG0820: Ribosomal RNA adenine dimethylase	DIM1	DIMT1
14766	RTO4_14766	A0A2T0A8T3	KOG0306: WD40-repeat-containing subunit of the 18S rRNA processing complex	DIP2	WDR3
8962	RTO4_8962	A0A2T0AIS6	KOG1286: Amino acid transporters	DIP5
9319	RTO4_9319	A0A2T0A1W2	KOG1286: Amino acid transporters	DIP5
9322	RTO4_9322	A0A2T0A1W6	KOG1286: Amino acid transporters	DIP5
9962	RTO4_9962	A0A2T0A1F8	KOG1286: Amino acid transporters	DIP5
12922	RTO4_12922	A0A0K3C816	KOG2102: Exosomal 3'-5' exoribonuclease complex, subunit Rrp44/Dis3	DIS3	DIS3,DIS3L
8818	RTO4_8818	A0A0K3C6S0	KOG0691: Molecular chaperone (DnaJ superfamily)	DJP1
13328	RTO4_13328	A0A2T0AE67	KOG1231: Proteins containing the FAD binding domain	DLD1	LDHD
16643	RTO4_16643	A0A2T0A3Y0	KOG1232: Proteins containing the FAD binding domain	DLD2,DLD3	D2HGDH
11912	RTO4_11912	A0A0K3C8M5	KOG1657: CCAAT-binding factor, subunit C (HAP5)	DLS1
12144	RTO4_12144	A0A2T0AFD1	KOG3872: FOG: FHA domain	DMA1,DMA2
16265	RTO4_16265	A0A2T0A671	KOG1434: Meiotic recombination protein Dmc1	DMC1	DMC1
9430	RTO4_9430	A0A2T0A268	KOG1805: DNA replication helicase	DNA2	DNA2
12431	RTO4_12431	A0A2T0AG74	KOG0966: ATP-dependent DNA ligase IV	DNL4	LIG4
15422	RTO4_15422	A0A2T0A783	KOG0301: Phospholipase A2-activating protein (contains WD40 repeats)	DOA1	PLAA
14224	RTO4_14224	A0A0K3CEM0	KOG3437: Anaphase-promoting complex (APC), subunit 10	DOC1	ANAPC10
16677	RTO4_16677	A0A0K3CKD3	KOG2869: Meiotic cell division protein Pelota/DOM34	DOM34	PELO
12184	RTO4_12184	A0A0K3C9K5	KOG3613: Dopey and related predicted leucine zipper transcription factors	DOP1	DOPEY1,DOPEY2
14530	RTO4_14530	A0A0K3CBZ1	KOG3924: Putative protein methyltransferase involved in meiosis and transcriptional silencing (Dot1)	DOT1	DOT1L
15037	RTO4_15037	A0A0K3CD89	KOG0855: Alkyl hydroperoxide reductase, thiol specific antioxidant and related enzymes	DOT5
9567	RTO4_9567	A0A2T0A2I7	KOG3818: DNA polymerase epsilon, subunit B	DPB2	POLE2
12358	RTO4_12358	A0A0K3C918	KOG2648: Diphthamide biosynthesis protein	DPH1	DPH1
13391	RTO4_13391	A0A0K3CCG8	KOG2648: Diphthamide biosynthesis protein	DPH2	DPH2
16505	RTO4_16505	A0A2T0A3K4	KOG3123: Diphthine synthase	DPH5	DPH5
10707	RTO4_10707	A0A2S9ZZJ1	KOG2317: Putative translation initiation inhibitor UK114/IBM1	DPH6	DPH6
10708	RTO4_10708	A0A2S9ZZH1	KOG2316: Predicted ATPase (PP-loop superfamily)	DPH6	DPH6
11925	RTO4_11925	A0A2T0AES9	KOG1383: Glutamate decarboxylase/sphingosine phosphate lyase	DPL1	SGPL1
13484	RTO4_13484	A0A0K3CBU1	KOG2978: Dolichol-phosphate mannosyltransferase	DPM1	DPM1
13087	RTO4_13087	A0A2T0ADI0	KOG3030: Lipid phosphate phosphatase and related enzymes of the PAP2 family	DPP1	PLPP4,PLPP5
14258	RTO4_14258	A0A2T0AB94	KOG0556: Aspartyl-tRNA synthetase	DPS1	DARS
15416	RTO4_15416	A0A2T0A774	KOG2476: Uncharacterized conserved protein	DRN1	CWF19L1
12402	RTO4_12402	A0A2T0AG71	KOG0338: ATP-dependent RNA helicase	DRS1	DDX27
9428	RTO4_9428	A0A2T0A256	KOG0206: P-type ATPase	DRS2,DNF2,DNF1	ATP11A,ATP11B,ATP11C,ATP8A1,ATP8A2,ATP8B1,ATP8B2,ATP8B4,ATP8B3
12680	RTO4_12680	A0A2T0AGZ6	KOG0206: P-type ATPase	DRS2,DNF2,DNF1	ATP11A,ATP11B,ATP11C,ATP8A1,ATP8A2,ATP8B1,ATP8B2,ATP8B4,ATP8B3
15426	RTO4_15426	A0A2T0A784	KOG0206: P-type ATPase	DRS2,DNF2,DNF1	ATP11A,ATP11B,ATP11C,ATP8A1,ATP8A2,ATP8B1,ATP8B2,ATP8B4,ATP8B3
8551	RTO4_8551	A0A0K3CAZ6	KOG4463: Uncharacterized conserved protein	DSC2
15205	RTO4_15205	A0A2T0A6J6	HMMPfam:DUF2407 ubiquitin-like domain:PF10302,HMMPfam:DUF2407 C-terminal domain:PF13373	DSC3
15914	RTO4_15914	A0A2T0A562	KOG0010: Ubiquitin-like protein	DSK2
12597	RTO4_12597	A0A2T0AGP2	KOG1105: Transcription elongation factor TFIIS/Cofactor of enhancer-binding protein Sp1	DST1	TCEA2,TCEA1
12619	RTO4_12619	A0A2T0AGQ5	KOG3323: D-Tyr-tRNA (Tyr) deacylase	DTD1	DTD1
10210	RTO4_10210	A0A2T0A026	KOG2276: Metalloexopeptidases	DUG1	CNDP1,CNDP2
11047	RTO4_11047	A0A2S9ZYR6	KOG2276: Metalloexopeptidases	DUG2
8684	RTO4_8684	A0A2T0AHY6	KOG1268: Glucosamine 6-phosphate synthetases, contain amidotransferase and phosphosugar isomerase domains	DUG3
14180	RTO4_14180	A0A2T0AAX0	KOG0603: Ribosomal protein S6 kinase	DUN1,RAD53	CHEK2
9326	RTO4_9326	A0A2T0A1U7	KOG0238: 3-Methylcrotonyl-CoA carboxylase, biotin-containing subunit/Propionyl-CoA carboxylase, alpha chain/Acetyl-CoA carboxylase, biotin carboxylase subunit	DUR1,2
15807	RTO4_15807	A0A2T0A4W2	KOG2348: Urea transporter	DUR3
15700	RTO4_15700	A0A2T0A4K9	KOG2335: tRNA-dihydrouridine synthase	DUS1	DUS1L
11159	RTO4_11159	A0A0K3CR54	KOG2333: Uncharacterized conserved protein	DUS3	DUS3L
10706	RTO4_10706	A0A2S9ZZH6	KOG2335: tRNA-dihydrouridine synthase	DUS4	DUS4L
8399	RTO4_8399	A0A2T0AH32	KOG3370: dUTPase	DUT1	DUT
8488	RTO4_8488	A0A0K3CAS4	KOG3595: Dyneins, heavy chain	DYN1	DNAH1,DNAH10,DNAH11,DNAH12,DNAH14,DNAH17,DNAH2,DNAH3,DNAH5,DNAH6,DNAH7,DNAH8,DNAH9,DYNC1H1,DYNC2H1
9168	RTO4_9168	A0A061AF09	KOG3430: Dynein light chain type 1	DYN2	DYNLL2,DYNLL1
10198	RTO4_10198	A0A0K3CSD5	KOG2924: Deoxyhypusine synthase	DYS1	DHPS
16573	RTO4_16573	A0A2T0A3R1	KOG3001: Dosage compensation regulatory complex/histone acetyltransferase complex, subunit MSL-3/MRG15/EAF3, and related CHROMO domain-containing proteins	EAF3	MORF4L1
9421	RTO4_9421	A0A0K3CQD9	KOG3856: Uncharacterized conserved protein	EAF6	MEAF6
14502	RTO4_14502	A0A2T0A837	KOG1477: SPRY domain-containing proteins	EAR1
10255	RTO4_10255	A0A2T0A059	KOG3080: Nucleolar protein-like/EBNA1-binding protein	EBP2	EBNA1BP2
10293	RTO4_10293	A0A2T0A0A0	KOG0016: Enoyl-CoA hydratase/isomerase	ECI1,DCI1	ECI2
13197	RTO4_13197	A0A2T0ADT9	KOG2650: Zinc carboxypeptidase	ECM14	CPA1,CPA2,CPA5,CPA4,CPB1
15441	RTO4_15441	A0A2T0A775	HMMPfam:Domain of unknown function DUF77:PF01910,SUPERFAMILY::SSF89957,TIGRFAM:TIGR00106: uncharacterized protein, MTH1187 family:TIGR00106	ECM15
13952	RTO4_13952	A0A2T0AA91	KOG0926: DEAH-box RNA helicase	ECM16	DHX37
15354	RTO4_15354	A0A0K3CHA3	KOG0153: Predicted RNA-binding protein (RRM superfamily)	ECM2	RBM22
8443	RTO4_8443	A0A0K3C5U5	KOG2949: Ketopantoate hydroxymethyltransferase	ECM31
9838	RTO4_9838	A0A2T0A164	KOG2410: Gamma-glutamyltransferase	ECM38	GGT1,GGT2
11814	RTO4_11814	A0A0K3CPH2	KOG2903: Predicted glutathione S-transferase	ECM4,GTO3
13594	RTO4_13594	A0A0K3CD12	KOG0998: Synaptic vesicle protein EHS-1 and related EH domain proteins	EDE1	EPS15,EPS15L1
9984	RTO4_9984	A0A2T0A1I5	KOG1668: Elongation factor 1 beta/delta chain	EFB1	EEF1B2
16781	RTO4_16781	A0A2T0A4B6	KOG4484: Uncharacterized conserved protein	EFG1
15732	RTO4_15732	A0A2T0A4N2	KOG1337: N-methyltransferase	EFM1
15621	RTO4_15621	A0A2T0A7R3	KOG2497: Predicted methyltransferase	EFM3	EEF2KMT,FAM86B1,FAM86B2
8708	RTO4_8708	A0A2T0AI41	KOG1271: Methyltransferases	EFM4	METTL10,RP11-12J10.3
9659	RTO4_9659	A0A0K3CMB5	KOG3350: Uncharacterized conserved protein	EFM5	EEF1AKMT1
9717	RTO4_9717	A0A0K3CR32	KOG0468: U5 snRNP-specific protein	EFT2,EFT1,SNU114	EEF2,EFTUD2
14093	RTO4_14093	A0A2T0AAN7	KOG0469: Elongation factor 2	EFT2,EFT1,SNU114	EEF2,EFTUD2
9388	RTO4_9388	A0A0K3CL15	KOG2240: RNA polymerase II general transcription factor BTF3 and related proteins	EGD1	BTF3,BTF3L4
14897	RTO4_14897	A0A0K3CF52	KOG2239: Transcription factor containing NAC and TS-N domains	EGD2	NACA,NACA2
15372	RTO4_15372	A0A2T0A728	HMMPfam:Cellulase (glycosyl hydrolase family 5):PF00150,ProSitePatterns:Glycosyl hydrolases family 5 signature.:PS00659,SUPERFAMILY::SSF51445	EGH1
15218	RTO4_15218	A0A0K3CH59	KOG1684: Enoyl-CoA hydratase	EHD3	HIBCH
9658	RTO4_9658	A0A061ADB9	KOG3473: RNA polymerase II transcription elongation factor Elongin/SIII, subunit elongin C	ELC1	TCEB1
13094	RTO4_13094	A0A2T0ADK0	KOG3214: Uncharacterized Zn ribbon-containing protein	ELF1	ELOF1
16655	RTO4_16655	A0A2T0A3Z3	KOG3071: Fatty acyl-CoA elongase/Polyunsaturated fatty acid specific elongation enzyme	ELO2,ELO1,ELO3	ELOVL2
14918	RTO4_14918	A0A2T0A963	KOG1063: RNA polymerase II elongator complex, subunit ELP2, WD repeat superfamily	ELP2	ELP2
15189	RTO4_15189	A0A2T0A6H5	KOG2535: RNA polymerase II elongator complex, subunit ELP3/histone acetyltransferase	ELP3	ELP3
12615	RTO4_12615	A0A0K3CEG8	KOG3188: Uncharacterized conserved protein	EMC3	EMC3
12925	RTO4_12925	A0A0K3CB39	KOG3318: Predicted membrane protein	EMC4	EMC4
14065	RTO4_14065	A0A0K3CAV3	KOG3073: Protein required for 18S rRNA maturation and 40S ribosome biogenesis	EMG1	EMG1
12521	RTO4_12521	A0A0K3CE87	KOG1692: Putative cargo transport protein EMP24 (p24 protein family)	EMP24	TMED2
10516	RTO4_10516	A0A2S9ZYY3	KOG2490: Predicted membrane protein	EMP65	TAPT1
10426	RTO4_10426	A0A2T0A0L4	KOG1128: Uncharacterized conserved protein, contains TPR repeats	EMW1	TTC27
12846	RTO4_12846	A0A2T0ACX6	KOG0202: Ca2+ transporting ATPase	ENA5,ENA2,ENA1
9037	RTO4_9037	A0A2T0AIZ8	KOG2670: Enolase	ENO1,ENO2,ERR3,YOR393W,YPL281C	ENO1,ENO2,ENO3
16405	RTO4_16405	A0A0K3CIY9	KOG3871: Cell adhesion complex protein bystin	ENP1	BYSL
14889	RTO4_14889	A0A2T0A9E1	KOG2321: WD40 repeat protein	ENP2	NOL10
12270	RTO4_12270	A0A2T0AFR9	KOG2056: Equilibrative nucleoside transporter protein	ENT1
9903	RTO4_9903	A0A2T0A195	KOG2056: Equilibrative nucleoside transporter protein	ENT3
14860	RTO4_14860	A0A2T0A905	KOG3269: Predicted membrane protein	ENV10	TMEM208
12735	RTO4_12735	A0A2T0ACH9	KOG2345: Serine/threonine protein kinase/TGF-beta stimulated factor	ENV7	STK16
10008	RTO4_10008	A0A2T0A1M5	KOG1208: Dehydrogenases with different specificities (related to short-chain alcohol dehydrogenases)	ENV9	RDH12,RDH11,DHRSX,WWOX,RDH14,RDH13
12858	RTO4_12858	A0A0K3C7W8	KOG1208: Dehydrogenases with different specificities (related to short-chain alcohol dehydrogenases)	ENV9	RDH12,RDH11,DHRSX,WWOX,RDH14,RDH13
13867	RTO4_13867	A0A2T0A9Z8	KOG1208: Dehydrogenases with different specificities (related to short-chain alcohol dehydrogenases)	ENV9	RDH12,RDH11,DHRSX,WWOX,RDH14,RDH13
15911	RTO4_15911	A0A0K3CFI6	KOG1208: Dehydrogenases with different specificities (related to short-chain alcohol dehydrogenases)	ENV9	RDH12,RDH11,DHRSX,WWOX,RDH14,RDH13
16164	RTO4_16164	A0A0K3CJJ0	KOG2261: Polycomb enhancer protein, EPC	EPL1
9088	RTO4_9088	A0A2T0AJ87	KOG2877: sn-1,2-diacylglycerol ethanolamine- and cholinephosphotranferases	EPT1,CPT1	CEPT1,CHPT1
11351	RTO4_11351	A0A2S9ZWJ0	KOG2877: sn-1,2-diacylglycerol ethanolamine- and cholinephosphotranferases	EPT1,CPT1	CEPT1,CHPT1
10403	RTO4_10403	A0A0K3CPA1	KOG0650: WD40 repeat nucleolar protein Bop1, involved in ribosome biogenesis	ERB1	BOP1
9470	RTO4_9470	A0A2T0A2A8	KOG1347: Uncharacterized membrane protein, predicted efflux pump	ERC1,YDR338C	SLC47A1,SLC47A2
16854	RTO4_16854	A0A2T0A4M2	KOG1162: Predicted small molecule transporter	ERD1
16555	RTO4_16555	A0A2T0A3N9	KOG3106: ER lumen protein retaining receptor	ERD2	KDELR2
13729	RTO4_13729	A0A0K3CH94	KOG1298: Squalene monooxygenase	ERG1	SQLE
8678	RTO4_8678	A0A2T0AI07	KOG1390: Acetyl-CoA acetyltransferase	ERG10	ACAT1
12843	RTO4_12843	A0A0K3CAX2	KOG0684: Cytochrome P450	ERG11	CYP51A1
8758	RTO4_8758	A0A2T0AI95	KOG1511: Mevalonate kinase MVK/ERG12	ERG12	MVK
12122	RTO4_12122	A0A2T0AFE1	KOG1393: Hydroxymethylglutaryl-CoA synthase	ERG13	HMGCS1,HMGCS2
10113	RTO4_10113	A0A2S9ZZR9	KOG4143: Sigma receptor and C-8 sterol isomerase	ERG2	SIGMAR1
12944	RTO4_12944	A0A0K3CBF5	KOG0711: Polyprenyl synthetase	ERG20	FDPS
8671	RTO4_8671	A0A0K3CB80	KOG1435: Sterol reductase/lamin B receptor	ERG24	LBR,TM7SF2
16640	RTO4_16640	A0A0K3CJL0	KOG0873: C-4 sterol methyl oxidase	ERG25	MSMO1
8835	RTO4_8835	A0A2T0AIC1	KOG1430: C-3 sterol dehydrogenase/3-beta-hydroxysteroid dehydrogenase and related dehydrogenases	ERG26	NSDHL
13724	RTO4_13724	A0A0K3CH90	KOG1430: C-3 sterol dehydrogenase/3-beta-hydroxysteroid dehydrogenase and related dehydrogenases	ERG26	NSDHL
12035	RTO4_12035	A0A2T0AF40	KOG3455: Predicted membrane protein	ERG28	C14orf1
8781	RTO4_8781	A0A0K3CBI5	KOG0872: Sterol C5 desaturase	ERG3	SC5D
10981	RTO4_10981	A0A2S9ZYK5	KOG1435: Sterol reductase/lamin B receptor	ERG4
11716	RTO4_11716	A0A2S9ZWG3	KOG0157: Cytochrome P450 CYP4/CYP19/CYP26 subfamilies	ERG5
13060	RTO4_13060	A0A0K3C8B6	KOG1269: SAM-dependent methyltransferases	ERG6
9240	RTO4_9240	A0A2T0AJK8	KOG0497: Oxidosqualene-lanosterol cyclase and related proteins	ERG7	LSS
8702	RTO4_8702	A0A0K3C7I9	KOG4519: Phosphomevalonate kinase	ERG8
16591	RTO4_16591	A0A2T0A3S2	KOG1459: Squalene synthetase	ERG9	FDFT1
15969	RTO4_15969	A0A0K3CMW5	KOG0724: Zuotin and related molecular chaperones (DnaJ superfamily), contains DNA-binding domains	ERJ5	DNAJC1
11972	RTO4_11972	A0A0K3CCY4	KOG2608: Endoplasmic reticulum membrane-associated oxidoreductin involved in disulfide bond formation	ERO1	ERO1A,ERO1B
12145	RTO4_12145	A0A2T0AFE9	KOG1690: emp24/gp25L/p24 family of membrane trafficking proteins	ERP1,ERP6,ERP5	TMED9,TMED4
16731	RTO4_16731	A0A0K3CHR0	KOG1693: emp24/gp25L/p24 family of membrane trafficking proteins	ERP2,ERP4,ERP3
14957	RTO4_14957	A0A2T0A9C4	KOG3145: Cystine transporter Cystinosin	ERS1	CTNS
13399	RTO4_13399	A0A0K3CGD7	HMMPfam:PAS fold:PF00989,ProSiteProfiles:Zn(2)-C6 fungal-type DNA-binding domain profile.:PS50048,ProSiteProfiles:PAS repeat profile.:PS50112,SMART:GAL4-like Zn(II)2Cys6 (or C6 zinc) binuclear cluster DNA-binding domain:SM00066,SUPERFAMILY::SSF55785	ERT1
16224	RTO4_16224	A0A0K3CNJ0	KOG3355: Mitochondrial sulfhydryl oxidase involved in the biogenesis of cytosolic Fe/S proteins	ERV1	GFER
11662	RTO4_11662	A0A2S9ZW83	KOG2729: ER vesicle integral membrane protein involved in establishing cell polarity, signaling and protein degradation	ERV14	CNIH4,CNIH1
16502	RTO4_16502	A0A2T0A3J4	KOG3355: Mitochondrial sulfhydryl oxidase involved in the biogenesis of cytosolic Fe/S proteins	ERV2
13030	RTO4_13030	A0A2T0ADC4	KOG1691: emp24/gp25L/p24 family of membrane trafficking proteins	ERV25	TMED10
9662	RTO4_9662	A0A2T0A2V9	KOG3998: Putative cargo transport protein ERV29	ERV29	SURF4
11392	RTO4_11392	A0A2S9ZWM7	KOG2667: COPII vesicle protein	ERV41	ERGIC2
11270	RTO4_11270	A0A0K3CPY4	KOG2667: COPII vesicle protein	ERV46	ERGIC3
13403	RTO4_13403	A0A0K3CCH7	KOG2747: Histone acetyltransferase (MYST family)	ESA1	KAT5,KAT8
14581	RTO4_14581	A0A2T0A882	KOG2318: Uncharacterized conserved protein	ESF1	ESF1
14382	RTO4_14382	A0A0K3CDZ2	KOG3152: TBP-binding protein, activator of basal transcription (contains rrm motif)	ESF2	ABT1
16575	RTO4_16575	A0A2T0A3R7	KOG3259: Peptidyl-prolyl cis-trans isomerase	ESS1	PIN1
9248	RTO4_9248	A0A2T0AJR7	KOG0804: Cytoplasmic Zn-finger protein BRAP2 (BRCA1 associated protein)	ETP1	BRAP
11837	RTO4_11837	A0A2S9ZVN5	KOG0025: Zn2+-binding dehydrogenase (nuclear receptor binding factor-1)	ETR1	MECR
12128	RTO4_12128	A0A2T0AFD3	KOG2518: 5'-3' exonuclease	EXO1	EXO1
13377	RTO4_13377	A0A0K3CBH8	KOG2344: Exocyst component protein and related proteins	EXO70
11619	RTO4_11619	A0A2S9ZW31	KOG2215: Exocyst complex subunit	EXO84	EXOC8
12538	RTO4_12538	A0A2T0AGL0	KOG1256: Long-chain acyl-CoA synthetases (AMP-forming)	FAA2	ACSL1,ACSL5,ACSL6,CTB-127M13.1
12555	RTO4_12555	A0A2T0AGK3	KOG1256: Long-chain acyl-CoA synthetases (AMP-forming)	FAA2	ACSL1,ACSL5,ACSL6,CTB-127M13.1
11167	RTO4_11167	A0A0K3CPQ0	KOG1180: Acyl-CoA synthetase	FAA3,FAA4,FAA1	ACSL3,ACSL4
15748	RTO4_15748	A0A0K3CIN2	KOG1180: Acyl-CoA synthetase	FAA3,FAA4,FAA1	ACSL3,ACSL4
14139	RTO4_14139	A0A0K3CDF7	KOG0230: Phosphatidylinositol-4-phosphate 5-kinase and related FYVE finger-containing proteins	FAB1	PIKFYVE
11542	RTO4_11542	A0A2S9ZVU8	KOG2644: 3'-phosphoadenosine 5'-phosphosulfate sulfotransferase (PAPS reductase)/FAD synthetase and related enzymes	FAD1	FLAD1
9790	RTO4_9790	A0A0K3CRA2	KOG1952: Transcription factor NF-X1, contains NFX-type Zn2+-binding and R3H domains	FAP1	NFX1
12300	RTO4_12300	A0A0K3CDT4	KOG3347: Predicted nucleotide kinase/nuclear protein involved oxidative stress response	FAP7	AK6
16762	RTO4_16762	A0A0K3CL95	KOG3680: Uncharacterized conserved protein	FAR11
8670	RTO4_8670	A0A2T0AHX4	K00668: FAS1; fatty acid synthase subunit beta, fungi type	FAS2,FAS1
8777	RTO4_8777	A0A0K3C4G6	K00667: FAS2; fatty acid synthase subunit alpha, fungi type	FAS2,FAS1
9912	RTO4_9912	A0A2T0A1A8	KOG1179: Very long-chain acyl-CoA synthetase/fatty acid transporter	FAT1	SLC27A1,SLC27A4,SLC27A2,SLC27A5,SLC27A6
12562	RTO4_12562	A0A2T0AGM5	KOG3093: 5-formyltetrahydrofolate cyclo-ligase	FAU1	MTHFS,ST20-MTHFS
15420	RTO4_15420	A0A2T0A762	KOG4153: Fructose 1,6-bisphosphate aldolase	FBA1
15423	RTO4_15423	A0A0K3CLG1	KOG1458: Fructose-1,6-bisphosphatase	FBP1	FBP1,FBP2
15195	RTO4_15195	A0A2T0A6I4	KOG0234: Fructose-6-phosphate 2-kinase/fructose-2,6-biphosphatase	FBP26	PFKFB1,PFKFB2,PFKFB3,PFKFB4
10240	RTO4_10240	A0A0K3CNS5	KOG3165: Predicted nucleic-acid-binding protein, contains PIN domain	FCF1	FCF1
11214	RTO4_11214	A0A2S9ZXI1	KOG3100: Uncharacterized conserved protein	FCF2	DNTTIP2
14250	RTO4_14250	A0A2T0AB46	KOG0323: TFIIF-interacting CTD phosphatases, including NLI-interacting factor	FCP1	CTDP1
14559	RTO4_14559	A0A0K3CFL8	KOG1018: Cytosine deaminase FCY1 and related enzymes	FCY1
14461	RTO4_14461	A0A0K3CJ42	HMMPfam:Permease for cytosine/purines, uracil, thiamine, allantoin:PF02133,PIRSF::PIRSF002744	FCY2,FCY21,FCY22
14558	RTO4_14558	A0A0K3CC49	HMMPfam:Permease for cytosine/purines, uracil, thiamine, allantoin:PF02133,PIRSF::PIRSF002744	FCY2,FCY21,FCY22
15012	RTO4_15012	A0A0K3CKD8	HMMPfam:Permease for cytosine/purines, uracil, thiamine, allantoin:PF02133,PIRSF::PIRSF002744	FCY2,FCY21,FCY22
12353	RTO4_12353	A0A0K3C6R9	KOG2533: Permease of the major facilitator superfamily	FEN2
12740	RTO4_12740	A0A2T0ACI3	KOG2533: Permease of the major facilitator superfamily	FEN2
15899	RTO4_15899	A0A0K3CIJ7	KOG2160: Armadillo/beta-catenin-like repeat-containing protein	FES1
10455	RTO4_10455	A0A0K3CPF0	K19792: FET4; low-affinity ferrous iron transport protein	FET4
9364	RTO4_9364	A0A2T0A206	KOG1263: Multicopper oxidases	FET5,FET3
9978	RTO4_9978	A0A0K3CMJ1	HMMPfam:CrcB-like protein:PF02537	FEX1,FEX2
16619	RTO4_16619	A0A2T0A3W9	KOG1888: Putative phosphoinositide phosphatase	FIG4	FIG4
12590	RTO4_12590	A0A2T0AGP8	KOG3364: Membrane protein involved in organellar division	FIS1
13436	RTO4_13436	A0A0K3CCK2	KOG0255: Synaptic vesicle transporter SVOP and related transporters (major facilitator superfamily)	FLR1
15843	RTO4_15843	A0A2T0A544	KOG0255: Synaptic vesicle transporter SVOP and related transporters (major facilitator superfamily)	FLR1
15853	RTO4_15853	A0A0K3CMP0	KOG0255: Synaptic vesicle transporter SVOP and related transporters (major facilitator superfamily)	FLR1
14159	RTO4_14159	A0A2T0AAW2	KOG0764: Mitochondrial FAD carrier protein	FLX1	SLC25A32
9298	RTO4_9298	A0A0K3CK48	KOG3110: Riboflavin kinase	FMN1	RFK
15356	RTO4_15356	A0A0K3CE21	KOG1399: Flavin-containing monooxygenase	FMO1	FMO1,FMO2,FMO3,FMO4,FMO5
10125	RTO4_10125	A0A0K3CNI4	KOG1426: FOG: RCC1 domain	FMP25
16724	RTO4_16724	A0A2T0A490	KOG3798: Predicted Zn-dependent hydrolase (beta-lactamase superfamily)	FMP30	NAPEPLD
16366	RTO4_16366	A0A2T0A353	KOG3156: Uncharacterized membrane protein	FMP32	MCUR1,CCDC90B
12847	RTO4_12847	A0A0K3CF23	KOG4039: Serine/threonine kinase TIP30/CC3	FMP52	HTATIP2
15939	RTO4_15939	A0A0K3CMU5	KOG0029: Amine oxidase	FMS1
11899	RTO4_11899	A0A0K3CPP9	KOG3082: Methionyl-tRNA formyltransferase	FMT1	MTFMT
14377	RTO4_14377	A0A2T0ABI3	KOG2544: Dihydropteroate synthase/7,8-dihydro-6-hydroxymethylpterin-pyrophosphokinase/Dihydroneopterin aldolase	FOL1
10332	RTO4_10332	A0A2T0A0F1	KOG2698: GTP cyclohydrolase I	FOL2	GCH1
10460	RTO4_10460	A0A2S9ZYT4	KOG2525: Folylpolyglutamate synthase	FOL3
11362	RTO4_11362	A0A2S9ZWJ2	KOG1206: Peroxisomal multifunctional beta-oxidation protein and related enzymes	FOX2	HSD17B4
13362	RTO4_13362	A0A061B4V9	KOG0549: FKBP-type peptidyl-prolyl cis-trans isomerase	FPR1	FKBP4,FKBP5,FKBP1B,FKBP1C
16111	RTO4_16111	A0A0K3CJ25	KOG0549: FKBP-type peptidyl-prolyl cis-trans isomerase	FPR2	FKBP2
9594	RTO4_9594	A0A2T0A2N5	KOG2413: Xaa-Pro aminopeptidase	FRA1	XPNPEP1
14655	RTO4_14655	A0A2T0A8F6	KOG2413: Xaa-Pro aminopeptidase	FRA1	XPNPEP1
11620	RTO4_11620	A0A0K3CS65	KOG3348: BolA (bacterial stress-induced morphogen)-related protein	FRA2	BOLA2,BOLA2B
11420	RTO4_11420	A0A2S9ZWR0	KOG2404: Fumarate reductase, flavoprotein subunit	FRD1,OSM1
11518	RTO4_11518	A0A2S9ZX02	KOG0039: Ferric reductase, NADH/NADPH oxidase and related proteins	FRE2,FRE4,FRE3,FRE5,FRE6
13001	RTO4_13001	A0A0K3CBA6	KOG0039: Ferric reductase, NADH/NADPH oxidase and related proteins	FRE2,FRE4,FRE3,FRE5,FRE6
11757	RTO4_11757	A0A0K3CSH5	KOG0039: Ferric reductase, NADH/NADPH oxidase and related proteins	FRE7
12588	RTO4_12588	A0A061BJZ7	KOG0044: Ca2+ sensor (EF-Hand superfamily)	FRQ1	NCS1,HPCAL1
13249	RTO4_13249	A0A2T0AE00	KOG2472: Phenylalanyl-tRNA synthetase beta subunit	FRS1	FARSB
12470	RTO4_12470	A0A0K3CE56	KOG2784: Phenylalanyl-tRNA synthetase, beta subunit	FRS2	FARSA
16606	RTO4_16606	A0A0K3CPH4	KOG2551: Phospholipase/carboxyhydrolase	FSH3	OVCA2
15844	RTO4_15844	A0A2T0A4Z9	K07243: FTR, FTH1, efeU; high-affinity iron transporter	FTR1
15845	RTO4_15845	A0A2T0A4Z5	K07243: FTR, FTH1, efeU; high-affinity iron transporter	FTR1
12902	RTO4_12902	A0A2T0AD00	KOG2466: Uridine permease/thiamine transporter/allantoin transport	FUI1,FUR4,DAL4
14001	RTO4_14001	A0A0K3CHZ0	KOG1317: Fumarase	FUM1	FH
14340	RTO4_14340	A0A0K3CIQ8	KOG1144: Translation initiation factor 5B (eIF-5B)	FUN12	EIF5B
13969	RTO4_13969	A0A0K3CD18	KOG1479: Nucleoside transporter	FUN26	SLC29A3
12013	RTO4_12013	A0A2T0AF14	KOG0389: SNF2 family DNA-dependent ATPase	FUN30	SMARCAD1
14241	RTO4_14241	A0A2T0AB60	KOG4203: Armadillo/beta-Catenin/plakoglobin	FUR1	UPRT
12060	RTO4_12060	A0A2T0AF74	KOG0660: Mitogen-activated protein kinase	FUS3,KSS1	MAPK1,MAPK3
12065	RTO4_12065	A0A0K3C9B7	KOG0660: Mitogen-activated protein kinase	FUS3,KSS1	MAPK1,MAPK3
9896	RTO4_9896	A0A0K3CRP3	KOG0448: Mitofusin 1 GTPase, involved in mitochondrila biogenesis	FZO1
10664	RTO4_10664	A0A2S9ZZF4	KOG3566: Glycosylphosphatidylinositol anchor attachment protein GAA1	GAA1	GPAA1
12988	RTO4_12988	A0A0K3CFD1	KOG2552: Major facilitator superfamily permease - Cdc91p	GAB1	PIGU
9434	RTO4_9434	A0A2T0A275	KOG1383: Glutamate decarboxylase/sphingosine phosphate lyase	GAD1
9435	RTO4_9435	A0A2T0A260	KOG1383: Glutamate decarboxylase/sphingosine phosphate lyase	GAD1
10722	RTO4_10722	A0A2S9ZZK6	KOG1383: Glutamate decarboxylase/sphingosine phosphate lyase	GAD1
13990	RTO4_13990	A0A2T0AAD8	KOG0631: Galactokinase	GAL1,GAL3	GALK2
8969	RTO4_8969	A0A0K3C7N3	KOG1371: UDP-glucose 4-epimerase/UDP-sulfoquinovose synthase	GAL10	GALE
13588	RTO4_13588	A0A2T0ABZ7	K09241: GAL4; transcriptional regulatory protein GAL4	GAL4
11332	RTO4_11332	A0A2S9ZXY1	KOG2958: Galactose-1-phosphate uridylyltransferase	GAL7	GALT
15752	RTO4_15752	A0A2T0A4Q2	KOG3262: H/ACA small nucleolar RNP component GAR1	GAR1	GAR1
12882	RTO4_12882	A0A0K3CAC8	KOG1462: Translation initiation factor 2B, gamma subunit (eIF-2Bgamma/GCD1)	GCD1	EIF2B3
8933	RTO4_8933	A0A0K3C818	KOG1416: tRNA(1-methyladenosine) methyltransferase, subunit GCD10	GCD10	TRMT6
9765	RTO4_9765	A0A061B552	KOG0466: Translation initiation factor 2, gamma subunit (eIF-2gamma; GTPase)	GCD11	EIF2S3,EIF2S3L
11255	RTO4_11255	A0A0K3CRD0	KOG2915: tRNA(1-methyladenosine) methyltransferase, subunit GCD14	GCD14	TRMT61A
15840	RTO4_15840	A0A2T0A500	KOG1467: Translation initiation factor 2B, delta subunit (eIF-2Bdelta/GCD2)	GCD2	EIF2B4
11656	RTO4_11656	A0A0K3CS94	KOG1461: Translation initiation factor 2B, epsilon subunit (eIF-2Bepsilon/GCD6)	GCD6	EIF2B5
9064	RTO4_9064	A0A2T0AJ27	KOG1465: Translation initiation factor 2B, beta subunit (eIF-2Bbeta/GCD7)	GCD7	EIF2B2
11670	RTO4_11670	A0A2S9ZW84	KOG3182: Predicted cation transporter	GCG1	CHAC2
12524	RTO4_12524	A0A0K3C738	KOG1242: Protein containing adaptin N-terminal region	GCN1	GCN1
12995	RTO4_12995	A0A0K3CFD4	KOG1035: eIF-2alpha kinase GCN2	GCN2	EIF2AK4
13683	RTO4_13683	A0A0K3CD99	KOG0062: ATPase component of ABC transporters with duplicated ATPase domains/Translation elongation factor EF-3b	GCN20	ABCF3
15595	RTO4_15595	A0A2T0A7N3	KOG1466: Translation initiation factor 2B, alpha subunit (eIF-2Balpha/GCN3)	GCN3	EIF2B1
13098	RTO4_13098	A0A2T0ADI4	KOG1472: Histone acetyltransferase SAGA/ADA, catalytic subunit PCAF/GCN5 and related proteins	GCN5	KAT2A,KAT2B
12523	RTO4_12523	A0A2T0AGI7	KOG0704: ADP-ribosylation factor GTPase activator	GCS1	ARFGAP1
12898	RTO4_12898	A0A0K3CBB6	KOG2770: Aminomethyl transferase	GCV1	AMT,RP11-949J7.8
10205	RTO4_10205	A0A2T0A010	KOG2040: Glycine dehydrogenase (decarboxylating)	GCV2	GLDC
15184	RTO4_15184	A0A2T0A6I9	KOG3373: Glycine cleavage system H protein (lipoate-binding)	GCV3	GCSH
9805	RTO4_9805	A0A2T0A104	KOG1385: Nucleoside phosphatase	GDA1	ENTPD6,ENTPD5
12639	RTO4_12639	A0A0K3C9R9	KOG3625: Alpha amylase	GDB1	AC096949.1,AGL
9856	RTO4_9856	A0A0K3CRL7	KOG2250: Glutamate/leucine/phenylalanine/valine dehydrogenases	GDH2
12248	RTO4_12248	A0A2T0AFQ8	KOG2250: Glutamate/leucine/phenylalanine/valine dehydrogenases	GDH3,GDH1	GLUD1,GLUD2
14263	RTO4_14263	A0A0K3CII9	KOG1439: RAB proteins geranylgeranyltransferase component A (RAB escort protein)	GDI1	GDI1,GDI2
13234	RTO4_13234	A0A2T0ADY9	KOG2881: Predicted membrane protein	GDT1	TMEM165
13738	RTO4_13738	A0A2T0ACF8	KOG0928: Pattern-formation protein/guanine nucleotide exchange factor	GEA2,GEA1	GBF1
8746	RTO4_8746	A0A0K3C6I8	KOG0475: Cl- channel CLC-3 and related proteins (CLC superfamily)	GEF1	CLCN3,CLCN4,CLCN5,CLCN7
14836	RTO4_14836	A0A2T0A8Z1	KOG0475: Cl- channel CLC-3 and related proteins (CLC superfamily)	GEF1	CLCN3,CLCN4,CLCN5,CLCN7
10770	RTO4_10770	A0A0K3CNN4	KOG1707: Predicted Ras related/Rac-GTP binding protein	GEM1	RHOT1,RHOT2
10900	RTO4_10900	A0A2S9ZYD4	KOG2961: Predicted hydrolase (HAD superfamily)	GEP4
13022	RTO4_13022	A0A0K3CBB8	KOG4253: Tryptophan-rich basic nuclear protein	GET1
9739	RTO4_9739	A0A0K3CR56	KOG3024: Uncharacterized conserved protein	GET4	GET4
11249	RTO4_11249	A0A2S9ZXL2	KOG0254: Predicted transporter (major facilitator superfamily)	GEX1,ARN1,ARN2,GEX2,SIT1,ENB1
11669	RTO4_11669	A0A2S9ZW78	KOG0254: Predicted transporter (major facilitator superfamily)	GEX1,ARN1,ARN2,GEX2,SIT1,ENB1
12099	RTO4_12099	A0A2T0AF90	KOG1268: Glucosamine 6-phosphate synthetases, contain amidotransferase and phosphosugar isomerase domains	GFA1,YMR085W	GFPT1,GFPT2
9655	RTO4_9655	A0A0K3CQX8	KOG1087: Cytosolic sorting protein GGA2/TOM1	GGA1,GGA2
13757	RTO4_13757	A0A061BIG1	KOG0750: Mitochondrial solute carrier protein	GGC1
11935	RTO4_11935	A0A0K3C817	KOG1760: Molecular chaperone Prefoldin, subunit 4	GIM3	PFDN4
15972	RTO4_15972	A0A0K3CFN1	KOG4098: Molecular chaperone Prefoldin, subunit 2	GIM4	PFDN2
12560	RTO4_12560	A0A0K3CEB7	KOG3048: Molecular chaperone Prefoldin, subunit 5	GIM5	PFDN5
15686	RTO4_15686	A0A0K3CHB7	KOG4018: Uncharacterized conserved protein, contains RWD domain	GIR2	RWDD1
16138	RTO4_16138	A0A0K3CI80	KOG4400: E3 ubiquitin ligase interacting with arginine methyltransferase	GIS2	ZCCHC13
12781	RTO4_12781	A0A2T0ACM7	KOG0252: Inorganic phosphate transporter	GIT1
12594	RTO4_12594	A0A0K3CA92	KOG0470: 1,4-alpha-glucan branching enzyme/starch branching enzyme II	GLC3	GBE1
11453	RTO4_11453	A0A061BFT5	KOG0374: Serine/threonine specific protein phosphatase PP1, catalytic subunit	GLC7	PPP1CA,PPP1CB,PPP1CC
9407	RTO4_9407	A0A0K3CLS9	KOG2412: Nuclear-export-signal (NES)-containing protein/polyadenylated-RNA export factor	GLE1
8720	RTO4_8720	A0A2T0AI38	KOG0647: mRNA export protein (contains WD40 repeats)	GLE2	RAE1
14002	RTO4_14002	A0A0K3CE13	KOG1950: Glycosyl transferase, family 8 - glycogenin	GLG2,GLG1	GYG2,GYG1
10264	RTO4_10264	A0A0K3CNU2	KOG1369: Hexokinase	GLK1,EMI2,HXK1,HXK2	HK1,HK2,HK3,HKDC1
11982	RTO4_11982	A0A0K3C5R0	KOG1369: Hexokinase	GLK1,EMI2,HXK1,HXK2	HK1,HK2,HK3,HKDC1
11844	RTO4_11844	A0A0K3CSP6	KOG0683: Glutamine synthetase	GLN1	GLUL
13380	RTO4_13380	A0A0K3CGC5	KOG1148: Glutaminyl-tRNA synthetase	GLN4	QARS
13265	RTO4_13265	A0A061B476	KOG2944: Glyoxalase	GLO1	GLO1
13041	RTO4_13041	A0A2T0ADD4	KOG0813: Glyoxylase	GLO2,GLO4	HAGH
9902	RTO4_9902	A0A2T0A198	KOG0706: Predicted GTPase-activating protein	GLO3	ARFGAP3,ARFGAP2,STAMBPL1
15482	RTO4_15482	A0A2T0A7E1	KOG0405: Pyridine nucleotide-disulphide oxidoreductase	GLR1	TXNRD1,TXNRD2,TXNRD3,GSR
15713	RTO4_15713	A0A0K3CF34	KOG0399: Glutamate synthase	GLT1
9222	RTO4_9222	A0A0K3C5G1	KOG1368: Threonine aldolase	GLY1
16182	RTO4_16182	A0A2T0A5X9	KOG1368: Threonine aldolase	GLY1
13292	RTO4_13292	A0A0K3C8T9	KOG3012: Uncharacterized conserved protein	GMH1	UNC50
12475	RTO4_12475	A0A2T0AGC7	KOG3396: Glucosamine-phosphate N-acetyltransferase	GNA1	GNPNAT1
15167	RTO4_15167	A0A2T0A6H7	KOG2653: 6-phosphogluconate dehydrogenase	GND2,GND1	PGD
12051	RTO4_12051	A0A2T0AF63	KOG0069: Glyoxylate/hydroxypyruvate reductase (D-isomer-specific 2-hydroxy acid dehydrogenase superfamily)	GOR1
11632	RTO4_11632	A0A0K3CRN2	KOG3208: SNARE protein GS28	GOS1	GOSR1
9310	RTO4_9310	A0A2T0A1V0	KOG1743: Ferric reductase-like proteins	GOT1	GOLT1A
13440	RTO4_13440	A0A0K3CGM1	KOG0085: G protein subunit Galphaq/Galphay, small G protein superfamily	GPA1	GNAI1,GNAI2,GNAI3,GNAO1,GNAT1,GNAT2,GNAT3
16597	RTO4_16597	A0A0K3CJE4	KOG0085: G protein subunit Galphaq/Galphay, small G protein superfamily	GPA2
12154	RTO4_12154	A0A0K3CDD5	KOG2711: Glycerol-3-phosphate dehydrogenase/dihydroxyacetone 3-phosphate reductase	GPD1,GPD2	GPD1,GPD1L
14576	RTO4_14576	A0A2T0A892	KOG2711: Glycerol-3-phosphate dehydrogenase/dihydroxyacetone 3-phosphate reductase	GPD1,GPD2	GPD1,GPD1L
14256	RTO4_14256	A0A2T0AB43	KOG2099: Glycogen phosphorylase	GPH1	PYGB,PYGL,PYGM
15144	RTO4_15144	A0A2T0A6D9	KOG1183: N-acetylglucosaminyltransferase complex, subunit PIG-Q/GPI1, required for phosphatidylinositol biosynthesis	GPI1	PIGQ
15153	RTO4_15153	A0A2T0A6P7	KOG1183: N-acetylglucosaminyltransferase complex, subunit PIG-Q/GPI1, required for phosphatidylinositol biosynthesis	GPI1	PIGQ
12961	RTO4_12961	A0A2T0AD55	KOG1771: GPI-alpha-mannosyltransferase III (GPI10/PIG-B) involved in glycosylphosphatidylinositol anchor biosynthesis	GPI10	PIGB
8931	RTO4_8931	A0A0K3C735	KOG3144: Ethanolamine-P-transferase GPI11/PIG-F, involved in glycosylphosphatidylinositol anchor biosynthesis	GPI11	PIGF
9887	RTO4_9887	A0A0K3CJH4	KOG3332: N-acetylglucosaminyl phosphatidylinositol de-N-acetylase	GPI12	PIGL
12437	RTO4_12437	A0A0K3CA79	KOG2126: Glycosylphosphatidylinositol anchor synthesis protein	GPI13	PIGO
9905	RTO4_9905	A0A0K3CRQ4	KOG3893: Mannosyltransferase	GPI14	PIGM
12838	RTO4_12838	A0A2T0ACS8	KOG2407: GPI transamidase complex, GPI16/PIG-T component, involved in glycosylphosphatidylinositol anchor biosynthesis	GPI16	PIGT
13065	RTO4_13065	A0A0K3CAQ4	KOG2459: GPI transamidase complex, GPI17/PIG-S component, involved in glycosylphosphatidylinositol anchor biosynthesis	GPI17	PIGS
11445	RTO4_11445	A0A0K3CV76	KOG2647: Predicted Dolichyl-phosphate-mannose-protein mannosyltransferase	GPI18	PIGV
13739	RTO4_13739	A0A2T0ACE0	KOG3059: N-acetylglucosaminyltransferase complex, subunit PIG-C/GPI2, required for phosphatidylinositol biosynthesis	GPI2	PIGC
11490	RTO4_11490	A0A2S9ZWY1	KOG1349: Gpi-anchor transamidase	GPI8	PIGK
9910	RTO4_9910	A0A2T0A1D2	KOG0235: Phosphoglycerate mutase	GPM1	PGAM2,PGAM1
13107	RTO4_13107	A0A2T0ADJ8	KOG1533: Predicted GTPase	GPN2	GPN2
14888	RTO4_14888	A0A0K3CK24	KOG1534: Putative transcription factor FET5	GPN3	GPN3
13413	RTO4_13413	A0A0K3C990	KOG2914: Predicted haloacid-halidohydrolase and related hydrolases	GPP2,GPP1,DOG2,DOG1
8579	RTO4_8579	A0A2T0AHK8	KOG1651: Glutathione peroxidase	GPX2,HYR1	GPX7,GPX4,GPX8
9669	RTO4_9669	A0A2T0A2V5	KOG2750: Uncharacterized conserved protein similar to ATP/GTP-binding protein	GRC3	NOL9
11161	RTO4_11161	A0A2S9ZXD8	KOG3834: Golgi reassembly stacking protein GRASP65, contains PDZ domain	GRH1	GORASP2
13920	RTO4_13920	A0A0K3CCV1	KOG1947: Leucine rich repeat proteins, some proteins contain F-box	GRR1	FBXL2,FBXL20
15504	RTO4_15504	A0A2T0A7F7	KOG2298: Glycyl-tRNA synthetase and related class II tRNA synthetase	GRS1,YPR081C	GARS
15038	RTO4_15038	A0A2T0A9I9	KOG1752: Glutaredoxin and related proteins	GRX1,GRX2	GLRX2
8790	RTO4_8790	A0A0K3CBJ8	KOG0911: Glutaredoxin-related protein	GRX3,GRX4	GLRX3
9250	RTO4_9250	A0A0K3C7V0	KOG0911: Glutaredoxin-related protein	GRX5	GLRX5
15984	RTO4_15984	A0A2T0A5D3	KOG0916: 1,3-beta-glucan synthase/callose synthase catalytic subunit	GSC2,FKS1,FKS3
12007	RTO4_12007	A0A0K3CD10	KOG3754: Gamma-glutamylcysteine synthetase	GSH1	GCLC
12022	RTO4_12022	A0A2T0AF36	KOG3754: Gamma-glutamylcysteine synthetase	GSH1	GCLC
9929	RTO4_9929	A0A2T0A1D6	KOG0021: Glutathione synthetase	GSH2	GSS
8534	RTO4_8534	A0A061AIQ2	KOG0096: GTPase Ran/TC4/GSP1 (nuclear protein transport pathway), small G protein superfamily	GSP1,GSP2	RAN
9596	RTO4_9596	A0A2T0A2L6	KOG3742: Glycogen synthase	GSY1,GSY2	GYS1,GYS2
10118	RTO4_10118	A0A2S9ZZS8	KOG3886: GTP-binding protein	GTR1	RRAGA,RRAGB
12918	RTO4_12918	A0A2T0AD06	KOG3887: Predicted small GTPase involved in nuclear protein import	GTR2	RRAGC,RRAGD
8914	RTO4_8914	A0A2T0AIL2	KOG0867: Glutathione S-transferase	GTT1
15756	RTO4_15756	A0A2T0A4T3	KOG1622: GMP synthase	GUA1	GMPS
9050	RTO4_9050	A0A0K3C7E3	KOG3968: Atrazine chlorohydrolase/guanine deaminase	GUD1	GDA
15780	RTO4_15780	A0A0K3CF85	KOG0462: Elongation factor-type GTP-binding protein	GUF1	GUF1
11525	RTO4_11525	A0A0K3CQM3	KOG0707: Guanylate kinase	GUK1
12792	RTO4_12792	A0A0K3CAR7	KOG3860: Acyltransferase required for palmitoylation of Hedgehog (Hh) family of secreted signaling proteins	GUP1,GUP2
10753	RTO4_10753	A0A0K3CNL8	KOG1147: Glutamyl-tRNA synthetase	GUS1
11022	RTO4_11022	A0A0K3CQU6	KOG2517: Ribulose kinase and related carbohydrate kinases	GUT1	GK,GK2,RP11-668G10.2
11039	RTO4_11039	A0A2S9ZYP9	KOG0042: Glycerol-3-phosphate dehydrogenase	GUT2	GPD2
16726	RTO4_16726	A0A2T0A457	HMMPfam:Bin/amphiphysin/Rvs domain for vesicular trafficking:PF10455,HMMPfam:Fungal specific transcription factor domain:PF11951,SMART::SM00721,SUPERFAMILY::SSF103657	GVP36
11701	RTO4_11701	A0A2S9ZWC0	KOG0411: Uncharacterized membrane protein	GWT1	PIGW
9768	RTO4_9768	A0A0K3CR83	KOG1092: Ypt/Rab-specific GTPase-activating protein GYP1	GYP1	TBC1D22A,TBC1D22B
14835	RTO4_14835	A0A2T0A8Y4	KOG1102: Rab6 GTPase activator GAPCenA and related TBC domain proteins	GYP5	EVI5,EVI5L
12990	RTO4_12990	A0A0K3CAK5	KOG2197: Ypt/Rab-specific GTPase-activating protein GYP7 and related proteins	GYP7
12134	RTO4_12134	A0A0K3C9G1	KOG2595: Predicted GTPase activator protein	GYP8	TBC1D20
13900	RTO4_13900	A0A0K3CDU4	KOG3222: Inosine triphosphate pyrophosphatase	HAM1	ITPA
11891	RTO4_11891	A0A0K3CW74	KOG1561: CCAAT-binding factor, subunit B (HAP2)	HAP2
13466	RTO4_13466	A0A0K3C9B9	KOG0869: CCAAT-binding factor, subunit A (HAP3)	HAP3	NFYB
11067	RTO4_11067	A0A2S9ZX44	KOG1657: CCAAT-binding factor, subunit C (HAP5)	HAP5	NFYC
11717	RTO4_11717	A0A2S9ZWD8	KOG0342: ATP-dependent RNA helicase pitchoune	HAS1	DDX18
15341	RTO4_15341	A0A0K3CHL3	KOG2696: Histone acetyltransferase type b catalytic subunit	HAT1	HAT1
11611	RTO4_11611	A0A0K3CQT1	KOG0264: Nucleosome remodeling factor, subunit CAF1/NURF55/MSI1	HAT2	RBBP4,RBBP7
13767	RTO4_13767	A0A2T0A9P3	K07078: K07078; uncharacterized protein	HBN1
14868	RTO4_14868	A0A2T0A914	KOG0458: Elongation factor 1 alpha	HBS1	HBS1L
8731	RTO4_8731	A0A0K3C7L1	KOG0343: RNA Helicase	HCA4	DDX10
9904	RTO4_9904	A0A2T0A1A7	KOG1803: DNA helicase	HCS1	IGHMBP2
16231	RTO4_16231	A0A0K3CJC1	KOG1343: Histone deacetylase complex, catalytic component HDA1	HDA1	HDAC6,HDAC10
15150	RTO4_15150	A0A0K3CDL7	HMMPfam:Man1-Src1p-C-terminal domain:PF09402,HMMPfam:HeH/LEM domain:PF12949	HEH2,SRC1
12698	RTO4_12698	A0A0K3C7H8	KOG2190: PolyC-binding proteins alphaCP-1 and related KH domain proteins	HEK2	PCBP4
16384	RTO4_16384	A0A2T0A383	KOG1815: Predicted E3 ubiquitin ligase	HEL1	ARIH1,ANKIB1
8677	RTO4_8677	A0A0K3CB84	KOG1360: 5-aminolevulinate synthase	HEM1	ALAS1,ALAS2,GCAT
14179	RTO4_14179	A0A0K3CIC7	KOG2872: Uroporphyrinogen decarboxylase	HEM12	UROD
14197	RTO4_14197	A0A2T0AAY9	KOG1518: Coproporphyrinogen III oxidase CPO/HEM13	HEM13	CPOX
11867	RTO4_11867	A0A0K3CRD9	KOG1276: Protoporphyrinogen oxidase	HEM14	PPOX
13394	RTO4_13394	A0A2T0AEE9	KOG2794: Delta-aminolevulinic acid dehydratase	HEM2	ALAD
14718	RTO4_14718	A0A0K3CFZ1	KOG2892: Porphobilinogen deaminase	HEM3	HMBS
10515	RTO4_10515	A0A2S9ZYZ0	KOG4132: Uroporphyrinogen III synthase UROS/HEM4	HEM4	UROS
12640	RTO4_12640	A0A0K3C7D5	KOG1211: Amidases	HER2	QRSL1
10574	RTO4_10574	A0A0K3CT76	KOG2210: Oxysterol-binding protein	HES1,KES1
8639	RTO4_8639	A0A0K3C6V6	KOG0368: Acetyl-CoA carboxylase	HFA1,ACC1	ACACA,ACACB
16323	RTO4_16323	A0A061BG46	KOG2456: Aldehyde dehydrogenase	HFD1	ALDH3A1,ALDH3A2,ALDH3B1,ALDH3B2
15578	RTO4_15578	A0A2T0A7K7	KOG0952: DNA/RNA helicase MER3/SLH1, DEAD-box superfamily	HFM1	HFM1
12422	RTO4_12422	A0A0K3CE18	KOG2973: Uncharacterized conserved protein	HGH1	HGH1
8598	RTO4_8598	A0A2T0AHR8	KOG3467: Histone H4	HHF1,HHF2	HIST1H4A,HIST1H4B,HIST1H4C,HIST1H4D,HIST1H4E,HIST1H4F,HIST1H4H,HIST1H4I,HIST1H4J,HIST1H4K,HIST1H4L,HIST2H4A,HIST2H4B,HIST4H4
9231	RTO4_9231	A0A061AG59	KOG3467: Histone H4	HHF1,HHF2	HIST1H4A,HIST1H4B,HIST1H4C,HIST1H4D,HIST1H4E,HIST1H4F,HIST1H4H,HIST1H4I,HIST1H4J,HIST1H4K,HIST1H4L,HIST2H4A,HIST2H4B,HIST4H4
9232	RTO4_9232	A0A061AVQ8	KOG1745: Histones H3 and H4	HHT1,HHT2	HIST1H3A,HIST1H3B,HIST1H3C,HIST1H3D,HIST1H3E,HIST1H3F,HIST1H3G,HIST1H3H,HIST1H3I,HIST1H3J,HIST2H3A,HIST2H3C,HIST2H3D,H3F3A
9570	RTO4_9570	A0A061AJU7	KOG1745: Histones H3 and H4	HHT1,HHT2	HIST1H3A,HIST1H3B,HIST1H3C,HIST1H3D,HIST1H3E,HIST1H3F,HIST1H3G,HIST1H3H,HIST1H3I,HIST1H3J,HIST2H3A,HIST2H3C,HIST2H3D,H3F3A
9572	RTO4_9572	#N/A	KOG1745: Histones H3 and H4	HHT1,HHT2	HIST1H3A,HIST1H3B,HIST1H3C,HIST1H3D,HIST1H3E,HIST1H3F,HIST1H3G,HIST1H3H,HIST1H3I,HIST1H3J,HIST2H3A,HIST2H3C,HIST2H3D,H3F3A
15088	RTO4_15088	A0A0K3CGS3	KOG0973: Histone transcription regulator HIRA, WD repeat superfamily	HIR1	HIRA
9888	RTO4_9888	A0A2T0A1B0	KOG2831: ATP phosphoribosyltransferase	HIS1
10206	RTO4_10206	A0A2T0A001	K04486: E3.1.3.15B; histidinol-phosphatase (PHP family)	HIS2
8707	RTO4_8707	A0A0K3C6F9	KOG3143: Imidazoleglycerol-phosphate dehydratase	HIS3
11646	RTO4_11646	A0A2S9ZW91	KOG2697: Histidinol dehydrogenase	HIS4
13230	RTO4_13230	A0A0K3CB42	KOG0633: Histidinol phosphate aminotransferase	HIS5
11610	RTO4_11610	A0A0K3CRL4	KOG3055: Phosphoribosylformimino-5-aminoimidazole carboxamide ribonucleotide (ProFAR) isomerase	HIS6
9084	RTO4_9084	A0A0K3C7J2	KOG0623: Glutamine amidotransferase/cyclase	HIS7
11981	RTO4_11981	A0A2T0AEZ5	KOG0714: Molecular chaperone (DnaJ superfamily)	HLJ1	DNAJB12,DNAJB14
9574	RTO4_9574	A0A2T0A2L5	KOG2480: 3-hydroxy-3-methylglutaryl-CoA (HMG-CoA) reductase	HMG2,HMG1	HMGCR
16280	RTO4_16280	A0A2T0A319	KOG1499: Protein arginine N-methyltransferase PRMT1 and related enzymes	HMT1	PRMT1,PRMT8
15991	RTO4_15991	A0A0K3CMY6	KOG1289: Amino acid transporters	HNM1
16258	RTO4_16258	A0A0K3CIL5	KOG1289: Amino acid transporters	HNM1
9829	RTO4_9829	A0A0K3CLG2	KOG3275: Zinc-binding protein of the histidine triad (HIT) family	HNT1
8452	RTO4_8452	A0A0K3C6E3	KOG3379: Diadenosine polyphosphate hydrolase and related proteins of the histidine triad (HIT) family	HNT2	FHIT
10224	RTO4_10224	A0A2T0A033	KOG0562: Predicted hydrolase (HIT family)	HNT3	APTX
10580	RTO4_10580	A0A061BG05	KOG0660: Mitogen-activated protein kinase	HOG1	MAPK11,MAPK14
10598	RTO4_10598	A0A2S9ZZ62	KOG0660: Mitogen-activated protein kinase	HOG1	MAPK11,MAPK14
10330	RTO4_10330	A0A0K3CSP2	KOG4777: Aspartate-semialdehyde dehydrogenase	HOM2
14662	RTO4_14662	A0A0K3CCC1	KOG0456: Aspartate kinase	HOM3
12080	RTO4_12080	A0A2T0AF93	KOG0455: Homoserine dehydrogenase	HOM6
12214	RTO4_12214	A0A2T0AFM1	KOG4652: HORMA domain	HOP1	HORMAD1
15432	RTO4_15432	A0A2T0A791	KOG4652: HORMA domain	HOP1	HORMAD1
9058	RTO4_9058	A0A2T0AJ60	HMMPfam:Tat binding protein 1(TBP-1)-interacting protein (TBPIP):PF07106	HOP2	PSMC3IP
10089	RTO4_10089	A0A2S9ZZR5	KOG1342: Histone deacetylase complex, catalytic component RPD3	HOS2
12362	RTO4_12362	A0A2T0AG33	KOG1343: Histone deacetylase complex, catalytic component HDA1	HOS3
15451	RTO4_15451	A0A0K3CGI1	KOG2920: Predicted methyltransferase	HPM1	METTL18
12053	RTO4_12053	A0A2T0AF58	KOG4212: RNA-binding protein hnRNP-M	HRB1,GBP2	MYEF2
10203	RTO4_10203	A0A0K3CSD8	KOG0802: E3 ubiquitin ligase	HRD1	SYVN1
16692	RTO4_16692	A0A0K3CJR6	KOG1550: Extracellular protein SEL-1 and related proteins	HRD3	SEL1L,SEL1L2
16375	RTO4_16375	A0A2T0A380	KOG0590: Checkpoint kinase and related serine/threonine protein kinases	HRK1,NPR1,RTK1
10588	RTO4_10588	A0A2S9ZZ51	KOG4205: RNA-binding protein musashi/mRNA cleavage and polyadenylation factor I complex, subunit HRP1	HRP1	MSI2,DAZAP1,MSI1
10539	RTO4_10539	A0A2S9ZZ11	KOG4150: Predicted ATP-dependent RNA helicase	HRQ1
14153	RTO4_14153	A0A2T0AAU3	KOG1164: Casein kinase (serine/threonine/tyrosine protein kinase)	HRR25	CSNK1A1,CSNK1A1L,CSNK1D,CSNK1E
16483	RTO4_16483	A0A061AXA9	KOG2930: SCF ubiquitin ligase, Rbx1 component	HRT1	RBX1
12239	RTO4_12239	A0A2T0AFN5	KOG2997: F-box protein FBX9	HRT3	FBXO9
11492	RTO4_11492	A0A2S9ZWY4	KOG0019: Molecular chaperone (HSP90 family)	HSC82,HSP82	HSP90AA1,HSP90AB1,HSP90B1
9272	RTO4_9272	A0A2T0AJM8	KOG4225: Sorbin and SH3 domain-containing protein	HSE1	STAM,STAM2
9422	RTO4_9422	A0A0K3CL37	KOG0627: Heat shock transcription factor	HSF1	HSF2
14103	RTO4_14103	A0A2T0AAP7	KOG0213: Splicing factor 3b, subunit 1	HSH155	SF3B1
15562	RTO4_15562	A0A0K3CHQ8	KOG0131: Splicing factor 3b, subunit 4	HSH49	SF3B4
16376	RTO4_16376	A0A2T0A367	BLAST: CAMK/CAMKL protein kinase [Microbotryum lychnidis-dio...	HSL1	BRSK1,BRSK2
16377	RTO4_16377	A0A2T0A384	KOG0588: Serine/threonine protein kinase	HSL1	BRSK1,BRSK2
9005	RTO4_9005	A0A0K3CC19	KOG0822: Protein kinase inhibitor	HSL7	PRMT5
10154	RTO4_10154	A0A0K3CK32	KOG1641: Mitochondrial chaperonin	HSP10	HSPE1
12381	RTO4_12381	A0A2T0AG24	HMMPfam:DJ-1/PfpI family:PF01965,HMMPfam:N-terminal domain of DJ-1_PfpI family:PF13587,SUPERFAMILY::SSF52317	HSP31
10153	RTO4_10153	A0A2S9ZZV9	KOG0356: Mitochondrial chaperonin, Cpn60/Hsp60p	HSP60	HSPD1
9939	RTO4_9939	A0A0K3CMG5	KOG1051: Chaperone HSP104 and related ATP-dependent Clp proteases	HSP78,HSP104
12376	RTO4_12376	A0A0K3CDY6	KOG1051: Chaperone HSP104 and related ATP-dependent Clp proteases	HSP78,HSP104
11475	RTO4_11475	A0A2S9ZWY8	KOG2682: NAD-dependent histone deacetylases and class I sirtuins (SIR2 family)	HST2	SIRT2,SIRT3
12787	RTO4_12787	A0A0K3CAR2	KOG2684: Sirtuin 5 and related class III sirtuins (SIR2 family)	HST4,HST3
14430	RTO4_14430	A0A0K3CF82	KOG2684: Sirtuin 5 and related class III sirtuins (SIR2 family)	HST4,HST3
12041	RTO4_12041	A0A2T0AF53	KOG1756: Histone 2A	HTA2,HTA1	HIST1H2AB,HIST1H2AE,HIST1H2AD,HIST1H2AG,HIST1H2AI,HIST1H2AK,HIST1H2AL,HIST1H2AM,HIST1H2AH,HIST1H2AJ,RP1-34B20.21,HIST1H2AC,HIST2H2AC,H2AFX,HIST2H2AB,H2AFJ
12043	RTO4_12043	A0A2T0AF45	KOG1756: Histone 2A	HTA2,HTA1	HIST1H2AB,HIST1H2AE,HIST1H2AD,HIST1H2AG,HIST1H2AI,HIST1H2AK,HIST1H2AL,HIST1H2AM,HIST1H2AH,HIST1H2AJ,RP1-34B20.21,HIST1H2AC,HIST2H2AC,H2AFX,HIST2H2AB,H2AFJ
12090	RTO4_12090	A0A0K3CFH9	KOG1756: Histone 2A	HTA2,HTA1	HIST1H2AB,HIST1H2AE,HIST1H2AD,HIST1H2AG,HIST1H2AI,HIST1H2AK,HIST1H2AL,HIST1H2AM,HIST1H2AH,HIST1H2AJ,RP1-34B20.21,HIST1H2AC,HIST2H2AC,H2AFX,HIST2H2AB,H2AFJ
13063	RTO4_13063	#N/A	KOG1756: Histone 2A	HTA2,HTA1	HIST1H2AB,HIST1H2AE,HIST1H2AD,HIST1H2AG,HIST1H2AI,HIST1H2AK,HIST1H2AL,HIST1H2AM,HIST1H2AH,HIST1H2AJ,RP1-34B20.21,HIST1H2AC,HIST2H2AC,H2AFX,HIST2H2AB,H2AFJ
12091	RTO4_12091	A0A061BI63	KOG1744: Histone H2B	HTB2,HTB1	HIST1H2BC,HIST1H2BE,HIST1H2BF,HIST1H2BG,HIST1H2BI,HIST1H2BH,HIST1H2BO,HIST1H2BJ,HIST1H2BK,HIST1H2BL,HIST1H2BB,HIST1H2BD,HIST2H2BE,HIST2H2BF
13046	RTO4_13046	A0A0K3CBD7	KOG1744: Histone H2B	HTB2,HTB1	HIST1H2BC,HIST1H2BE,HIST1H2BF,HIST1H2BG,HIST1H2BI,HIST1H2BH,HIST1H2BO,HIST1H2BJ,HIST1H2BK,HIST1H2BL,HIST1H2BB,HIST1H2BD,HIST2H2BE,HIST2H2BF
13062	RTO4_13062	#N/A	KOG1744: Histone H2B	HTB2,HTB1	HIST1H2BC,HIST1H2BE,HIST1H2BF,HIST1H2BG,HIST1H2BI,HIST1H2BH,HIST1H2BO,HIST1H2BJ,HIST1H2BK,HIST1H2BL,HIST1H2BB,HIST1H2BD,HIST2H2BE,HIST2H2BF
8575	RTO4_8575	A0A2T0AHM0	KOG1936: Histidyl-tRNA synthetase	HTS1	HARS,HARS2
9872	RTO4_9872	A0A061B3Q8	KOG1757: Histone 2A	HTZ1	H2AFZ,H2AFV
16601	RTO4_16601	A0A061APN4	KOG3493: Ubiquitin-like protein	HUB1	UBL5
12405	RTO4_12405	A0A2T0AG63	KOG0941: E3 ubiquitin protein ligase	HUL4	HECTD2
10825	RTO4_10825	A0A2S9ZY24	KOG0942: E3 ubiquitin protein ligase	HUL5	UBE3C
15942	RTO4_15942	A0A2T0A593	KOG1581: UDP-galactose transporter related protein	HUT1	SLC35B1
9391	RTO4_9391	A0A061ALZ7	KOG1566: Conserved protein Mo25	HYM1	CAB39,CAB39L
10527	RTO4_10527	A0A2S9ZZ14	KOG3271: Translation initiation factor 5A (eIF-5A)	HYP2,ANB1	EIF5A2,EIF5AL1
15133	RTO4_15133	A0A2T0A6M6	KOG3035: Isoamyl acetate-hydrolyzing esterase	IAH1	IAH1
15240	RTO4_15240	A0A2T0A6N4	KOG3035: Isoamyl acetate-hydrolyzing esterase	IAH1	IAH1
14894	RTO4_14894	A0A0K3CGC8	KOG2929: Transcription factor, component of CCR4 transcriptional complex	IBA57	IBA57
12943	RTO4_12943	A0A2T0AD32	HMMPfam:ICE2:PF08426	ICE2
14022	RTO4_14022	A0A2T0AAG0	KOG1260: Isocitrate lyase	ICL1,ICL2
14162	RTO4_14162	A0A2T0AAV0	KOG1260: Isocitrate lyase	ICL1,ICL2
14032	RTO4_14032	A0A0K3CE38	KOG2414: Putative Xaa-Pro aminopeptidase	ICP55	XPNPEP3
11682	RTO4_11682	A0A0K3CQZ5	KOG0784: Isocitrate dehydrogenase, gamma subunit	IDH1	IDH3B,IDH3G
11681	RTO4_11681	G1APK3	KOG0785: Isocitrate dehydrogenase, alpha subunit	IDH2	IDH3A
16203	RTO4_16203	A0A2T0A644	KOG0142: Isopentenyl pyrophosphate:dimethylallyl pyrophosphate isomerase	IDI1	IDI1
11129	RTO4_11129	A0A2S9ZXA0	KOG1526: NADP-dependent isocitrate dehydrogenase	IDP1,IDP2,IDP3	IDH1,IDH2
14039	RTO4_14039	A0A0K3CE78	K11675: IES1; Ino eighty subunit 1	IES1
10424	RTO4_10424	A0A2T0A0N2	KOG4137: Uncharacterized conserved protein	IES6	INO80C
16695	RTO4_16695	A0A2T0A433	KOG1014: 17 beta-hydroxysteroid dehydrogenase type 3, HSD17B3	IFA38	HSD17B12
13326	RTO4_13326	A0A2T0AE85	KOG1145: Mitochondrial translation initiation factor 2 (IF-2; GTPase)	IFM1	MTIF2
10984	RTO4_10984	A0A061BGP8	KOG4076: Regulator of ATP-sensitive K+ channels Alpha-endosulfine/ARPP-19 and related cAMP-regulated phosphoproteins	IGO2,IGO1
14716	RTO4_14716	A0A2T0A8N5	KOG1920: IkappaB kinase complex, IKAP component	IKI3	IKBKAP
9607	RTO4_9607	A0A2T0A2M7	KOG0032: Ca2+/calmodulin-dependent protein kinase, EF-Hand protein superfamily	IKS1
13446	RTO4_13446	A0A2T0AEL0	KOG0434: Isoleucyl-tRNA synthetase	ILS1	IARS
11909	RTO4_11909	A0A0K3C5L0	KOG1250: Threonine/serine dehydratases	ILV1
15685	RTO4_15685	A0A0K3CI38	KOG4166: Thiamine pyrophosphate-requiring enzyme	ILV2
9689	RTO4_9689	A0A2T0A2X4	KOG2448: Dihydroxy-acid dehydratase	ILV3
14626	RTO4_14626	A0A2T0A8E1	KOG2448: Dihydroxy-acid dehydratase	ILV3
9176	RTO4_9176	A0A0K3C8D1	K00053: ilvC; ketol-acid reductoisomerase	ILV5
9800	RTO4_9800	A0A0K3CMP7	KOG2663: Acetolactate synthase, small subunit	ILV6
16771	RTO4_16771	A0A0K3CJW7	KOG0661: MAPK related serine/threonine protein kinase	IME2	ICK,MAK
12773	RTO4_12773	A0A2T0ACM2	KOG2098: Predicted N6-adenine RNA methylase	IME4	METTL3
9126	RTO4_9126	A0A0K3C593	KOG3572: Uncharacterized conserved protein, contains DEP domain	IML1
10191	RTO4_10191	A0A2T0A031	KOG3783: Uncharacterized conserved protein	IML2,YKR018C
11281	RTO4_11281	A0A0K3CQS3	KOG2382: Predicted alpha/beta hydrolase	IMO32	ABHD11
12330	RTO4_12330	A0A0K3C8Z7	KOG0171: Mitochondrial inner membrane protease, subunit IMP1	IMP1	IMMP1L
16482	RTO4_16482	A0A2T0A3H1	KOG1568: Mitochondrial inner membrane protease, subunit IMP2	IMP2	IMMP2L
14042	RTO4_14042	A0A0K3CD76	KOG4655: U3 small nucleolar ribonucleoprotein (snoRNP) component	IMP3	IMP3
14402	RTO4_14402	A0A0K3CF62	KOG2781: U3 small nucleolar ribonucleoprotein (snoRNP) component	IMP4	IMP4
13708	RTO4_13708	A0A2T0ACD3	KOG2951: Inositol monophosphatase	INM2,INM1	IMPA1
16369	RTO4_16369	A0A0K3CJP0	KOG2951: Inositol monophosphatase	INM2,INM1	IMPA1
10136	RTO4_10136	A0A0K3CS79	KOG0693: Myo-inositol-1-phosphate synthase	INO1	ISYNA1
14113	RTO4_14113	A0A0K3CEC2	KOG0388: SNF2 family DNA-dependent ATPase	INO80	INO80
15340	RTO4_15340	A0A2T0A6Y6	KOG0566: Inositol-1,4,5-triphosphate 5-phosphatase (synaptojanin), INP51/INP52/INP53 family	INP52,INP53,INP51	SYNJ1,SYNJ2
10718	RTO4_10718	A0A2S9ZZI1	KOG0646: WD40 repeat protein	IPI3	WDR18
9831	RTO4_9831	A0A0K3CMU6	KOG0580: Serine/threonine protein kinase	IPL1	AURKA,AURKC
15879	RTO4_15879	A0A2T0A5B7	KOG1626: Inorganic pyrophosphatase/Nucleosome remodeling factor, subunit NURF38	IPP1	PPA1,PPA2
13172	RTO4_13172	A0A2T0ADS6	HMMPfam:PAP2 superfamily:PF01569	IPT1
10913	RTO4_10913	A0A0K3CQH9	KOG2128: Ras GTPase-activating protein family - IQGAP	IQG1	IQGAP1,IQGAP2,IQGAP3
10474	RTO4_10474	A0A0K3CT12	KOG0298: DEAD box-containing helicase-like transcription factor/DNA repair protein	IRC20
10123	RTO4_10123	A0A2S9ZZS9	KOG0536: Flavohemoprotein b5+b5R	IRC21	CYB5R4
12707	RTO4_12707	A0A2T0AH11	K17677: IRC3; ATP-dependent helicase IRC3	IRC3
12189	RTO4_12189	A0A0K3C9L0	KOG0385: Chromatin remodeling complex WSTF-ISWI, small subunit	IRC5	HELLS
14701	RTO4_14701	A0A2T0A8K3	KOG1027: Serine/threonine protein kinase and endoribonuclease ERN1/IRE1, sensor of the unfolded protein response pathway	IRE1	ERN1,ERN2
11971	RTO4_11971	A0A0K3C953	KOG1120: Fe-S cluster biosynthesis protein ISA1 (contains a HesB-like domain)	ISA1	ISCA1
13862	RTO4_13862	A0A0K3CCP0	KOG1119: Mitochondrial Fe-S cluster biosynthesis protein ISA2 (contains a HesB-like domain)	ISA2	ISCA2
15857	RTO4_15857	A0A2T0A507	KOG3873: Sphingomyelinase family protein	ISC1	SMPD2
15556	RTO4_15556	A0A0K3CHQ3	KOG0433: Isoleucyl-tRNA synthetase	ISM1	IARS2
9119	RTO4_9119	A0A0K3C885	KOG2027: Spindle pole body protein	IST1	IST1
11406	RTO4_11406	A0A0K3CNF5	KOG2513: Protein required for meiotic chromosome segregation	IST2	ANO10
13000	RTO4_13000	A0A2T0AD93	KOG0126: Predicted RNA-binding protein (RRM superfamily)	IST3	RBMX2
10285	RTO4_10285	A0A0K3CKI2	KOG3361: Iron binding protein involved in Fe-S cluster formation	ISU2,ISU1	ISCU
14323	RTO4_14323	A0A2T0ABC8	KOG0385: Chromatin remodeling complex WSTF-ISWI, small subunit	ISW1,ISW2	SMARCA1,SMARCA5
8549	RTO4_8549	A0A061AIR9	KOG3068: mRNA splicing factor	ISY1	ISY1,ISY1-RAB43
12960	RTO4_12960	A0A2T0AD58	KOG1245: Chromatin remodeling complex WSTF-ISWI, large subunit (contains heterochromatin localization, PHD and BROMO domains)	ITC1
8608	RTO4_8608	A0A0K3C687	KOG0254: Predicted transporter (major facilitator superfamily)	ITR1,ITR2	SLC2A13
13042	RTO4_13042	A0A0K3CAN8	KOG0254: Predicted transporter (major facilitator superfamily)	ITR1,ITR2	SLC2A13
12997	RTO4_12997	A0A2T0AD92	KOG1814: Predicted E3 ubiquitin ligase	ITT1	RNF14
14913	RTO4_14913	A0A2T0A952	SUPERFAMILY::SSF103657	IVY1
16634	RTO4_16634	A0A0K3CK98	KOG0748: Predicted membrane proteins, contain hemolysin III domain	IZH2,IZH1	ADIPOR1,ADIPOR2
10042	RTO4_10042	A0A0K3CLY4	KOG0748: Predicted membrane proteins, contain hemolysin III domain	IZH3
12094	RTO4_12094	A0A2T0AF80	KOG3192: Mitochondrial J-type chaperone	JAC1	HSCB
10184	RTO4_10184	A0A2S9ZZY9	KOG0255: Synaptic vesicle transporter SVOP and related transporters (major facilitator superfamily)	JEN1
11919	RTO4_11919	A0A2T0AER2	KOG1633: F-box protein JEMMA and related proteins with JmjC, PHD, F-box and LRR domains	JHD1	KDM7A,PHF2,PHF8
15388	RTO4_15388	A0A0K3CE53	KOG1246: DNA-binding protein jumonji/RBP2/SMCY, contains JmjC domain	JHD2	KDM5A,KDM5B,KDM5C,KDM5D
11149	RTO4_11149	A0A2S9ZXB0	KOG0717: Molecular chaperone (DnaJ superfamily)	JJJ1	DNAJC21
8618	RTO4_8618	A0A2T0AHU6	K19245: JLP1; sulfonate dioxygenase	JLP1
10226	RTO4_10226	A0A0K3CN50	K19245: JLP1; sulfonate dioxygenase	JLP1
15374	RTO4_15374	A0A2T0A729	KOG4574: RNA-binding protein (contains RRM and Pumilio-like repeats)	JSN1,PUF2
14082	RTO4_14082	A0A0K3CI45	KOG2708: Predicted metalloprotease with chaperone activity (RNAse H/HSP70 fold)	KAE1	OSGEP
16678	RTO4_16678	A0A0K3CJP4	KOG2023: Nuclear transport receptor Karyopherin-beta2/Transportin (importin beta superfamily)	KAP104	TNPO1,TNPO2
11651	RTO4_11651	A0A0K3CVP4	KOG2274: Predicted importin 9	KAP114	IPO9
12292	RTO4_12292	A0A2T0AFV8	KOG1993: Nuclear transport receptor KAP120 (importin beta superfamily)	KAP120	IPO11
8816	RTO4_8816	A0A2T0AIB2	KOG2171: Karyopherin (importin) beta 3	KAP123	IPO4
10624	RTO4_10624	A0A2S9ZZB5	KOG1241: Karyopherin (importin) beta 1	KAP95	KPNB1
9562	RTO4_9562	A0A2T0A2L3	KOG2097: Predicted N6-adenine methylase involved in transcription regulation	KAR4	METTL14
11054	RTO4_11054	A0A2S9ZX23	Interpro: Fungal potassium channel 0	KCH1
11499	RTO4_11499	A0A2S9ZWY5	KOG1230: Protein containing repeated kelch motifs	KEL3	KLHDC4
12654	RTO4_12654	A0A0K3CAF1	KOG1282: Serine carboxypeptidases (lysosomal cathepsin A)	KEX1
15414	RTO4_15414	A0A0K3CGF7	KOG3525: Subtilisin-like proprotein convertase	KEX2	FURIN,PCSK1,PCSK4,PCSK5,PCSK6,PCSK7,PCSK2
9274	RTO4_9274	A0A0K3C5I8	KOG0451: Predicted 2-oxoglutarate dehydrogenase, E1 subunit	KGD1	DHTKD1,OGDH,OGDHL
10007	RTO4_10007	A0A2T0A1L1	KOG0450: 2-oxoglutarate dehydrogenase, E1 subunit	KGD1	DHTKD1,OGDH,OGDHL
12116	RTO4_12116	A0A2T0AFC5	KOG0559: Dihydrolipoamide succinyltransferase (2-oxoglutarate dehydrogenase, E2 subunit)	KGD2	DLST
11748	RTO4_11748	A0A2S9ZWG8	KOG1650: Predicted K+/H+-antiporter	KHA1
15655	RTO4_15655	A0A2T0A7U1	KOG1650: Predicted K+/H+-antiporter	KHA1
16810	RTO4_16810	A0A2T0A4M3	KOG0583: Serine/threonine protein kinase	KIN1,KIN2
16242	RTO4_16242	A0A2T0A647	KOG0659: Cdk activating kinase (CAK)/RNA polymerase II transcription initiation/nucleotide excision repair factor TFIIH/TFIIK, kinase subunit CDK7	KIN28	CDK7
13204	RTO4_13204	A0A2T0ADW0	BLAST: NEK protein kinase [Microbotryum lychnidis-dioicae p1...	KIN3	NEK2
13205	RTO4_13205	A0A2T0ADV9	KOG1826: Ras GTPase activating protein RasGAP/neurofibromin	KIN3	NEK2
10741	RTO4_10741	A0A0K3CNL3	KOG0583: Serine/threonine protein kinase	KIN4,FRK1
10373	RTO4_10373	A0A0K3CNI5	KOG0610: Putative serine/threonine protein kinase	KIN82,FPK1
11378	RTO4_11378	A0A2S9ZWK8	KOG0243: Kinesin-like protein	KIP1	KIF11
10852	RTO4_10852	A0A2S9ZY55	KOG0242: Kinesin-like protein	KIP2	CENPE
12327	RTO4_12327	A0A0K3CDV6	KOG0242: Kinesin-like protein	KIP3	KIF18A
15854	RTO4_15854	A0A0K3CIG7	KOG0671: LAMMER dual specificity kinases	KNS1	CLK1,CLK4,CLK2,CLK3
14269	RTO4_14269	A0A0K3CDQ7	KOG1517: Guanine nucleotide binding protein MIP1	KOG1	RPTOR
11305	RTO4_11305	A0A0K3CQU4	KOG2036: Predicted P-loop ATPase fused to an acetyltransferase	KRE33	NAT10
8978	RTO4_8978	A0A0K3CC05	KOG2874: rRNA processing protein	KRR1	KRR1
11945	RTO4_11945	A0A2T0AEV4	KOG1885: Lysyl-tRNA synthetase (class II)	KRS1	KARS
16796	RTO4_16796	A0A2T0A4C9	KOG3808: Uncharacterized conserved protein	KSH1	TMEM167A
16684	RTO4_16684	A0A2T0A450	KOG2923: Uncharacterized conserved protein	KTI11	DPH3
14806	RTO4_14806	A0A2T0A8W8	KOG3062: RNA polymerase II elongator associated protein	KTI12	KTI12
10461	RTO4_10461	A0A0K3CPF5	KOG4472: Glycolipid 2-alpha-mannosyltransferase (alpha-1,2-mannosyltransferase)	KTR1,KRE2,KTR3
15663	RTO4_15663	A0A0K3CHZ3	KOG4472: Glycolipid 2-alpha-mannosyltransferase (alpha-1,2-mannosyltransferase)	KTR1,KRE2,KTR3
12732	RTO4_12732	A0A2T0ACI1	KOG1822: Uncharacterized conserved protein	LAA1	HEATR5A,HEATR5B
11391	RTO4_11391	A0A2S9ZWM6	KOG1607: Protein transporter of the TRAM (translocating chain-associating membrane) superfamily	LAG1,LAC1
11011	RTO4_11011	A0A2S9ZYN5	KOG1047: Bifunctional leukotriene A4 hydrolase/aminopeptidase LTA4H	LAP2	LTA4H
10082	RTO4_10082	A0A0K3CMS2	KOG4128: Bleomycin hydrolases and aminopeptidases of cysteine protease family	LAP3	BLMH
14607	RTO4_14607	A0A2T0A8B8	KOG4128: Bleomycin hydrolases and aminopeptidases of cysteine protease family	LAP3	BLMH
14092	RTO4_14092	A0A0K3CEC3	KOG2125: Glycosylphosphatidylinositol anchor synthesis protein	LAS21	PIGG
14126	RTO4_14126	A0A2T0AAR6	KOG0557: Dihydrolipoamide acetyltransferase	LAT1	DLAT
10303	RTO4_10303	A0A0K3CNB9	KOG1358: Serine palmitoyltransferase	LCB1	SPTLC1
9425	RTO4_9425	A0A0K3CLU2	KOG1357: Serine palmitoyltransferase	LCB2	SPTLC2,SPTLC3
13412	RTO4_13412	A0A2T0AEG4	KOG2822: Sphingoid base-phosphate phosphatase	LCB3,YSR3	SGPP2
10391	RTO4_10391	A0A0K3CMT6	KOG1116: Sphingosine kinase, involved in sphingolipid metabolism	LCB5,LCB4	SPHK1
9970	RTO4_9970	A0A2T0A1J2	KOG4035: Coeffector of mDia Rho GTPase, regulates actin polymerization and cell adhesion turnover	LDB17
8499	RTO4_8499	A0A0K3C715	KOG1644: U2-associated snRNP A' protein	LEA1	SNRPA1
11489	RTO4_11489	A0A2S9ZWX3	KOG1039: Predicted E3 ubiquitin ligase	LEE1
8828	RTO4_8828	A0A0K3C793	KOG2428: Uncharacterized conserved protein	LEO1	LEO1
14914	RTO4_14914	A0A0K3CGE4	KOG0454: 3-isopropylmalate dehydratase (aconitase superfamily)	LEU1
13894	RTO4_13894	A0A0K3CAD4	KOG0786: 3-isopropylmalate dehydrogenase	LEU2
15488	RTO4_15488	A0A0K3CHY4	KOG2367: Alpha-isopropylmalate synthase/homocitrate synthase	LEU4,LEU9
8916	RTO4_8916	A0A0K3C4Q8	KOG0752: Mitochondrial solute carrier protein	LEU5	SLC25A16,SLC25A42
9130	RTO4_9130	A0A0K3C894	KOG0118: FOG: RRM domain	LHP1	SSB
10579	RTO4_10579	A0A0K3CT81	KOG0104: Molecular chaperones GRP170/SIL1, HSP70 superfamily	LHS1	HYOU1
10597	RTO4_10597	A0A2S9ZZ80	KOG0104: Molecular chaperones GRP170/SIL1, HSP70 superfamily	LHS1	HYOU1
8484	RTO4_8484	A0A0K3C5X8	KOG0567: HEAT repeat-containing protein	LIA1	DOHH
15475	RTO4_15475	A0A0K3CHJ1	KOG2950: Uncharacterized protein involved in protein-protein interaction, contains polyproline-binding GYF domain	LIN1
14821	RTO4_14821	A0A0K3CCN3	KOG0325: Lipoyltransferase	LIP2	LIPT2
14096	RTO4_14096	A0A2T0AAM9	KOG2672: Lipoate synthase	LIP5	LIAS
11224	RTO4_11224	A0A0K3CQM6	KOG2021: Nuclear mRNA export factor receptor LOS1/Exportin-t (importin beta superfamily)	LOS1	XPOT
10040	RTO4_10040	A0A2T0A1Q7	KOG1335: Dihydrolipoamide dehydrogenase	LPD1	DLD
11807	RTO4_11807	A0A0K3CS04	KOG1703: Adaptor protein Enigma and related PDZ-LIM proteins	LRG1
16477	RTO4_16477	A0A2T0A3I5	KOG2369: Lecithin:cholesterol acyltransferase (LCAT)/Acyl-ceramide synthase	LRO1
9275	RTO4_9275	A0A0K3C8Z5	KOG1843: Uncharacterized conserved protein	LSB3,YSC84	SH3YL1
11708	RTO4_11708	A0A2S9ZWD1	KOG1843: Uncharacterized conserved protein	LSB3,YSC84	SH3YL1
14085	RTO4_14085	A0A2T0AAL3	KOG1087: Cytosolic sorting protein GGA2/TOM1	LSB5
15086	RTO4_15086	A0A0K3CFK2	KOG2381: Phosphatidylinositol 4-kinase	LSB6	PI4K2A,PI4K2B,RP11-548K23.11,RP11-717K11.2
16144	RTO4_16144	A0A2T0A5U1	KOG1255: Succinyl-CoA synthetase, alpha subunit	LSC1	SUCLG1
15967	RTO4_15967	A0A0K3CFM7	KOG2799: Succinyl-CoA synthetase, beta subunit	LSC2	SUCLA2
14363	RTO4_14363	A0A2T0ABG4	KOG1424: Predicted GTP-binding protein MMR1	LSG1	LSG1
12703	RTO4_12703	A0A2T0AH12	KOG1782: Small Nuclear ribonucleoprotein splicing factor	LSM1	LSM1
14711	RTO4_14711	A0A0K3CCF5	KOG3448: Predicted snRNP core protein	LSM2	LSM2
16008	RTO4_16008	A0A0K3CIU2	KOG3460: Small nuclear ribonucleoprotein (snRNP) LSM3	LSM3	LSM3
16600	RTO4_16600	A0A0K3CPG9	KOG3293: Small nuclear ribonucleoprotein (snRNP)	LSM4	LSM4
11372	RTO4_11372	A0A2S9ZWK4	KOG1775: U6 snRNA-associated Sm-like protein	LSM5	LSM5
9569	RTO4_9569	A0A0K3CQQ2	KOG1783: Small nuclear ribonucleoprotein F	LSM6	LSM6
10625	RTO4_10625	A0A0K3CP59	KOG1781: Small Nuclear ribonucleoprotein splicing factor	LSM7	LSM7
12709	RTO4_12709	A0A061BDW3	KOG0315: G-protein beta subunit-like protein (contains WD40 repeats)	LST8	MLST8
13935	RTO4_13935	A0A0K3CCW7	KOG3217: Protein tyrosine phosphatase	LTP1	ACP1
14435	RTO4_14435	A0A0K3CBQ8	KOG2637: Uncharacterized conserved protein	LTV1	LTV1
15387	RTO4_15387	A0A0K3CGE2	KOG0796: Spliceosome subunit	LUC7	C7orf55-LUC7L2,LUC7L2,LUC7L3,LUC7L
14087	RTO4_14087	A0A0K3CEB8	KOG0172: Lysine-ketoglutarate reductase/saccharopine dehydrogenase	LYS1
10428	RTO4_10428	A0A0K3CNQ1	KOG0785: Isocitrate dehydrogenase, alpha subunit	LYS12
9495	RTO4_9495	A0A0K3CL97	KOG1178: Non-ribosomal peptide synthetase/alpha-aminoadipate reductase and related enzymes	LYS2
14856	RTO4_14856	A0A2T0A909	KOG2367: Alpha-isopropylmalate synthase/homocitrate synthase	LYS21,LYS20
16016	RTO4_16016	A0A0K3CFR8	KOG0453: Aconitase/homoaconitase (aconitase superfamily)	LYS4
13219	RTO4_13219	A0A0K3CC21	KOG4593: Mitotic checkpoint protein MAD1	MAD1	MAD1L1
15779	RTO4_15779	A0A0K3CHG8	KOG3285: Spindle assembly checkpoint protein	MAD2	MAD2L1
12761	RTO4_12761	A0A2T0ACK8	KOG1257: NADP+-dependent malic enzyme	MAE1	ME1,ME2,ME3
13917	RTO4_13917	A0A0K3CAF6	KOG1257: NADP+-dependent malic enzyme	MAE1	ME1,ME2,ME3
9013	RTO4_9013	A0A2T0AIV0	KOG3104: Mod5 protein sorting/negative effector of RNA Pol III synthesis	MAF1	MAF1
12900	RTO4_12900	A0A0K3CB16	KOG1918: 3-methyladenine DNA glycosidase	MAG1
11545	RTO4_11545	A0A0K3CNW0	KOG2164: Predicted E3 ubiquitin ligase	MAG2	RNF10
12585	RTO4_12585	A0A0K3CA84	KOG0294: WD40 repeat-containing protein	MAK11	PAK1IP1
11522	RTO4_11522	A0A0K3CS01	KOG3064: RNA-binding nuclear protein (MAK16) containing a distinct C4 Zn-finger	MAK16	MAK16
12600	RTO4_12600	A0A2T0AGQ8	KOG2038: CAATT-binding transcription factor/60S ribosomal subunit biogenesis protein	MAK21	CEBPZ
11900	RTO4_11900	A0A0K3CSU6	KOG3139: N-acetyltransferase	MAK3	NAA30
14946	RTO4_14946	A0A2T0A992	HMMPfam:pfkB family carbohydrate kinase:PF00294,SUPERFAMILY::SSF53613	MAK32
15327	RTO4_15327	A0A0K3CH85	KOG0347: RNA helicase	MAK5	DDX24
9137	RTO4_9137	A0A2T0AJ96	KOG0254: Predicted transporter (major facilitator superfamily)	MAL31,YDL247W,MAL11,MPH3
9135	RTO4_9135	A0A2T0AJ65	KOG0471: Alpha-amylase	MAL32,IMA1,MAL12,YIL172C,IMA5,IMA4,IMA2	SLC3A1
13368	RTO4_13368	A0A0K3C905	KOG2118: Predicted membrane protein, contains two CBS domains	MAM3	CNNM1,CNNM2,CNNM4
15025	RTO4_15025	A0A2T0A9K1	KOG2118: Predicted membrane protein, contains two CBS domains	MAM3	CNNM1,CNNM2,CNNM4
16378	RTO4_16378	A0A0K3CNX7	KOG2536: MAM33, mitochondrial matrix glycoprotein	MAM33
15609	RTO4_15609	A0A2T0A7N9	KOG2738: Putative methionine aminopeptidase	MAP1	METAP1
15610	RTO4_15610	A0A2T0A7R0	KOG2738: Putative methionine aminopeptidase	MAP1	METAP1
8893	RTO4_8893	A0A2T0AIH7	KOG2775: Metallopeptidase	MAP2	METAP2
9705	RTO4_9705	A0A0K3CR23	KOG0960: Mitochondrial processing peptidase, beta subunit, and related enzymes (insulinase superfamily)	MAS1	PMPCB,UQCRC1
15822	RTO4_15822	A0A0K3CIU1	KOG2067: Mitochondrial processing peptidase, alpha subunit	MAS2	PMPCA
13737	RTO4_13737	A0A0K3CCD5	KOG3398: Transcription factor MBF1	MBF1	EDF1
14077	RTO4_14077	A0A0K3CEA0	KOG0504: FOG: Ankyrin repeat	MBP1
16142	RTO4_16142	A0A2T0A5T9	KOG1546: Metacaspase involved in regulation of apoptosis	MCA1
16789	RTO4_16789	A0A0K3CLC2	KOG2124: Glycosylphosphatidylinositol anchor synthesis protein	MCD4	PIGN
8886	RTO4_8886	A0A2T0AIH9	HMMPfam:Major Facilitator Superfamily:PF07690,SUPERFAMILY::SSF103473	MCH1
10780	RTO4_10780	A0A0K3CPI6	KOG0015: Regulator of arginine metabolism and related MADS box-containing transcription factors	MCM1	SRF
9472	RTO4_9472	A0A0K3CL78	KOG0477: DNA replication licensing factor, MCM2 component	MCM2	MCM2
12100	RTO4_12100	A0A2T0AFA9	KOG0479: DNA replication licensing factor, MCM3 component	MCM3	MCM3
13697	RTO4_13697	A0A2T0ACB6	KOG0478: DNA replication licensing factor, MCM4 component	MCM4	MCM4
9972	RTO4_9972	A0A2T0A1G8	KOG0481: DNA replication licensing factor, MCM5 component	MCM5	MCM5
16051	RTO4_16051	A0A2T0A5L5	KOG0480: DNA replication licensing factor, MCM6 component	MCM6	MCM6
15334	RTO4_15334	A0A2T0A6Z1	KOG0482: DNA replication licensing factor, MCM7 component	MCM7	MCM7
13773	RTO4_13773	A0A0K3CA24	KOG1235: Predicted unusual protein kinase	MCP2	ADCK1
15098	RTO4_15098	A0A0K3CDE6	KOG0534: NADH-cytochrome b-5 reductase	MCR1
9807	RTO4_9807	A0A0K3CM21	KOG0745: Putative ATP-dependent Clp-type protease (AAA+ ATPase superfamily)	MCX1	CLPX
15829	RTO4_15829	A0A2T0A564	KOG2631: Class II aldolase/adducin N-terminal domain protein	MDE1	APIP
11178	RTO4_11178	A0A2S9ZXD9	KOG1494: NAD-dependent malate dehydrogenase	MDH1	MDH2
8468	RTO4_8468	A0A2T0AHF3	KOG0715: Molecular chaperone (DnaJ superfamily)	MDJ1	DNAJA3
12532	RTO4_12532	A0A2T0AGJ5	KOG0055: Multidrug/pheromone exporter, ABC superfamily	MDL1,MDL2	ABCB10
15834	RTO4_15834	A0A0K3CMM6	KOG2101: Intermediate filament-like protein, sorting nexins, and related proteins containing PX (PhoX) domain(s)	MDM1
16451	RTO4_16451	A0A0K3CJ28	K17774: MDM10; mitochondrial distribution and morphology protein 10	MDM10
16085	RTO4_16085	A0A2T0A5P1	K17979: MDM31; mitochondrial distribution and morphology protein 31	MDM31
14975	RTO4_14975	A0A0K3CGH4	KOG1808: AAA ATPase containing von Willebrand factor type A (vWA) domain	MDN1	MDN1
16664	RTO4_16664	A0A0K3CJN3	KOG4347: GTPase-activating protein VRP	MDR1	TBC1D8,TBC1D8B,TBC1D9,TBC1D9B
14665	RTO4_14665	A0A0K3CFP0	KOG0274: Cdc4 and related F-box and WD-40 proteins	MDV1,CAF4
16729	RTO4_16729	A0A2T0A477	KOG0890: Protein kinase of the PI-3 kinase family involved in mitotic growth, DNA repair and meiotic recombination	MEC1	ATR
16730	RTO4_16730	A0A2T0A4E8		MEC1	ATR
13526	RTO4_13526	A0A0K3CCT0	KOG3169: RNA polymerase II transcriptional regulation mediator	MED6	MED6
12323	RTO4_12323	A0A0K3C9M7	KOG0465: Mitochondrial elongation factor	MEF1	GFM1
14447	RTO4_14447	A0A2T0ABS4	KOG0032: Ca2+/calmodulin-dependent protein kinase, EF-Hand protein superfamily	MEK1
13637	RTO4_13637	A0A2T0AC51	KOG0682: Ammonia permease	MEP1,MEP3
12926	RTO4_12926	A0A0K3CAG0	KOG0682: Ammonia permease	MEP2
13140	RTO4_13140	A0A2T0ADP0	KOG1247: Methionyl-tRNA synthetase	MES1	MARS
11050	RTO4_11050	A0A0K3CUD8	KOG1527: Uroporphyrin III methyltransferase	MET1
10374	RTO4_10374	A0A2T0A0H7	KOG1158: NADP/FAD dependent oxidoreductase	MET10
15483	RTO4_15483	A0A0K3CLL9	KOG0564: 5,10-methylenetetrahydrofolate reductase	MET12
9244	RTO4_9244	A0A2T0AJK7	KOG0564: 5,10-methylenetetrahydrofolate reductase	MET13	MTHFR
8709	RTO4_8709	A0A061AW89	KOG0635: Adenosine 5'-phosphosulfate kinase	MET14	PAPSS1,PAPSS2
11741	RTO4_11741	A0A0K3CRW2	KOG0189: Phosphoadenosine phosphosulfate reductase	MET16
16618	RTO4_16618	A0A0K3CK82	KOG0053: Cystathionine beta-lyases/cystathionine gamma-synthases	MET17
9182	RTO4_9182	A0A2T0AJE4	KOG1967: DNA repair/transcription protein Mms19	MET18	MMS19
12513	RTO4_12513	A0A2T0AGH7	K00641: metX; homoserine O-acetyltransferase	MET2
10673	RTO4_10673	A0A0K3CNG3	KOG1528: Salt-sensitive 3'-phosphoadenosine-5'-phosphatase HAL2/SAL1	MET22
13443	RTO4_13443	A0A2T0AEI2	KOG0636: ATP sulfurylase (sulfate adenylyltransferase)	MET3
13462	RTO4_13462	A0A0K3CCQ2	KOG0274: Cdc4 and related F-box and WD-40 proteins	MET30
8744	RTO4_8744	A0A2T0AI44	KOG0560: Sulfite reductase (ferredoxin)	MET5
9825	RTO4_9825	A0A2T0A131	KOG2263: Methionine synthase II (cobalamin-independent)	MET6
14803	RTO4_14803	A0A2T0A8V6	KOG2525: Folylpolyglutamate synthase	MET7	FPGS
13569	RTO4_13569	A0A2T0ABX6	KOG1527: Uroporphyrin III methyltransferase	MET8
8372	RTO4_8372	A0A2T0AH34	KOG3985: Methylthioadenosine phosphorylase MTAP	MEU1	MTAP
12328	RTO4_12328	A0A2T0AFY7	KOG3763: mRNA export factor TAP/MEX67	MEX67	NXF1,NXF2,NXF2B,NXF3,NXF5
14586	RTO4_14586	A0A2T0A8A4	KOG3003: Molecular chaperone of the GrpE family	MGE1	GRPEL1
11449	RTO4_11449	A0A0K3CRS7	KOG0446: Vacuolar sorting protein VPS1, dynamin, and related proteins	MGM1
12508	RTO4_12508	A0A2T0AGH4	HMMPfam:Mitochondrial genome maintenance MGM101:PF06420	MGM101
8545	RTO4_8545	A0A0K3C780	KOG4096: Uncharacterized conserved protein	MGR2	ROMO1
8764	RTO4_8764	A0A2T0AI63	KOG2028: ATPase related to the helicase subunit of the Holliday junction resolvase	MGS1	WRNIP1
16636	RTO4_16636	A0A2T0A3W5	K11511: APITD1, CENPS, MHF1; centromere protein S	MHF1	APITD1,APITD1-CORT,CORT
12929	RTO4_12929	A0A0K3CF84	KOG3086: Predicted dioxygenase	MHO1	MEMO1
15759	RTO4_15759	A0A0K3CMF6	KOG1579: Homocysteine S-methyltransferase	MHT1,SAM4
13748	RTO4_13748	A0A2T0ACH2	KOG4149: Uncharacterized conserved protein	MIA40	CHCHD4
12844	RTO4_12844	A0A0K3CAA3	KOG4604: Uncharacterized conserved protein	MIC10	MINOS1
8968	RTO4_8968	A0A2T0AIW4	KOG1854: Mitochondrial inner membrane protein (mitofilin)	MIC60
10575	RTO4_10575	A0A0K3CP14	K08284: MID1; calcium channel MID1	MID1
13033	RTO4_13033	A0A0K3CFF8	KOG3657: Mitochondrial DNA polymerase gamma, catalytic subunit	MIP1	POLG
8889	RTO4_8889	A0A2T0AIH6	KOG0767: Mitochondrial phosphate carrier protein	MIR1,PIC2	SLC25A3
15874	RTO4_15874	A0A0K3CIY1	KOG0767: Mitochondrial phosphate carrier protein	MIR1,PIC2	SLC25A3
15366	RTO4_15366	A0A2T0A717	KOG4230: C1-tetrahydrofolate synthase	MIS1,ADE3	MTHFD1,MTHFD1L
12599	RTO4_12599	A0A2T0AGN8	KOG4476: Gluconate transport-inducing protein	MIT1
11497	RTO4_11497	A0A2S9ZWX8	KOG4090: Uncharacterized conserved protein	MIX17	CHCHD2
14854	RTO4_14854	A0A2T0A911	KOG0581: Mitogen-activated protein kinase kinase (MAP2K)	MKK1,MKK2	MAP2K5
12447	RTO4_12447	A0A2T0AG89	KOG2518: 5'-3' exonuclease	MKT1
16263	RTO4_16263	A0A2T0A695	KOG0027: Calmodulin and related proteins (EF-Hand superfamily)	MLC1
9461	RTO4_9461	A0A2T0A293	KOG1979: DNA mismatch repair protein - MLH1 family	MLH1	MLH1
16611	RTO4_16611	A0A2T0A3U2	KOG1977: DNA mismatch repair protein - MLH3 family	MLH3	MLH3
10833	RTO4_10833	A0A2S9ZY38	KOG4674: Uncharacterized conserved coiled-coil protein	MLP1	TPR
9857	RTO4_9857	A0A0K3CM77	KOG2317: Putative translation initiation inhibitor UK114/IBM1	MMF1,HMF1	RIDA
12616	RTO4_12616	A0A2T0AGR5	K17764: MMM1; maintenance of mitochondrial morphology protein 1	MMM1
9293	RTO4_9293	A0A2T0AJM3	KOG0896: Ubiquitin-conjugating enzyme E2	MMS2	UBE2V1
9289	RTO4_9289	A0A2T0AJL6	KOG1485: Mitochondrial Fe2+ transporter MMT1 and related transporters (cation diffusion facilitator superfamily)	MMT2,MMT1
14166	RTO4_14166	A0A2T0AAW1	KOG3433: Protein involved in meiotic recombination/predicted coiled-coil protein	MND1	MND1
11135	RTO4_11135	A0A2S9ZX85	KOG2429: Glycosyl hydrolase, family 47	MNL1	EDEM1,EDEM2,EDEM3
14988	RTO4_14988	A0A2T0A9D4	KOG1715: Mitochondrial/chloroplast ribosomal protein L12	MNP1	MRPL12
8932	RTO4_8932	A0A2T0AIP5	KOG2431: 1, 2-alpha-mannosidase	MNS1	MAN1B1
9890	RTO4_9890	A0A2T0A1B2	KOG0440: Cell cycle-associated protein Mob1-1	MOB1	MOB1B,MOB1A,MOB3B
14943	RTO4_14943	A0A0K3CCZ9	KOG0440: Cell cycle-associated protein Mob1-1	MOB2
11626	RTO4_11626	A0A0K3CVM4	KOG1384: tRNA delta(2)-isopentenylpyrophosphate transferase	MOD5	TRIT1
15564	RTO4_15564	A0A2T0A7M3	KOG3329: RAN guanine nucleotide release factor	MOG1	RANGRF
8478	RTO4_8478	A0A061AP50	KOG3399: Predicted Yippee-type zinc-binding protein	MOH1	YPEL1,YPEL2,YPEL3,YPEL4
14518	RTO4_14518	A0A2T0A828	KOG3399: Predicted Yippee-type zinc-binding protein	MOH1	YPEL1,YPEL2,YPEL3,YPEL4
10679	RTO4_10679	A0A2S9ZZF9	KOG0997: Uncharacterized conserved protein Sand	MON1	MON1A
11155	RTO4_11155	A0A0K3CUK1	KOG1848: Uncharacterized conserved protein	MON2	MON2
9017	RTO4_9017	A0A2T0AIX6	KOG0392: SNF2 family DNA-dependent ATPase domain-containing protein	MOT1	BTAF1
13089	RTO4_13089	A0A2T0ADJ2	KOG2068: MOT2 transcription factor	MOT2
16581	RTO4_16581	A0A061APQ3	KOG1590: Uncharacterized conserved protein	MPC1	MPC1,MPC1L
15773	RTO4_15773	A0A2T0A4X2	KOG1589: Uncharacterized conserved protein	MPC3,MPC2	MPC2
12157	RTO4_12157	A0A0K3C686	KOG0190: Protein disulfide isomerase (prolyl 4-hydroxylase beta subunit)	MPD1
8568	RTO4_8568	A0A0K3C655	KOG0314: Predicted E3 ubiquitin ligase	MPE1	RBBP6
9420	RTO4_9420	A0A0K3CLT7	KOG0354: DEAD-box like helicase	MPH1	FANCM
15873	RTO4_15873	A0A0K3CFF1	KOG3292: Predicted membrane protein	MPO1
16425	RTO4_16425	A0A2T0A3C6	KOG0596: Dual specificity; serine/threonine and tyrosine kinase	MPS1	TTK
16426	RTO4_16426	A0A2T0A3B6		MPS1	TTK
10641	RTO4_10641	A0A2S9ZZD8	KOG0110: RNA-binding protein (RRM superfamily)	MRD1	RBM19
16186	RTO4_16186	A0A0K3CNF6	KOG2310: DNA repair exonuclease MRE11	MRE11	MRE11A
9387	RTO4_9387	A0A2T0A210	KOG2726: Mitochondrial polypeptide chain release factor	MRF1	MTRF1L
13385	RTO4_13385	A0A2T0AEE8	KOG1468: Predicted translation initiation factor related to eIF-2B alpha/beta/delta subunits (CIG2/IDI2)	MRI1	MRI1
10259	RTO4_10259	A0A2T0A088	KOG0658: Glycogen synthase kinase-3	MRK1,RIM11	GSK3A,GSK3B
13402	RTO4_13402	A0A0K3C956	KOG4589: Cell division protein FtsJ	MRM2	MRM2
12273	RTO4_12273	A0A2T0AFT1	KOG0118: FOG: RRM domain	MRN1
10098	RTO4_10098	A0A2S9ZZQ8	KOG4708: Mitochondrial ribosomal protein MRP17	MRP17
10644	RTO4_10644	A0A0K3CTE0	KOG1741: Mitochondrial/chloroplast ribosomal protein S14/S29	MRP2	MRPS14
12319	RTO4_12319	A0A2T0AFW5	KOG0832: Mitochondrial/chloroplast ribosomal protein S2	MRP4	MRPS2
9134	RTO4_9134	A0A0K3C8M2	KOG4600: Mitochondrial ribosomal protein MRP7 (L2)	MRP7	MRPL27
14200	RTO4_14200	A0A2T0AAZ1	KOG1569: 50S ribosomal protein L1	MRPL1
8950	RTO4_8950	A0A2T0AIR1	KOG0846: Mitochondrial/chloroplast ribosomal protein L15/L10	MRPL10	MRPL15
13318	RTO4_13318	A0A2T0AE58	KOG3422: Mitochondrial ribosomal protein L16	MRPL16
13717	RTO4_13717	A0A2T0ACE2	KOG4548: Mitochondrial ribosomal protein L17	MRPL17	MRPL46
10161	RTO4_10161	A0A2T0A002	KOG3257: Mitochondrial/chloroplast ribosomal protein L11	MRPL19	MRPL11
11731	RTO4_11731	A0A0K3CR35	KOG3203: Mitochondrial/chloroplast ribosomal protein L13	MRPL23	MRPL13
12133	RTO4_12133	A0A0K3C661	KOG3278: Mitochondrial/chloroplast ribosomal protein L28	MRPL24
13675	RTO4_13675	A0A0K3CD55	KOG3769: Ribonuclease III domain proteins	MRPL3
15142	RTO4_15142	A0A2T0A6E2	HMMPfam:Mitochondrial ribosomal protein L31:PF09784	MRPL31
15155	RTO4_15155	A0A0K3CDM0	HMMPfam:Mitochondrial ribosomal protein L31:PF09784	MRPL31
8718	RTO4_8718	A0A2T0AI50	KOG3346: Phosphatidylethanolamine binding protein	MRPL35
9370	RTO4_9370	A0A0K3CK99	KOG3435: Mitochondrial/chloroplast ribosomal protein L54/L37	MRPL37
13570	RTO4_13570	A0A0K3CGW2	KOG0901: 60S ribosomal protein L14/L17/L23	MRPL38
11700	RTO4_11700	A0A0K3CSD2	KOG3445: Mitochondrial/chloroplast ribosomal protein 36a	MRPL51	MRPL43
10627	RTO4_10627	A0A0K3CLE7	KOG3254: Mitochondrial/chloroplast ribosomal protein L6	MRPL6
13756	RTO4_13756	A0A2T0ACG3	KOG0398: Mitochondrial/chloroplast ribosomal protein L5/L7	MRPL7
14009	RTO4_14009	A0A2T0AAF8	KOG3280: Mitochondrial/chloroplast ribosomal protein L17	MRPL8	MRPL17
15124	RTO4_15124	A0A0K3CGX9	KOG3141: Mitochondrial/chloroplast ribosomal protein L3	MRPL9	MRPL3
14235	RTO4_14235	A0A2T0AB21	KOG1750: Mitochondrial/chloroplast ribosomal protein S12	MRPS12	MRPS12
15503	RTO4_15503	A0A2T0A7N7	K02948: RP-S11, MRPS11, rpsK; small subunit ribosomal protein S11	MRPS18
13942	RTO4_13942	A0A0K3CAI3	KOG2815: Mitochondrial/choloroplast ribosomal protein S15	MRPS28
16392	RTO4_16392	A0A2T0A377	KOG2646: Ribosomal protein S5	MRPS5	MRPS5
16764	RTO4_16764	A0A2T0A4D3	HMMPfam:Ribosomal protein S8:PF00410,SUPERFAMILY::SSF56047	MRPS8
13202	RTO4_13202	A0A0K3C8M3	KOG1697: Mitochondrial/chloroplast ribosomal protein S9	MRPS9	MRPS9
12954	RTO4_12954	A0A2T0AD44	KOG2662: Magnesium transporters: CorA family	MRS2,MFM1	MRS2
12446	RTO4_12446	A0A0K3C987	KOG0760: Mitochondrial carrier protein MRS3/4	MRS3,MRS4	SLC25A37,SLC25A28
16845	RTO4_16845	A0A0K3CLI3	KOG4405: GDP dissociation inhibitor	MRS6
8485	RTO4_8485	A0A0K3C3U1	KOG0816: Protein involved in mRNA turnover	MRT4	MRTO4
8594	RTO4_8594	A0A0K3CB29	KOG2861: Uncharacterized conserved protein	MRX10	RMND1
9246	RTO4_9246	A0A2T0AJI7	KOG1484: Putative Zn2+ transporter MSC2 (cation diffusion facilitator superfamily)	MSC2	SLC30A7,SLC30A5
10657	RTO4_10657	A0A2S9ZZE0	KOG2454: Betaine aldehyde dehydrogenase	MSC7
14565	RTO4_14565	A0A0K3CFM2	KOG1149: Glutamyl-tRNA synthetase (mitochondrial)	MSE1	EARS2
13398	RTO4_13398	A0A0K3CCH3	KOG2783: Phenylalanyl-tRNA synthetase	MSF1	FARS2
14548	RTO4_14548	A0A2T0A858	KOG0218: Mismatch repair MSH3	MSH1
9365	RTO4_9365	A0A0K3CK95	KOG0219: Mismatch repair ATPase MSH2 (MutS family)	MSH2	MSH2
15238	RTO4_15238	A0A2T0A6M3	KOG0218: Mismatch repair MSH3	MSH3	MSH3
14981	RTO4_14981	A0A2T0A9E8	KOG0220: Mismatch repair ATPase MSH4 (MutS family)	MSH4	MSH4
10027	RTO4_10027	A0A2T0A1N2	KOG0221: Mismatch repair ATPase MSH5 (MutS family)	MSH5	MSH5,MSH5-SAPCD1
12232	RTO4_12232	A0A2T0AFQ2	KOG0217: Mismatch repair ATPase MSH6 (MutS family)	MSH6	MSH6
14057	RTO4_14057	A0A2T0AAK4	KOG4206: Spliceosomal protein snRNP-U1A/U2B	MSL1
13311	RTO4_13311	A0A2T0AE57	KOG0119: Splicing factor 1/branch point binding protein (RRM superfamily)	MSL5	SF1
15518	RTO4_15518	A0A0K3CHM2	KOG0436: Methionyl-tRNA synthetase	MSM1	MARS2
9944	RTO4_9944	A0A0K3CRT3	KOG0737: AAA+-type ATPase	MSP1	ATAD1
15953	RTO4_15953	A0A0K3CHT8	KOG1191: Mitochondrial GTPase	MSS1	GTPBP3
9676	RTO4_9676	A0A0K3CIY5	KOG0342: ATP-dependent RNA helicase pitchoune	MSS116
11878	RTO4_11878	A0A2S9ZVR9	KOG0229: Phosphatidylinositol-4-phosphate 5-kinase	MSS4	PIP5K1A,PIP5K1B,PIP5K1C
15206	RTO4_15206	A0A0K3CDQ3	K17656: MSS51; mitochondrial splicing suppressor protein 51	MSS51
15533	RTO4_15533	A0A2T0A7S9	KOG2713: Mitochondrial tryptophanyl-tRNA synthetase	MSW1	WARS2
13137	RTO4_13137	A0A0K3C8H5	KOG2623: Tyrosyl-tRNA synthetase	MSY1	YARS2
15955	RTO4_15955	A0A0K3CFL7	HMMPfam:Protein of unknown function (DUF2413):PF10310	MTC1
9328	RTO4_9328	A0A2T0A1W0	KOG0309: Conserved WD40 repeat-containing protein	MTC5	WDR59
12625	RTO4_12625	A0A0K3CAM5	KOG0089: Methylenetetrahydrofolate dehydrogenase/methylenetetrahydrofolate cyclohydrolase	MTD1
8550	RTO4_8550	A0A2T0AHL4	KOG2485: Conserved ATP/GTP binding protein	MTG1	MTG1,RP11-108K14.8
12085	RTO4_12085	A0A0K3C9D0	KOG1489: Predicted GTP-binding protein (ODN superfamily)	MTG2	MTG2
11375	RTO4_11375	A0A0K3CNC5	KOG0761: Mitochondrial carrier protein CGI-69	MTM1	SLC25A40,SLC25A39
12274	RTO4_12274	A0A0K3C9J3	KOG2311: NAD/FAD-utilizing protein possibly involved in translation	MTO1	MTO1
9611	RTO4_9611	A0A0K3CKT3	KOG2904: Predicted methyltransferase	MTQ1
12962	RTO4_12962	A0A0K3CFB4	KOG3191: Predicted N6-DNA-methyltransferase	MTQ2	N6AMT1
13860	RTO4_13860	A0A2T0AA13	KOG2081: Nuclear transport regulator	MTR10	TNPO3
8436	RTO4_8436	A0A0K3CAM2	KOG0947: Cytoplasmic exosomal RNA helicase SKI2, DEAD-box superfamily	MTR4,SKI2	SKIV2L,SKIV2L2
9506	RTO4_9506	A0A2T0A2C6	KOG0948: Nuclear exosomal RNA helicase MTR4, DEAD-box superfamily	MTR4,SKI2	SKIV2L,SKIV2L2
9507	RTO4_9507	A0A2T0A2C7	KOG0948: Nuclear exosomal RNA helicase MTR4, DEAD-box superfamily	MTR4,SKI2	SKIV2L,SKIV2L2
16368	RTO4_16368	A0A0K3CNW7	KOG2379: Endonuclease MUS81	MUS81	MUS81
11910	RTO4_11910	A0A0K3C915	KOG2833: Mevalonate pyrophosphate decarboxylase	MVD1	MVD
11773	RTO4_11773	A0A0K3CR68	KOG2273: Membrane coat complex Retromer, subunit VPS5/SNX1, Sorting nexins, and related PX domain-containing proteins	MVP1	SNX8
15902	RTO4_15902	A0A2T0A553	KOG1635: Peptide methionine sulfoxide reductase	MXR1	MSRA
9153	RTO4_9153	A0A2T0AJ84	KOG0856: Predicted pilin-like transcription factor	MXR2	MSRB3,MSRB2
11721	RTO4_11721	A0A2S9ZWE1	KOG0161: Myosin class II heavy chain	MYO1	MYH1,MYH10,MYH11,MYH13,MYH14,MYH15,MYH2,MYH3,MYH4,MYH6,MYH7,MYH7B,MYH8,MYH9
15801	RTO4_15801	A0A2T0A4V6	KOG0162: Myosin class I heavy chain	MYO3,MYO5	MYO1A,MYO1B,MYO1C,MYO1D,MYO1E,MYO1F,MYO1G,MYO1H
11605	RTO4_11605	A0A0K3CQS6	KOG0160: Myosin class V heavy chain	MYO4,MYO2	MYO15A,MYO15B,MYO5A,MYO5B,MYO5C,MYO7A,MYO7B
15375	RTO4_15375	A0A0K3CHC4	BLAST: mitochondrial complex I protein Fmp36 [Aschersonia al...	MZM1
15262	RTO4_15262	A0A2T0A6R8	KOG1802: RNA helicase nonsense mRNA reducing factor (pNORF1)	NAM7	UPF1
16133	RTO4_16133	A0A2T0A5Y3	KOG0118: FOG: RRM domain	NAM8,NGR1	TRNAU1AP
10250	RTO4_10250	A0A2T0A064	HMMPfam:S4 domain:PF01479,ProSitePatterns:Ribosomal protein S4 signature.:PS00632,ProSiteProfiles:S4 RNA-binding domain profile.:PS50889,SMART:S4 RNA-binding domain:SM00363,SUPERFAMILY::SSF55174	NAM9
13488	RTO4_13488	A0A2T0AEM4	KOG1507: Nucleosome assembly protein NAP-1	NAP1	NAP1L1,NAP1L4
12808	RTO4_12808	A0A0K3CAS8	KOG2439: Nuclear architecture related protein	NAR1	NARFL
13308	RTO4_13308	A0A2T0AE50	KOG3129: 26S proteasome regulatory complex, subunit PSMD9	NAS2	PSMD9
11811	RTO4_11811	A0A0K3CW10	KOG4177: Ankyrin	NAS6	PSMD10
9438	RTO4_9438	A0A0K3CQF1	KOG1156: N-terminal acetyltransferase	NAT1	NAA15,NAA16
15613	RTO4_15613	A0A0K3CHV0	KOG3234: Acetyltransferase, (GNAT) family	NAT3	NAA20
16562	RTO4_16562	A0A2T0A3Q0	KOG2488: Acetyltransferase (GNAT) domain-containing protein	NAT4	NAA40
15019	RTO4_15019	A0A2T0A9R0	KOG3138: Predicted N-acetyltransferase	NAT5	NAA50
16289	RTO4_16289	A0A0K3CGJ9	KOG3022: Predicted ATPase, nucleotide-binding	NBP35	NUBP1
15200	RTO4_15200	A0A2T0A6J4	K18158: NCA2; nuclear control of ATPase protein 2	NCA2
14947	RTO4_14947	A0A2T0A9A7	KOG0871: Class 2 transcription repressor NC2, beta subunit (Dr1)	NCB2	DR1
12581	RTO4_12581	A0A0K3C9H9	KOG1578: Predicted carbonic anhydrase involved in protection against oxidative damage	NCE103
9494	RTO4_9494	A0A0K3CQJ6	KOG2198: tRNA cytosine-5-methylases and related enzymes of the NOL1/NOP2/sun superfamily	NCL1	NSUN2
13286	RTO4_13286	A0A2T0AE44	KOG1158: NADP/FAD dependent oxidoreductase	NCP1	POR
16761	RTO4_16761	A0A0K3CHT6	KOG1933: Cholesterol transport protein (Niemann-Pick C disease protein)	NCR1	NPC1,NPC1L1
12817	RTO4_12817	A0A2T0ACR0	KOG2840: Uncharacterized conserved protein with similarity to predicted ATPase of the PP-loop superfamily	NCS6	CTU1
13300	RTO4_13300	A0A0K3CC27	KOG0995: Centromere-associated protein HEC1	NDC80	NDC80
8972	RTO4_8972	A0A0K3C847	KOG2495: NADH-dehydrogenase (ubiquinone)	NDE2,NDE1
11432	RTO4_11432	A0A2S9ZWS0	KOG1605: TFIIF-interacting CTD phosphatase, including NLI-interacting factor (involved in RNA polymerase II regulation)	NEM1	CTDNEP1
10754	RTO4_10754	A0A2S9ZZP1	KOG0210: P-type ATPase	NEO1	ATP9A,ATP9B
13740	RTO4_13740	A0A0K3CHA4	KOG1549: Cysteine desulfurase NFS1	NFS1	NFS1
14599	RTO4_14599	A0A0K3CFP1	KOG2358: NifU-like domain-containing proteins	NFU1	NFU1
15493	RTO4_15493	A0A0K3CEG7	KOG4191: Histone acetyltransferases PCAF/SAGA/ADA, subunit TADA3L/NGG1	NGG1
12498	RTO4_12498	A0A2T0AGG4	KOG2338: Transcriptional effector CCR4-related protein	NGL2,NGL3
10812	RTO4_10812	A0A2S9ZY15	KOG4505: Na+/H+ antiporter	NHA1
9866	RTO4_9866	A0A2T0A186	KOG3167: Box H/ACA snoRNP component, involved in ribosomal RNA pseudouridinylation	NHP2	NHP2
10573	RTO4_10573	A0A2S9ZZ79	KOG0381: HMG box-containing protein	NHP6B,NHP6A
10469	RTO4_10469	A0A0K3CNS7	KOG1965: Sodium/hydrogen exchanger protein	NHX1	SLC9A6,SLC9A7,SLC9A9,SLC9A8
15096	RTO4_15096	A0A2T0A682	KOG2168: Cullins	NIC96	NUP93
10662	RTO4_10662	A0A2S9ZZE5	KOG4131: Ngg1-interacting factor 3 protein NIF3L1	NIF3	NIF3L1
13425	RTO4_13425	A0A2T0AEI7	KOG1076: Translation initiation factor 3, subunit c (eIF-3c)	NIP1	EIF3C,EIF3CL
10417	RTO4_10417	A0A2T0A0N5	KOG3492: Ribosome biogenesis protein NIP7	NIP7	NIP7
15730	RTO4_15730	A0A0K3CMD6	KOG0805: Carbon-nitrogen hydrolase	NIT1
12410	RTO4_12410	A0A2T0AG57	KOG0807: Carbon-nitrogen hydrolase	NIT2	NIT1
14925	RTO4_14925	A0A0K3CGF0	KOG0806: Carbon-nitrogen hydrolase	NIT3	NIT2
10430	RTO4_10430	A0A2T0A0P8	KOG3199: Nicotinamide mononucleotide adenylyl transferase	NMA2,NMA1	NMNAT1,NMNAT3
12812	RTO4_12812	A0A2T0ACR2	KOG2051: Nonsense-mediated mRNA decay 2 protein	NMD2	UPF2
12039	RTO4_12039	A0A0K3C5W7	KOG2613: NMD protein affecting ribosome stability and mRNA decay	NMD3	NMD3
9071	RTO4_9071	A0A0K3C8E6	KOG1991: Nuclear transport receptor RANBP7/RANBP8 (importin beta superfamily)	NMD5	IPO7,IPO8
15158	RTO4_15158	A0A2T0A6E8	KOG2779: N-myristoyl transferase	NMT1	NMT1,NMT2
16580	RTO4_16580	A0A0K3CJD4	KOG2920: Predicted methyltransferase	NNT1
13895	RTO4_13895	A0A2T0AA39	KOG2463: Predicted RNA-binding protein Nob1p involved in 26S proteasome assembly	NOB1	NOB1
9384	RTO4_9384	A0A2T0A224	KOG2256: Predicted protein involved in nuclear export of pre-ribosomes	NOC2	NOC2L
9162	RTO4_9162	A0A0K3C7P2	KOG2153: Protein involved in the nuclear export of pre-ribosomes	NOC3	NOC3L
12166	RTO4_12166	A0A0K3CDE7	KOG2154: Predicted nucleolar protein involved in ribosome biogenesis	NOC4	NOC4L
16009	RTO4_16009	A0A2T0A5P9		NOG1	GTPBP4
16010	RTO4_16010	A0A2T0A5G8	KOG1490: GTP-binding protein CRFG/NOG1 (ODN superfamily)	NOG1	GTPBP4
14244	RTO4_14244	A0A2T0AB42	KOG2423: Nucleolar GTPase	NOG2	GNL2
13702	RTO4_13702	A0A2T0ACC1	KOG1596: Fibrillarin and related nucleolar RNA-binding proteins	NOP1	FBL,FBLL1
15920	RTO4_15920	A0A061ARY5	KOG3503: H/ACA snoRNP complex, subunit NOP10	NOP10	NOP10
14246	RTO4_14246	A0A0K3CIH6	KOG4210: Nuclear localization sequence binding protein	NOP13
13905	RTO4_13905	A0A2T0AA50	KOG2147: Nucleolar protein involved in 40S ribosome biogenesis	NOP14	NOP14
8911	RTO4_8911	A0A2T0AIL9	KOG4208: Nucleolar RNA-binding protein NIFK	NOP15	NIFK
13707	RTO4_13707	A0A0K3CCA9	KOG4771: Nucleolar protein (NOP16) involved in 60S ribosomal subunit biogenesis	NOP16
11645	RTO4_11645	A0A2S9ZW69	KOG1122: tRNA and rRNA cytosine-C5-methylase (nucleolar protein NOL1/NOP2)	NOP2	NOP2
8561	RTO4_8561	A0A0K3CB04	KOG0127: Nucleolar protein fibrillarin NOP77 (RRM superfamily)	NOP4	RBM28
12525	RTO4_12525	A0A0K3CAE7	KOG2823: Cellular protein (glioma tumor suppressor candidate region gene 2)	NOP53	GLTSCR2
10320	RTO4_10320	A0A0K3CMJ8	KOG2573: Ribosome biogenesis protein - Nop56p/Sik1p	NOP56	NOP56
9225	RTO4_9225	A0A2T0AJG6	KOG2572: Ribosome biogenesis protein - Nop58p/Nop5p	NOP58	NOP58
14289	RTO4_14289	A0A0K3CIL2	KOG0118: FOG: RRM domain	NOP6
16200	RTO4_16200	A0A0K3CJ99	KOG2481: Protein required for normal rRNA processing	NOP7	PES1
12779	RTO4_12779	A0A0K3CAQ7	KOG2188: Predicted RNA-binding protein, contains Pumilio domains	NOP9	NOP9
15017	RTO4_15017	A0A2T0A9I1	KOG2150: CCR4-NOT transcriptional regulation complex, NOT5 subunit	NOT5	CNOT3
16774	RTO4_16774	A0A0K3CPX6	KOG1532: GTPase XAB1, interacts with DNA repair protein XPA	NPA3	GPN1
16195	RTO4_16195	A0A0K3CNG6	KOG4680: Uncharacterized conserved protein, contains ML domain	NPC2
9609	RTO4_9609	A0A0K3CQT7	KOG0106: Alternative splicing factor SRp55/B52/SRp75 (RRM superfamily)	NPL3	SRSF6,SRSF1,SRSF4,SRSF9
14128	RTO4_14128	A0A0K3CED4	KOG2834: Nuclear pore complex, rNpl4 component (sc Npl4)	NPL4	NPLOC4
9381	RTO4_9381	A0A2T0A217	K11761: NPL6, RSC7; chromatin structure-remodeling complex protein RSC7	NPL6
14638	RTO4_14638	A0A0K3CFL9	KOG2645: Type I phosphodiesterase/nucleotide pyrophosphatase	NPP1,NPP2	ENPP1,ENPP2,ENPP3
15586	RTO4_15586	A0A0K3CGX8	KOG3789: Nitrogen permease regulator NLRG/NPR2	NPR2	NPRL2
10292	RTO4_10292	A0A0K3CKI7	KOG2511: Nicotinic acid phosphoribosyltransferase	NPT1
12434	RTO4_12434	A0A0K3C9V2	KOG3084: NADH pyrophosphatase I of the Nudix family of hydrolases	NPY1	NUDT12
14574	RTO4_14574	A0A2T0A866	KOG3308: Uncharacterized protein of the uridine kinase family	NRK1	NMRK2
13211	RTO4_13211	A0A2T0ADV3	KOG3163: Uncharacterized conserved protein related to ribosomal protein S8E	NSA2	NSA2
9751	RTO4_9751	A0A2T0A0V4	KOG2866: Uncharacterized conserved protein	NSE4	EID3,NSMCE4A
13918	RTO4_13918	A0A2T0AAA3	KOG0051: RNA polymerase I termination factor, Myb superfamily	NSI1	DMTF1
13963	RTO4_13963	A0A2T0AAA5	KOG0127: Nucleolar protein fibrillarin NOP77 (RRM superfamily)	NSR1
11510	RTO4_11510	A0A2S9ZWZ9	KOG0806: Carbon-nitrogen hydrolase	NTA1
14309	RTO4_14309	A0A2T0ABA0	KOG2968: Predicted esterase of the alpha-beta hydrolase superfamily (Neuropathy target esterase), contains cAMP-binding domains	NTE1	PNPLA6,PNPLA7
15259	RTO4_15259	A0A061B070	KOG2104: Nuclear transport factor 2	NTF2	NUTF2
15162	RTO4_15162	A0A2T0A6G1	KOG1921: Endonuclease III	NTG1,NTG2	NTHL1
8580	RTO4_8580	A0A2T0AHP3	KOG0602: Neutral trehalase	NTH2,NTH1
12119	RTO4_12119	A0A2T0AFB3	KOG0955: PHD finger protein BR140/LIN-49	NTO1	BRD1,BRPF1,BRPF3
13629	RTO4_13629	A0A0K3CH10	KOG3721: Mitochondrial endonuclease	NUC1	EXOG,ENDOG
15877	RTO4_15877	A0A0K3CHM5	KOG4438: Centromere-associated protein NUF2	NUF2
8507	RTO4_8507	A0A0K3C720	KOG2484: GTPase	NUG1	GNL3L
10858	RTO4_10858	A0A0K3CTW7	KOG0845: Nuclear pore complex, Nup98 component (sc Nup145/Nup100/Nup116)	NUP116	NUP98
11789	RTO4_11789	A0A2S9ZVI7	KOG0845: Nuclear pore complex, Nup98 component (sc Nup145/Nup100/Nup116)	NUP116	NUP98
15235	RTO4_15235	A0A2T0A6M5	KOG4121: Nuclear pore complex, Nup133 component (sc Nup133)	NUP133
15273	RTO4_15273	A0A2T0A711	KOG4121: Nuclear pore complex, Nup133 component (sc Nup133)	NUP133
15290	RTO4_15290	A0A2T0A6T7	KOG4121: Nuclear pore complex, Nup133 component (sc Nup133)	NUP133
10139	RTO4_10139	A0A2S9ZZW6	KOG1900: Nuclear pore complex, Nup155 component (D Nup154, sc Nup157/Nup170)	NUP170,NUP157	NUP155
16787	RTO4_16787	A0A2T0A4E1	KOG1835: Uncharacterized conserved protein	NUP192	NUP205
14467	RTO4_14467	A0A0K3CFB3	KOG3091: Nuclear pore complex, p54 component (sc Nup57)	NUP57
9189	RTO4_9189	A0A2T0AJB9	KOG1964: Nuclear pore complex, rNup107 component (sc Nup84)	NUP84	NUP107
14324	RTO4_14324	A0A0K3CDV5	KOG2238: Uncharacterized conserved protein TEX2, contains PH domain	NVJ2
9011	RTO4_9011	A0A2T0AIW5	KOG0755: Mitochondrial oxaloacetate carrier protein	OAC1	SLC25A35
10238	RTO4_10238	A0A2T0A046	KOG1572: Predicted protein tyrosine phosphatase	OCA1
15590	RTO4_15590	A0A0K3CHT2	KOG1572: Predicted protein tyrosine phosphatase	OCA2
10635	RTO4_10635	A0A2S9ZZB0	KOG0754: Mitochondrial oxodicarboxylate carrier protein	ODC2,ODC1	SLC25A21
15279	RTO4_15279	A0A0K3CHA7	KOG2875: 8-oxoguanine DNA glycosylase	OGG1	OGG1
15870	RTO4_15870	A0A0K3CMQ5	KOG1491: Predicted GTP-binding protein (ODN superfamily)	OLA1	OLA1
9730	RTO4_9730	A0A191UMV5	KOG1600: Fatty acid desaturase	OLE1	SCD,SCD5
12390	RTO4_12390	A0A0K3C9S0	KOG2661: Peptidase family M48	OMA1	OMA1
10342	RTO4_10342	A0A2T0A0G2	KOG4067: Uncharacterized conserved protein	OPI10	HIKESHI
12748	RTO4_12748	A0A0K3CAN2	KOG4142: Phospholipid methyltransferase	OPI3	PEMT
13539	RTO4_13539	A0A2T0ABU2	KOG2262: Sexual differentiation process protein ISP4	OPT1,OPT2
15214	RTO4_15214	A0A0K3CGZ0	KOG1514: Origin recognition complex, subunit 1, and related proteins	ORC1	ORC1
16699	RTO4_16699	A0A0K3CHM9	KOG2928: Origin recognition complex, subunit 2	ORC2	ORC2
14135	RTO4_14135	A0A2T0AAS4	KOG2228: Origin recognition complex, subunit 4	ORC4	ORC4
16610	RTO4_16610	A0A0K3CKV8	KOG3319: Predicted membrane protein	ORM1,ORM2	ORMDL3
13319	RTO4_13319	A0A2T0AE72	KOG0758: Mitochondrial carnitine-acylcarnitine carrier protein	ORT1
14742	RTO4_14742	A0A0K3CFV4	KOG2210: Oxysterol-binding protein	OSH7,OSH6	OSBPL5,OSBPL8
12815	RTO4_12815	A0A0K3CAT3	KOG2291: Oligosaccharyltransferase, alpha subunit (ribophorin I)	OST1	RPN1
14867	RTO4_14867	A0A0K3CCS0	KOG1746: Defender against cell death protein/oligosaccharyltransferase, epsilon subunit	OST2	DAD1
13469	RTO4_13469	A0A0K3CCM7	KOG2603: Oligosaccharyltransferase, gamma subunit	OST3	MAGT1
15321	RTO4_15321	A0A0K3CL79	KOG3288: OTU-like cysteine protease	OTU1	YOD1
10305	RTO4_10305	A0A2T0A0B0	KOG2606: OTU (ovarian tumor)-like cysteine protease	OTU2	OTUD6B
10465	RTO4_10465	A0A0K3CL17	KOG1239: Inner membrane protein translocase involved in respiratory chain assembly	OXA1	OXA1L
9536	RTO4_9536	A0A2T0A2F8	KOG1939: Oxoprolinase	OXP1	OPLAH
9537	RTO4_9537	A0A2T0A2F7	KOG1939: Oxoprolinase	OXP1	OPLAH
15328	RTO4_15328	A0A2T0A6W1	KOG1939: Oxoprolinase	OXP1	OPLAH
16011	RTO4_16011	A0A2T0A5G9	KOG1939: Oxoprolinase	OXP1	OPLAH
16420	RTO4_16420	A0A2T0A3F7	KOG2372: Oxidation resistance protein	OXR1	TLDC2
13358	RTO4_13358	A0A0K3CCE2	KOG0134: NADH:flavin oxidoreductase/12-oxophytodienoate reductase	OYE2,OYE3
9513	RTO4_9513	A0A0K3CM13	KOG4144: Arylalkylamine N-acetyltransferase	PAA1
14549	RTO4_14549	A0A2T0A8G4	KOG0123: Polyadenylate-binding protein (RRM superfamily)	PAB1	PABPC1,PABPC1L,PABPC3,PABPC4,PABPC4L
15227	RTO4_15227	A0A0K3CG06	KOG0295: WD40 repeat-containing protein	PAC1	PAFAH1B1
10619	RTO4_10619	A0A0K3CP55	KOG3313: Molecular chaperone Prefoldin, subunit 3	PAC10	VBP1
12237	RTO4_12237	A0A0K3C9D7	KOG3207: Beta-tubulin folding cofactor E	PAC2	TBCE
8641	RTO4_8641	A0A0K3C479	KOG2478: Putative RNA polymerase II regulator	PAF1
12485	RTO4_12485	A0A0K3C714	KOG2116: Protein involved in plasmid maintenance/nuclear protein involved in lipid metabolism	PAH1	LPIN1,LPIN2,LPIN3
15644	RTO4_15644	A0A0K3CIC2	K17806: PAM17, TIM23; mitochondrial import inner membrane translocase subunit TIM23	PAM17
15803	RTO4_15803	A0A2T0A503	KOG0723: Molecular chaperone (DnaJ superfamily)	PAM18	DNAJC19,DNAJC15
8577	RTO4_8577	A0A0K3CB17	KOG1275: PAB-dependent poly(A) ribonuclease, subunit PAN2	PAN2	PAN2
10609	RTO4_10609	A0A0K3CNA9	KOG3741: Poly(A) ribonuclease subunit	PAN3	PAN3
10475	RTO4_10475	A0A0K3CNT1	KOG3042: Panthothenate synthetase	PAN6
16584	RTO4_16584	A0A0K3CPF2	KOG2245: Poly(A) polymerase and related nucleotidyltransferases	PAP1	PAPOLA,PAPOLB,PAPOLG
12667	RTO4_12667	A0A0K3C7F9	KOG4592: Uncharacterized conserved protein	PAT1
8993	RTO4_8993	A0A0K3C869	KOG2190: PolyC-binding proteins alphaCP-1 and related KH domain proteins	PBP2	PCBP1,PCBP2,PCBP3
15073	RTO4_15073	A0A2T0A9M0	KOG0581: Mitogen-activated protein kinase kinase (MAP2K)	PBS2	MAP2K3,MAP2K6
12334	RTO4_12334	A0A0K3CDV9	KOG2157: Predicted tubulin-tyrosine ligase	PBY1
13350	RTO4_13350	A0A2T0AEA0	KOG3069: Peroxisomal NUDIX hydrolase	PCD1	NUDT7
16246	RTO4_16246	A0A2T0A661	KOG2071: mRNA cleavage and polyadenylation factor I/II complex, subunit Pcf11	PCF11	PCF11
14787	RTO4_14787	A0A0K3CCK8	KOG0744: AAA+-type ATPase	PCH2	TRIP13
10841	RTO4_10841	A0A2S9ZY59	K01610: E4.1.1.49, pckA; phosphoenolpyruvate carboxykinase (ATP)	PCK1
11060	RTO4_11060	A0A0K3CPG1	KOG1674: Cyclin	PCL2,PCL9,PCL1
13720	RTO4_13720	A0A2T0ACE3	KOG1674: Cyclin	PCL7
12965	RTO4_12965	A0A2T0AD76	KOG2537: Phosphoglucomutase/phosphomannomutase	PCM1	PGM3
12186	RTO4_12186	A0A0K3C998	KOG2980: Integral membrane protease of the rhomboid family involved in different forms of regulated intramembrane proteolysis	PCP1	PARL
10540	RTO4_10540	A0A2S9ZZ17	KOG2804: Phosphorylcholine transferase/cholinephosphate cytidylyltransferase	PCT1	PCYT1B
13630	RTO4_13630	A0A2T0AC54	KOG0225: Pyruvate dehydrogenase E1, alpha subunit	PDA1	PDHA1,PDHA2
13948	RTO4_13948	A0A2T0AAD1	KOG0524: Pyruvate dehydrogenase E1, beta subunit	PDB1	PDHB
13690	RTO4_13690	A0A2T0ACA9	K01120: cpdP; 3',5'-cyclic-nucleotide phosphodiesterase	PDE1
11787	RTO4_11787	A0A0K3CSJ4	KOG3689: Cyclic nucleotide phosphodiesterase	PDE2
12642	RTO4_12642	A0A2T0AGV8	K01720: prpD; 2-methylcitrate dehydratase	PDH1
10499	RTO4_10499	A0A2S9ZYX2	KOG0190: Protein disulfide isomerase (prolyl 4-hydroxylase beta subunit)	PDI1	PDIA3,P4HB
9003	RTO4_9003	A0A0K3C4X5	KOG1470: Phosphatidylinositol transfer protein PDR16 and related proteins	PDR16,PDR17
9437	RTO4_9437	A0A2T0A261	KOG1525: Sister chromatid cohesion complex Cohesin, subunit PDS5	PDS5	PDS5A,PDS5B
13722	RTO4_13722	A0A0K3C9X0	KOG0557: Dihydrolipoamide acetyltransferase	PDX1
10680	RTO4_10680	A0A2S9ZZF8	KOG2586: Pyridoxamine-phosphate oxidase	PDX3	PNPO
16341	RTO4_16341	A0A0K3CK94	KOG3511: Sortilin and related receptors	PEP1,VTH1,YJL222W,YNR065C	SORT1,SORL1
16401	RTO4_16401	A0A2T0A391	KOG0811: SNARE protein PEP12/VAM3/Syntaxin 7/Syntaxin 17	PEP12	STX7
16434	RTO4_16434	A0A0K3CGV2	KOG2034: Vacuolar sorting protein PEP3/VPS18	PEP3	VPS18
9950	RTO4_9950	A0A2T0A1H4	KOG1339: Aspartyl protease	PEP4	CTSD,RP11-295K3.1,NAPSA,CTSE
13845	RTO4_13845	A0A2T0A9Y5	KOG2114: Vacuolar assembly/sorting protein PEP5/VPS11	PEP5	VPS11
15448	RTO4_15448	A0A2T0A781	KOG1842: FYVE finger-containing protein	PEP7
13341	RTO4_13341	A0A0K3CG90	KOG3063: Membrane coat complex Retromer, subunit VPS26	PEP8	VPS26B,VPS26A
10085	RTO4_10085	A0A2S9ZZQ2	KOG2970: Predicted membrane protein	PER1	PGAP3
11436	RTO4_11436	A0A2S9ZWT4	KOG2438: Glutamyl-tRNA amidotransferase subunit B	PET112	GATB
14198	RTO4_14198	A0A0K3CIE5	HMMPfam:Mitochondrial protein Pet127:PF08634	PET127
14895	RTO4_14895	A0A0K3CK33	KOG4114: Cytochrome c oxidase assembly protein PET191	PET191	COA5
12032	RTO4_12032	A0A0K3C895	KOG0768: Mitochondrial carrier protein PET8	PET8	SLC25A26
12704	RTO4_12704	A0A061BKK0	KOG0749: Mitochondrial ADP/ATP carrier proteins	PET9,AAC3	SLC25A4,SLC25A5,SLC25A6,SLC25A31
16464	RTO4_16464	A0A0K3CP52	KOG0735: AAA+-type ATPase	PEX1	PEX1
16017	RTO4_16017	A0A2T0A5G7	KOG0317: Predicted E3 ubiquitin ligase, integral peroxisomal membrane protein	PEX10	PEX10
14061	RTO4_14061	A0A2T0AAL5	KOG4186: Peroxisomal biogenesis protein (peroxin)	PEX11
10127	RTO4_10127	A0A0K3CM52	KOG0826: Predicted E3 ubiquitin ligase involved in peroxisome organization	PEX12	PEX12
10039	RTO4_10039	A0A2T0A1P4	KOG3875: Peroxisomal biogenesis protein peroxin	PEX13
10681	RTO4_10681	A0A2S9ZZH5	KOG2629: Peroxisomal membrane anchor protein (peroxin)	PEX14	PEX14
8922	RTO4_8922	A0A0K3CBW2	KOG3133: 40 kDa farnesylated protein associated with peroxisomes	PEX19	PEX19
12937	RTO4_12937	A0A2T0AD23	HMMPfam:Integral peroxisomal membrane peroxin:PF06398	PEX29,PEX28
11554	RTO4_11554	A0A0K3CRI0	KOG4444: Peroxisomal assembly protein PEX3	PEX3
9963	RTO4_9963	A0A0K3CRU3	KOG1125: TPR repeat-containing protein	PEX5	PEX5
10571	RTO4_10571	A0A2S9ZZ64	KOG0736: Peroxisome assembly factor 2 containing the AAA+-type ATPase domain	PEX6	PEX6
16346	RTO4_16346	A0A0K3CGN7	KOG0277: Peroxisomal targeting signal type 2 receptor	PEX7	PEX7
10800	RTO4_10800	A0A0K3CNQ8	KOG1315: Predicted DHHC-type Zn-finger protein	PFA3	ZDHHC2,ZDHHC20
15895	RTO4_15895	A0A2T0A547	KOG1315: Predicted DHHC-type Zn-finger protein	PFA4	ZDHHC6
8859	RTO4_8859	A0A2T0AIE7	KOG2440: Pyrophosphate-dependent phosphofructo-1-kinase	PFK1,PFK2	PFKL,PFKM,PFKP
8863	RTO4_8863	A0A2T0AIE8	KOG2440: Pyrophosphate-dependent phosphofructo-1-kinase	PFK1,PFK2	PFKL,PFKM,PFKP
8867	RTO4_8867	A0A2T0AIH5	KOG2440: Pyrophosphate-dependent phosphofructo-1-kinase	PFK1,PFK2	PFKL,PFKM,PFKP
15122	RTO4_15122	A0A0K3CFR4	KOG0284: Polyadenylation factor I complex, subunit PFS2	PFS2	WDR33
9311	RTO4_9311	A0A061AKI4	KOG1755: Profilin	PFY1	PFN4
11723	RTO4_11723	A0A0K3CVV1	KOG2258: Glycerophosphoryl diester phosphodiesterase	PGC1
9589	RTO4_9589	A0A2T0A2N0	KOG2446: Glucose-6-phosphate isomerase	PGI1	GPI
15721	RTO4_15721	A0A061BI85	KOG1367: 3-phosphoglycerate kinase	PGK1	PGK1,PGK2
9959	RTO4_9959	A0A2T0A1G6	KOG0625: Phosphoglucomutase	PGM1,PGM2	PGM1,PGM5
12596	RTO4_12596	A0A2T0AGP1	KOG3964: Phosphatidylglycerolphosphate synthase	PGS1	PGS1
10484	RTO4_10484	A0A2S9ZYX3	K01184: E3.2.1.15; polygalacturonase	PGU1
14195	RTO4_14195	A0A0K3CDJ8	KOG2797: Prephenate dehydratase	PHA2
14646	RTO4_14646	A0A0K3CCA8	KOG3083: Prohibitin	PHB1	PHB
9801	RTO4_9801	A0A2T0A100	KOG3090: Prohibitin-like protein	PHB2	PHB2
13511	RTO4_13511	A0A0K3C9F2	K12763: SOK2; protein SOK2	PHD1
13044	RTO4_13044	A0A0K3CBM4	KOG2882: p-Nitrophenyl phosphatase	PHO13	PGP,PDXP
13409	RTO4_13409	A0A0K3CCL1	KOG4126: Alkaline phosphatase	PHO8	ALPI,ALPL,ALPP,ALPPL2
9770	RTO4_9770	A0A2T0A0X8	KOG1674: Cyclin	PHO80
15368	RTO4_15368	A0A0K3CLC3	KOG4177: Ankyrin	PHO81
10316	RTO4_10316	A0A0K3CMJ3	KOG0252: Inorganic phosphate transporter	PHO84
16147	RTO4_16147	A0A0K3CJ54	KOG0594: Protein kinase PCTAIRE and related kinases	PHO85	CDK5
11418	RTO4_11418	A0A2S9ZX25	KOG1281: Na+/dicarboxylate, Na+/tricarboxylate and phosphate transporters	PHO87,PHO90,PHO91
11534	RTO4_11534	#N/A	KOG1281: Na+/dicarboxylate, Na+/tricarboxylate and phosphate transporters	PHO87,PHO90,PHO91
11327	RTO4_11327	A0A0K3CQW3	KOG4554: Protein involved in inorganic phosphate transport	PHO88
11686	RTO4_11686	A0A2S9ZWD4	KOG2493: Na+/Pi symporter	PHO89	SLC20A1,SLC20A2
15524	RTO4_15524	A0A2T0A7H6	KOG1901: Uncharacterized high-glucose-regulated protein	PHO92	YTHDF1,YTHDF2,YTHDF3
10660	RTO4_10660	A0A2S9ZZD2	KOG0133: Deoxyribodipyrimidine photolyase/cryptochrome	PHR1
10677	RTO4_10677	A0A0K3CTI0	KOG3187: Protein tyrosine phosphatase-like protein PTPLA (contains Pro instead of catalytic Arg)	PHS1	HACD2,HACD1
16740	RTO4_16740	A0A2T0A4F8	KOG1729: FYVE finger containing protein	PIB1
8840	RTO4_8840	A0A2T0AIF4	KOG0987: DNA helicase PIF1/RRM3	PIF1,RRM3	PIF1
8841	RTO4_8841	A0A2T0AIF0	KOG0987: DNA helicase PIF1/RRM3	PIF1,RRM3	PIF1
9782	RTO4_9782	A0A2T0A0X7	KOG0903: Phosphatidylinositol 4-kinase, involved in intracellular trafficking and secretion	PIK1
9057	RTO4_9057	A0A2T0AJ18	HMMPfam:Eisosome component PIL1:PF13805	PIL1,LSP1
8578	RTO4_8578	A0A0K3C6Q9	KOG2004: Mitochondrial ATP-dependent protease PIM1/LON	PIM1	LONP1
15121	RTO4_15121	A0A0K3CGT7	KOG3240: Phosphatidylinositol synthase	PIS1	CDIPT
10982	RTO4_10982	A0A2S9ZYI8	KOG0694: Serine/threonine protein kinase	PKC1	PRKCA,PRKCB,PRKCE,PRKCG,PRKCD,PRKCH,PRKCQ
10451	RTO4_10451	A0A0K3CT02	KOG0592: 3-phosphoinositide-dependent protein kinase (PDK1)	PKH1,PKH2	PDPK1
13961	RTO4_13961	A0A0K3CHW4	KOG0787: Dehydrogenase kinase	PKP1	BCKDK
16449	RTO4_16449	A0A0K3CP39	KOG0787: Dehydrogenase kinase	PKP2
12385	RTO4_12385	A0A0K3C932	KOG1325: Lysophospholipase	PLB2,PLB1,PLB3
12855	RTO4_12855	A0A2T0ACV3	KOG0169: Phosphoinositide-specific phospholipase C	PLC1	PLCD1,PLCD3,PLCD4
12253	RTO4_12253	A0A2T0AFR0	KOG1672: ATP binding protein	PLP1	TXNDC9
13434	RTO4_13434	A0A0K3CCN0	KOG3170: Conserved phosducin-like protein	PLP2	PDCL3,PDCL2
13617	RTO4_13617	A0A0K3C9M6	KOG0205: Plasma membrane H+-transporting ATPase	PMA1,PMA2
15584	RTO4_15584	A0A2T0A7P6	KOG0205: Plasma membrane H+-transporting ATPase	PMA1,PMA2
8631	RTO4_8631	A0A0K3C6V1	KOG0204: Calcium transporting ATPase	PMC1	ATP2B1,ATP2B2,ATP2B3,ATP2B4
8607	RTO4_8607	A0A2T0AHQ8	KOG2757: Mannose-6-phosphate isomerase	PMI40	MPI
10781	RTO4_10781	A0A2S9ZY03	KOG1882: Transcriptional regulator SNIP1, contains FHA domain	PML1	SNIP1
9279	RTO4_9279	A0A0K3C5J3	KOG1773: Stress responsive protein	PMP3
12428	RTO4_12428	A0A0K3C9U8	KOG0202: Ca2+ transporting ATPase	PMR1	ATP2C1,ATP2C2
8833	RTO4_8833	A0A2T0AIB5	KOG1978: DNA mismatch repair protein - MLH2/PMS1/Pms2 family	PMS1	PMS2
13840	RTO4_13840	A0A2T0A9X9	KOG3359: Dolichyl-phosphate-mannose:protein O-mannosyl transferase	PMT2,PMT6,PMT3	POMT2
12121	RTO4_12121	A0A2T0AFD7	KOG3359: Dolichyl-phosphate-mannose:protein O-mannosyl transferase	PMT4	POMT1
8768	RTO4_8768	A0A2T0AIA8	KOG3359: Dolichyl-phosphate-mannose:protein O-mannosyl transferase	PMT5,PMT1
16632	RTO4_16632	A0A0K3CKX8	KOG4754: Predicted phosphoglycerate mutase	PMU1
11661	RTO4_11661	A0A2S9ZW79	KOG4003: Pyrazinamidase/nicotinamidase PNC1	PNC1
14746	RTO4_14746	A0A2T0A8R6	KOG3273: Predicted RNA-binding protein Pno1p interacting with Nob1p and involved in 26S proteasome assembly	PNO1	PNO1
16276	RTO4_16276	A0A2T0A691	KOG3984: Purine nucleoside phosphorylase	PNP1	PNP
8581	RTO4_8581	A0A2T0AHP0	KOG1362: Choline transporter-like protein	PNS1
10878	RTO4_10878	A0A0K3CQE5	KOG0526: Nucleosome-binding factor SPN, POB3 subunit	POB3	SSRP1
15957	RTO4_15957	A0A2T0A5A4	K19785: POF1; nicotinamide-nucleotide adenylyltransferase	POF1
8623	RTO4_8623	A0A2T0AHR9	KOG0970: DNA polymerase alpha, catalytic subunit	POL1	POLA1
8383	RTO4_8383	A0A2T0AH45	KOG1625: DNA polymerase alpha-primase complex, polymerase-associated subunit B	POL12	POLA2
9444	RTO4_9444	A0A0K3CL53	KOG1798: DNA polymerase epsilon, catalytic subunit A	POL2	POLE
16658	RTO4_16658	A0A0K3CJM7	KOG0969: DNA polymerase delta, catalytic subunit	POL3	POLD1
16318	RTO4_16318	A0A2T0A2Z8	KOG1636: DNA polymerase delta processivity factor (proliferating cell nuclear antigen)	POL30	PCNA
12396	RTO4_12396	A0A2T0AG44	KOG2732: DNA polymerase delta, regulatory subunit 55	POL31	POLD2
11578	RTO4_11578	A0A0K3CS40	KOG2534: DNA polymerase IV (family X)	POL4	POLL
15293	RTO4_15293	A0A0K3CL55	KOG1926: Predicted regulator of rRNA gene transcription (MYB-binding protein)	POL5	MYBBP1A
15888	RTO4_15888	A0A0K3CFG7	K18725: POM152; nucleoporin POM152	POM152
11709	RTO4_11709	A0A0K3CRU5	KOG4002: Uncharacterized integral membrane protein	POM33
11220	RTO4_11220	A0A0K3CPU3	KOG3322: Ribonucleases P/MRP protein subunit	POP1	POP1
16062	RTO4_16062	A0A061AHS5	KOG0304: mRNA deadenylase subunit	POP2	CNOT8,CNOT7
8617	RTO4_8617	A0A2T0AHR7	KOG4046: RNase MRP and P, subunit POP4/p29	POP4	POP4
11166	RTO4_11166	A0A0K3CQI6	KOG4639: RNase P/RNase MRP subunit POP5	POP5
11021	RTO4_11021	A0A0K3CMF3	KOG3126: Porin/voltage-dependent anion-selective channel protein	POR1	VDAC2,VDAC1
9065	RTO4_9065	A0A0K3C8E1	KOG1389: 3-oxoacyl CoA thiolase	POT1	ACAA1
13813	RTO4_13813	A0A0K3CHG2	KOG1389: 3-oxoacyl CoA thiolase	POT1	ACAA1
9700	RTO4_9700	A0A0K3CME7	KOG0136: Acyl-CoA oxidase	POX1	ACOX1,ACOX2
12742	RTO4_12742	A0A0K3CES7	KOG0136: Acyl-CoA oxidase	POX1	ACOX1,ACOX2
12752	RTO4_12752	A0A0K3CET7	KOG0136: Acyl-CoA oxidase	POX1	ACOX1,ACOX2
9907	RTO4_9907	A0A0K3CLM6	KOG2564: Predicted acetyltransferases and hydrolases with the alpha/beta hydrolase fold	PPE1	PPME1
12009	RTO4_12009	A0A2T0AF00	KOG0372: Serine/threonine specific protein phosphatase involved in glycogen accumulation, PP2A-related	PPG1
9042	RTO4_9042	A0A061AM61	KOG0371: Serine/threonine protein phosphatase 2A, catalytic subunit	PPH21,PPH22	PPP2CA,PPP2CB
11732	RTO4_11732	A0A061AHA4	KOG0372: Serine/threonine specific protein phosphatase involved in glycogen accumulation, PP2A-related	PPH3	PPP4C
14800	RTO4_14800	A0A2T0A8V0	KOG2918: Carboxymethyl transferase	PPM1	LCMT1
9727	RTO4_9727	A0A0K3CMH3	KOG3770: Acid sphingomyelinase and PHM5 phosphate metabolism protein	PPN1
9060	RTO4_9060	A0A2T0AJ26	KOG1716: Dual specificity phosphatase	PPS1
16214	RTO4_16214	A0A0K3CIF2	KOG0376: Serine-threonine phosphatase 2A, catalytic subunit	PPT1	PPP5C
14896	RTO4_14896	A0A0K3CG82	KOG4129: Exopolyphosphatases and related proteins	PPX1	PRUNE1
11380	RTO4_11380	A0A0K3CQ59	KOG0374: Serine/threonine specific protein phosphatase PP1, catalytic subunit	PPZ2,PPZ1
16672	RTO4_16672	A0A2T0A406	KOG1153: Subtilisin-related protease/Vacuolar protease B	PRB1	PCSK9
15894	RTO4_15894	A0A2T0A546	KOG1282: Serine carboxypeptidases (lysosomal cathepsin A)	PRC1,YBR139W
9259	RTO4_9259	A0A2T0AJJ3	KOG2089: Metalloendopeptidase family - saccharolysin & thimet oligopeptidase	PRD1	NLN,THOP1
15002	RTO4_15002	A0A061ARR7	KOG0177: 20S proteasome, regulatory subunit beta type PSMB2/PRE1	PRE1	PSMB2
8724	RTO4_8724	A0A0K3C4D1	KOG0184: 20S proteasome, regulatory subunit alpha type PSMA3/PRE10	PRE10	PSMA3
9115	RTO4_9115	A0A2T0AJ44	KOG0175: 20S proteasome, regulatory subunit beta type PSMB5/PSMB8/PRE2	PRE2	PSMB5,PSMB8
13883	RTO4_13883	A0A2T0AA18	KOG0174: 20S proteasome, regulatory subunit beta type PSMB6/PSMB9/PRE3	PRE3	PSMB6
12284	RTO4_12284	A0A0K3CDR9	KOG0185: 20S proteasome, regulatory subunit beta type PSMB4/PRE4	PRE4	PSMB4
10418	RTO4_10418	A0A0K3CNP1	KOG0863: 20S proteasome, regulatory subunit alpha type PSMA1/PRE5	PRE5	PSMA1
13640	RTO4_13640	A0A0K3CH20	KOG0183: 20S proteasome, regulatory subunit alpha type PSMA7/PRE6	PRE6	PSMA7,PSMA8
10793	RTO4_10793	A0A2S9ZXZ9	KOG0179: 20S proteasome, regulatory subunit beta type PSMB1/PRE7	PRE7	PSMB1
14275	RTO4_14275	A0A0K3CBC6	KOG0181: 20S proteasome, regulatory subunit alpha type PSMA2/PRE8	PRE8	PSMA2,RP11-111K18.1
16825	RTO4_16825	A0A0K3CKT1	KOG0178: 20S proteasome, regulatory subunit alpha type PSMA4/PRE9	PRE9	PSMA4
11832	RTO4_11832	A0A0K3CSN8	KOG2851: Eukaryotic-type DNA primase, catalytic (small) subunit	PRI1	PRIM1
14540	RTO4_14540	A0A2T0A852	KOG2267: Eukaryotic-type DNA primase, large subunit	PRI2	PRIM2
11018	RTO4_11018	A0A0K3CUB5	BLAST: Plasma membrane fusion protein PRM1 [Grifola frondosa]	PRM1
8591	RTO4_8591	A0A2T0AHQ1	HMMPfam:Protein of unknown function (DUF1212):PF06738,HMMPfam:Protein of unknown function (DUF3815):PF12821	PRM10
10894	RTO4_10894	A0A2S9ZYB4	HMMPfam:Protein of unknown function (DUF1212):PF06738,HMMPfam:Protein of unknown function (DUF3815):PF12821	PRM10
13711	RTO4_13711	A0A2T0ACE9	KOG1220: Phosphoglucomutase/phosphomannomutase	PRM15	PGM2,PGM2L1
15188	RTO4_15188	A0A0K3CH36	KOG1154: Gamma-glutamyl kinase	PRO1,YHR033W
16273	RTO4_16273	A0A0K3CIN0	KOG4165: Gamma-glutamyl phosphate reductase	PRO2	ALDH18A1
13432	RTO4_13432	A0A2T0AEI1	KOG3124: Pyrroline-5-carboxylate reductase	PRO3	PYCR1,PYCR2,PYCRL
14222	RTO4_14222	A0A2T0AB11	KOG0227: Splicing factor 3a, subunit 2	PRP11	SF3A2
11316	RTO4_11316	A0A2S9ZXU8	KOG2808: U5 snRNP-associated RNA splicing factor	PRP18	PRPF18
9226	RTO4_9226	A0A2T0AJH2	KOG0289: mRNA splicing factor	PRP19	PRPF19
8717	RTO4_8717	A0A0K3C713	KOG0007: Splicing factor 3a, subunit 1	PRP21	SF3A1
9603	RTO4_9603	A0A0K3CM74	KOG0922: DEAH-box RNA helicase	PRP22,PRP43,PRP16,PRP2,DHR2	DHX15,DHX16,DHX32,DHX35,DHX38,DHX8,DHX33,DQX1,DHX40
9683	RTO4_9683	A0A0K3CMD5	KOG0923: mRNA splicing factor ATP-dependent RNA helicase	PRP22,PRP43,PRP16,PRP2,DHR2	DHX15,DHX16,DHX32,DHX35,DHX38,DHX8,DHX33,DQX1,DHX40
10756	RTO4_10756	A0A0K3CQ33	KOG0922: DEAH-box RNA helicase	PRP22,PRP43,PRP16,PRP2,DHR2	DHX15,DHX16,DHX32,DHX35,DHX38,DHX8,DHX33,DQX1,DHX40
12967	RTO4_12967	A0A2T0AD62	KOG0925: mRNA splicing factor ATP-dependent RNA helicase	PRP22,PRP43,PRP16,PRP2,DHR2	DHX15,DHX16,DHX32,DHX35,DHX38,DHX8,DHX33,DQX1,DHX40
15532	RTO4_15532	A0A0K3CEK2	KOG0922: DEAH-box RNA helicase	PRP22,PRP43,PRP16,PRP2,DHR2	DHX15,DHX16,DHX32,DHX35,DHX38,DHX8,DHX33,DQX1,DHX40
15838	RTO4_15838	A0A0K3CHJ6	KOG0924: mRNA splicing factor ATP-dependent RNA helicase	PRP22,PRP43,PRP16,PRP2,DHR2	DHX15,DHX16,DHX32,DHX35,DHX38,DHX8,DHX33,DQX1,DHX40
11173	RTO4_11173	A0A2S9ZXG1	KOG0128: RNA-binding protein SART3 (RRM superfamily)	PRP24	SART3
9109	RTO4_9109	A0A0K3C877	KOG0333: U5 snRNP-like RNA helicase subunit	PRP28	DDX23
13441	RTO4_13441	A0A2T0AEI5	KOG2769: Putative u4/u6 small nuclear ribonucleoprotein	PRP3	PRPF3
10163	RTO4_10163	A0A2S9ZZW9	KOG2574: mRNA splicing factor PRP31	PRP31	PRPF31
11524	RTO4_11524	A0A2S9ZX13	KOG0272: U4/U6 small nuclear ribonucleoprotein Prp4 (contains WD40 repeats)	PRP4	PRPF4
12149	RTO4_12149	A0A2T0AFE2	KOG0152: Spliceosomal protein FBP11/Splicing factor PRP40	PRP40	PRPF40A,PRPF40B
9712	RTO4_9712	A0A0K3CR27	KOG2441: mRNA splicing factor/probable chromatin binding snw family nuclear protein	PRP45	SNW1
8779	RTO4_8779	A0A0K3C7P3	KOG0285: Pleiotropic regulator 1	PRP46	PLRG1
12160	RTO4_12160	A0A2T0AFG4	KOG0334: RNA helicase	PRP5	DDX46
9860	RTO4_9860	A0A0K3CMW4	KOG0495: HAT repeat protein	PRP6	PRPF6
15176	RTO4_15176	A0A2T0A6H1	KOG1795: U5 snRNP spliceosome subunit	PRP8	PRPF8
15394	RTO4_15394	A0A0K3CHQ9	KOG2636: Splicing factor 3a, subunit 3	PRP9	SF3A3
10074	RTO4_10074	A0A2S9ZZM5	KOG0603: Ribosomal protein S6 kinase	PRR1
10075	RTO4_10075	A0A2S9ZZP3	BLAST: related to SNF1-related protein kinase KIN10 [Melanop...	PRR1
11145	RTO4_11145	A0A2S9ZX99	KOG1448: Ribose-phosphate pyrophosphokinase	PRS4,PRS2,PRS3	PRPS1,PRPS1L1,PRPS2
16592	RTO4_16592	A0A0K3CH83	KOG1448: Ribose-phosphate pyrophosphokinase	PRS4,PRS2,PRS3	PRPS1,PRPS1L1,PRPS2
14080	RTO4_14080	A0A2T0AAM6	KOG2314: Translation initiation factor 3, subunit b (eIF-3b)	PRT1	EIF3B
10200	RTO4_10200	A0A2T0A015	KOG0854: Alkyl hydroperoxide reductase, thiol specific antioxidant and related enzymes	PRX1	PRDX6
11434	RTO4_11434	A0A2S9ZWS3	KOG3017: Defense-related protein containing SCP domain	PRY3,PRY1,PRY2	GLIPR2,GLIPR1L1
14395	RTO4_14395	A0A2T0ABI8	KOG3017: Defense-related protein containing SCP domain	PRY3,PRY1,PRY2	GLIPR2,GLIPR1L1
14956	RTO4_14956	A0A061AYE4	KOG1322: GDP-mannose pyrophosphorylase/mannose-1-phosphate guanylyltransferase	PSA1	GMPPB
14554	RTO4_14554	A0A0K3CJD8	KOG2420: Phosphatidylserine decarboxylase	PSD1	PISD
11446	RTO4_11446	A0A2S9ZWU2	KOG2419: Phosphatidylserine decarboxylase	PSD2
12769	RTO4_12769	A0A2T0ACM5	KOG3303: Predicted alpha-helical protein, potentially involved in replication/repair	PSF1	GINS1
13863	RTO4_13863	A0A0K3CAA0	KOG4071: Uncharacterized conserved protein	PSF2	GINS2
12295	RTO4_12295	A0A0K3CDS8	KOG1106: Uncharacterized conserved protein	PSF3
12710	RTO4_12710	A0A2T0AH23	KOG1152: Signal transduction serine/threonine kinase with PAS/PAC sensor domain	PSK1,PSK2
14181	RTO4_14181	A0A2T0AAZ3	KOG1361: Predicted hydrolase involved in interstrand cross-link repair	PSO2	DCLRE1A
14782	RTO4_14782	A0A2T0A8X4	KOG1605: TFIIF-interacting CTD phosphatase, including NLI-interacting factor (involved in RNA polymerase II regulation)	PSR2,PSR1	CTDSP2,CTDSPL2,CTDSPL,CTDSP1
12586	RTO4_12586	A0A2T0AGN2	KOG2175: Protein predicted to be involved in carbohydrate metabolism	PSY2	PPP4R3A,PPP4R3B,PPP4R3CP
16396	RTO4_16396	A0A0K3CGS5	KOG1895: mRNA cleavage and polyadenylation factor II complex, subunit PTA1	PTA1	SYMPK
9976	RTO4_9976	A0A2T0A1J1	KOG0698: Serine/threonine protein phosphatase	PTC1	PPM1L
11667	RTO4_11667	A0A2S9ZW90	KOG0698: Serine/threonine protein phosphatase	PTC1	PPM1L
10999	RTO4_10999	A0A2S9ZYL7	KOG0698: Serine/threonine protein phosphatase	PTC3,PTC2	PPM1A,PPM1B
15966	RTO4_15966	A0A2T0A5D6	KOG0700: Protein phosphatase 2C/pyruvate dehydrogenase (lipoamide) phosphatase	PTC5	PDP1,PDP2
11373	RTO4_11373	A0A0K3CR00	KOG0698: Serine/threonine protein phosphatase	PTC6	PPM1K
15654	RTO4_15654	A0A2T0A7V8	KOG1379: Serine/threonine protein phosphatase	PTC7	PPTC7
16013	RTO4_16013	A0A2T0A5L4	KOG3282: Uncharacterized conserved protein	PTH2	PTRH2
13034	RTO4_13034	A0A0K3CBC7	KOG3429: Predicted peptidyl-tRNA hydrolase	PTH4	MRPL58
16031	RTO4_16031	A0A0K3CIW2	KOG1237: H+/oligopeptide symporter	PTR2	SLC15A1,SLC15A2
14752	RTO4_14752	A0A0K3CFW4	KOG0118: FOG: RRM domain	PUB1	TIA1,TIAL1
13354	RTO4_13354	A0A0K3CBF8	KOG1488: Translational repressor Pumilio/PUF3 and related RNA-binding proteins (Puf superfamily)	PUF3	PUM1,PUM2
14736	RTO4_14736	A0A2T0A8Q8	KOG2049: Translational repressor MPT5/PUF4 and related RNA-binding proteins (Puf superfamily)	PUF4
9021	RTO4_9021	A0A0K3C7B9	HMMPfam:RTA1 like protein:PF04479	PUG1,RTA1
16728	RTO4_16728	A0A2T0A456	KOG0173: 20S proteasome, regulatory subunit beta type PSMB7/PSMB10/PUP1	PUP1	PSMB7
10233	RTO4_10233	A0A061ASZ8	KOG0176: 20S proteasome, regulatory subunit alpha type PSMA5/PUP2	PUP2	PSMA5
13129	RTO4_13129	A0A061AVP2	KOG0180: 20S proteasome, regulatory subunit beta type PSMB3/PUP3	PUP3	PSMB3
16423	RTO4_16423	A0A0K3CKG4	KOG2553: Pseudouridylate synthase	PUS1,PUS2	PUS1
16088	RTO4_16088	A0A0K3CJE2	KOG2529: Pseudouridine synthase	PUS4	TRUB1
12314	RTO4_12314	A0A2T0AFW9	KOG2339: Uncharacterized conserved protein	PUS7	PUS7
12663	RTO4_12663	A0A2T0AGX4	KOG1919: RNA pseudouridylate synthases	PUS9,RIB2	RPUSD2
8569	RTO4_8569	A0A0K3C438	KOG2455: Delta-1-pyrroline-5-carboxylate dehydrogenase	PUT2	ALDH4A1
15490	RTO4_15490	A0A2T0A7D8	KOG0270: WD40 repeat-containing protein	PWP1	PWP1
11478	RTO4_11478	A0A0K3CRA4	KOG0291: WD40-repeat-containing subunit of the 18S rRNA processing complex	PWP2	CH507-9B2.5,PWP2
9637	RTO4_9637	A0A0K3CLL2	KOG0064: Peroxisomal long-chain acyl-CoA transporter, ABC superfamily	PXA1,PXA2	ABCD1,ABCD2,ABCD3
13167	RTO4_13167	A0A2T0ADQ8	KOG0064: Peroxisomal long-chain acyl-CoA transporter, ABC superfamily	PXA1,PXA2	ABCD1,ABCD2,ABCD3
16630	RTO4_16630	A0A0K3CJJ9	KOG0369: Pyruvate carboxylase	PYC2,PYC1	PC
9173	RTO4_9173	A0A2T0AJA1	KOG1721: FOG: Zn-finger	PZF1	GTF3A
11618	RTO4_11618	A0A2S9ZW32	KOG2583: Ubiquinol cytochrome c reductase, subunit QCR2	QCR2	UQCRC2
15758	RTO4_15758	A0A061AJZ9	HMMPfam:Ubiquinol-cytochrome C reductase hinge protein:PF02320,SUPERFAMILY::SSF81531	QCR6
15681	RTO4_15681	A0A2T0A7X4	KOG3440: Ubiquinol cytochrome c reductase, subunit QCR7	QCR7	UQCRB
12966	RTO4_12966	A0A061B7C7	KOG4116: Ubiquinol cytochrome c reductase, subunit QCR8	QCR8
15231	RTO4_15231	A0A2T0A6L2	HMMPfam:Ubiquinol-cytochrome C reductase, UQCRX/QCR9 like:PF05365,SUPERFAMILY::SSF81514	QCR9	UQCR10
8596	RTO4_8596	A0A0K3C677	KOG0255: Synaptic vesicle transporter SVOP and related transporters (major facilitator superfamily)	QDR1,QDR2,AQR1
9484	RTO4_9484	A0A0K3CQI8	KOG0255: Synaptic vesicle transporter SVOP and related transporters (major facilitator superfamily)	QDR3
9283	RTO4_9283	A0A2T0AJL8	KOG2303: Predicted NAD synthase, contains CN hydrolase domain	QNS1	NADSYN1
9079	RTO4_9079	A0A0K3C7I8	KOG2388: UDP-N-acetylglucosamine pyrophosphorylase	QRI1	UAP1,UAP1L1
15241	RTO4_15241	A0A2T0A6M2	KOG2707: Predicted metalloprotease with chaperone activity (RNAse H/HSP70 fold)	QRI7	OSGEPL1
9660	RTO4_9660	A0A0K3CQY3	KOG0442: Structure-specific endonuclease ERCC1-XPF, catalytic component XPF/ERCC4	RAD1	ERCC4
11996	RTO4_11996	A0A0K3C8T5	KOG2841: Structure-specific endonuclease ERCC1-XPF, ERCC1 component	RAD10	ERCC1
15976	RTO4_15976	A0A0K3CIR0	KOG4017: DNA excision repair protein XPA/XPAC/RAD14	RAD14	XPA
14033	RTO4_14033	A0A2T0AAH7	KOG1002: Nucleotide excision repair protein RAD16	RAD16
15497	RTO4_15497	A0A2T0A7F2	KOG0287: Postreplication repair protein RAD18	RAD18	RAD18
8955	RTO4_8955	A0A2T0AIN8	KOG2520: 5'-3' exonuclease	RAD2	ERCC5
11970	RTO4_11970	A0A0K3C5Q2	KOG0001: Ubiquitin and ubiquitin-like proteins	RAD23	RAD23B
11271	RTO4_11271	A0A0K3CN41	KOG1970: Checkpoint RAD17-RFC complex, RAD17/RAD24 component	RAD24	RAD17
10826	RTO4_10826	A0A2S9ZY18	KOG2519: 5'-3' exonuclease	RAD27	FEN1
11041	RTO4_11041	A0A2S9ZYR2	KOG1131: RNA polymerase II transcription initiation/nucleotide excision repair factor TFIIH, 5'-3' helicase subunit RAD3	RAD3	ERCC2
15036	RTO4_15036	A0A0K3CFG4	KOG2095: DNA polymerase iota/DNA damage inducible protein	RAD30	POLH
11252	RTO4_11252	A0A2S9ZXQ4	KOG2179: Nucleotide excision repair complex XPC-HR23B, subunit XPC/DPB11	RAD4	XPC
14051	RTO4_14051	A0A0K3CI20	KOG1001: Helicase-like transcription factor HLTF/DNA helicase RAD5, DEAD-box superfamily	RAD5
10801	RTO4_10801	A0A2S9ZY21	KOG0962: DNA repair protein RAD50, ABC-type ATPase/SMC superfamily	RAD50	RAD50
8884	RTO4_8884	A0A0K3CBS7	KOG1433: DNA repair protein RAD51/RHP55	RAD51	RAD51
11880	RTO4_11880	A0A2S9ZVS2	KOG4141: DNA repair and recombination protein RAD52/RAD22	RAD52	RAD52
11879	RTO4_11879	A0A0K3CPN0	KOG0390: DNA repair protein, SNF2 family	RAD54	RAD54L
10775	RTO4_10775	A0A2S9ZXX4	KOG1564: DNA repair protein RHP57	RAD57	XRCC3
10157	RTO4_10157	A0A061ASS0	KOG0419: Ubiquitin-protein ligase	RAD6	UBE2A,UBE2B
14660	RTO4_14660	A0A0K3CFN6	KOG1947: Leucine rich repeat proteins, some proteins contain F-box	RAD7
8803	RTO4_8803	A0A0K3C4H9	KOG1982: Nuclear 5'-3' exoribonuclease-interacting protein, Rai1p	RAI1	DXO
14488	RTO4_14488	A0A2T0A7Z9	KOG0365: Beta subunit of farnesyltransferase	RAM1	CHURC1-FNTB,FNTB
12052	RTO4_12052	A0A0K3C8X1	KOG0530: Protein farnesyltransferase, alpha subunit/protein geranylgeranyltransferase type I, alpha subunit	RAM2	FNTA
15883	RTO4_15883	A0A2T0A586	KOG0395: Ras-related GTPase	RAS2,RAS1	RRAS2,HRAS
14383	RTO4_14383	A0A2T0ABI5	KOG2044: 5'-3' exonuclease HKE1/RAT1	RAT1	XRN2
14367	RTO4_14367	A0A0K3CIS9	KOG1064: RAVE (regulator of V-ATPase assembly) complex subunit RAV1/DMX protein, WD repeat superfamily	RAV1
9580	RTO4_9580	A0A0K3CKQ8	HMMPfam:Regulator of G protein signaling domain:PF00615,ProSiteProfiles:RGS domain profile.:PS50132,SMART:Regulator of G protein signalling domain:SM00315,SUPERFAMILY::SSF48097	RAX1
13258	RTO4_13258	A0A0K3CB65	HMMPfam:SH3 domain:PF00018,HMMPfam:Cortical protein marker for cell polarity:PF12768,ProSiteProfiles:Src homology 3 (SH3) domain profile.:PS50002,SMART:Src homology 3 domains:SM00326,SUPERFAMILY::SSF50044,SUPERFAMILY::SSF50965,SUPERFAMILY::SSF69322	RAX2
11861	RTO4_11861	A0A2S9ZVS0	KOG1487: GTP-binding protein DRG1 (ODN superfamily)	RBG1	DRG1
13794	RTO4_13794	A0A061AS10	KOG1486: GTP-binding protein DRG2 (ODN superfamily)	RBG2	DRG2
10869	RTO4_10869	A0A2S9ZY90	KOG2855: Ribokinase	RBK1	RBKS
11895	RTO4_11895	A0A0K3CSU1	KOG4130: Prenyl protein protease	RCE1	RCE1
13075	RTO4_13075	A0A0K3CAR5	KOG4431: Uncharacterized protein, induced by hypoxia	RCF1	HIGD2A
15993	RTO4_15993	A0A2T0A5J5	HMMPfam:Hypoxia induced protein conserved region:PF04588,ProSiteProfiles:HIG1 domain profile.:PS51503	RCF2
12255	RTO4_12255	A0A2T0AFR2	KOG0032: Ca2+/calmodulin-dependent protein kinase, EF-Hand protein superfamily	RCK2	CAMK4
13689	RTO4_13689	A0A2T0AC93	KOG3980: RNA 3'-terminal phosphate cyclase	RCL1	RCL1
11146	RTO4_11146	A0A0K3CMQ2	KOG2360: Proliferation-associated nucleolar protein (NOL1)	RCM1	NSUN5
15412	RTO4_15412	A0A0K3CLF5	KOG4299: PHD Zn-finger protein	RCO1
10268	RTO4_10268	A0A0K3CKG6	KOG3745: Exocyst subunit - Sec10p	RCY1
12739	RTO4_12739	A0A2T0ACI2	KOG0390: DNA repair protein, SNF2 family	RDH54	RAD54B
14855	RTO4_14855	A0A0K3CCR1	KOG4773: NADPH oxidase	RDI1,BEM1	ARHGDIB,ARHGDIA
15022	RTO4_15022	A0A061ARP6	KOG3205: Rho GDP-dissociation inhibitor	RDI1,BEM1	ARHGDIB,ARHGDIA
15100	RTO4_15100	A0A0K3CGP4	KOG1530: Rhodanese-related sulfurtransferase	RDL1,RDL2	TSTD1,TSTD3
9075	RTO4_9075	A0A0K3C559	HMMPfam:Fungal Zn(2)-Cys(6) binuclear cluster domain:PF00172,ProSitePatterns:Zn(2)-C6 fungal-type DNA-binding domain signature.:PS00463,ProSiteProfiles:Zn(2)-C6 fungal-type DNA-binding domain profile.:PS50048,SMART:GAL4-like Zn(II)2Cys6 (or C6 zinc) binuclear cluster DNA-binding domain:SM00066,SUPERFAMILY::SSF57701	RDS2
8760	RTO4_8760	A0A0K3C6J3	KOG1705: Uncharacterized conserved protein, contains CXXC motifs	RDS3	PHF5A
15568	RTO4_15568	A0A0K3CHR3	KOG2785: C2H2-type Zn-finger protein	REI1,REH1	ZNF622
16693	RTO4_16693	A0A2T0A432	KOG1688: Golgi proteins involved in ER retention (RER)	RER1	RER1
12649	RTO4_12649	A0A2T0AGU0	KOG1602: Cis-prenyltransferase	RER2,SRT1	DHDDS
10732	RTO4_10732	A0A2S9ZZL6	KOG2635: Medium subunit of clathrin adaptor complex	RET2	ARCN1
14941	RTO4_14941	A0A0K3CGC2	KOG3343: Vesicle coat complex COPI, zeta subunit	RET3	COPZ1,COPZ2
16394	RTO4_16394	A0A0K3CIX9	KOG2093: Translesion DNA polymerase - REV1 deoxycytidyl transferase	REV1	REV1
12342	RTO4_12342	A0A2T0AG12	KOG0968: DNA polymerase zeta, catalytic subunit	REV3	REV3L
12550	RTO4_12550	A0A2T0AGK9	KOG3242: Oligoribonuclease (3'->5' exoribonuclease)	REX2	REXO2
10237	RTO4_10237	A0A2T0A056	KOG2248: 3'-5' exonuclease	REX3	REXO1
12458	RTO4_12458	A0A0K3CA91	KOG2249: 3'-5' exonuclease	REX4	REXO4
15415	RTO4_15415	A0A2T0A755	KOG0851: Single-stranded DNA-binding replication protein A (RPA), large (70 kD) subunit and related ssDNA-binding proteins	RFA1	RPA1
15456	RTO4_15456	A0A2T0A7B3	KOG3108: Single-stranded DNA-binding replication protein A (RPA), medium (30 kD) subunit	RFA2	RPA2
14680	RTO4_14680	A0A2T0A8I2	KOG1968: Replication factor C, subunit RFC1 (large subunit)	RFC1	RFC1
15381	RTO4_15381	A0A2T0A715	KOG0989: Replication factor C, subunit RFC4	RFC2	RFC4
13931	RTO4_13931	A0A0K3CAH1	KOG0990: Replication factor C, subunit RFC5	RFC3	RFC5
14160	RTO4_14160	A0A0K3CEI1	KOG0991: Replication factor C, subunit RFC2	RFC4	RFC2
13995	RTO4_13995	A0A2T0AAD0	KOG2035: Replication factor C, subunit RFC3	RFC5	RFC3
10554	RTO4_10554	A0A2S9ZZ45	KOG2864: Nuclear division RFT1 protein	RFT1	RFT1
9294	RTO4_9294	A0A0K3C8L7	KOG1450: Predicted Rho GTPase-activating protein	RGD1
12583	RTO4_12583	A0A2T0AGP9	HMMPfam:RhoGAP domain:PF00620,ProSiteProfiles:Rho GTPase-activating proteins domain profile.:PS50238,SMART:Fes/CIP4 homology domain:SM00055,SMART:GTPase-activator protein for Rho-like GTPases:SM00324,SUPERFAMILY::SSF103657,SUPERFAMILY::SSF48350	RGD2
9588	RTO4_9588	A0A2T0A2L2	KOG0254: Predicted transporter (major facilitator superfamily)	RGT2,SNF3
9743	RTO4_9743	A0A2T0A0S6	KOG0254: Predicted transporter (major facilitator superfamily)	RGT2,SNF3
11924	RTO4_11924	A0A0K3CCU2	KOG0254: Predicted transporter (major facilitator superfamily)	RGT2,SNF3
11990	RTO4_11990	A0A0K3CCZ6	KOG0254: Predicted transporter (major facilitator superfamily)	RGT2,SNF3
10395	RTO4_10395	A0A0K3CNM6	KOG0395: Ras-related GTPase	RHB1	RHEB
9859	RTO4_9859	A0A0K3CJG1	KOG0393: Ras-related small GTPase, Rho type	RHO1	RHOA,RHOB
10776	RTO4_10776	A0A2S9ZXW9	KOG0393: Ras-related small GTPase, Rho type	RHO2
12246	RTO4_12246	A0A2T0AFP7	KOG0393: Ras-related small GTPase, Rho type	RHO3
8556	RTO4_8556	A0A2T0AHK1	KOG0467: Translation elongation factor 2/ribosome biogenesis protein RIA1 and related proteins	RIA1	EFL1
12551	RTO4_12551	A0A0K3C9F8	KOG1284: Bifunctional GTP cyclohydrolase II/3,4-dihydroxy-2butanone-4-phosphate synthase	RIB1
16666	RTO4_16666	A0A0K3CL10	KOG1284: Bifunctional GTP cyclohydrolase II/3,4-dihydroxy-2butanone-4-phosphate synthase	RIB3
9278	RTO4_9278	A0A0K3C7X4	KOG3243: 6,7-dimethyl-8-ribityllumazine synthase	RIB4
12495	RTO4_12495	A0A2T0AGE6	KOG3310: Riboflavin synthase alpha chain	RIB5
16837	RTO4_16837	A0A0K3CQ42	KOG1018: Cytosine deaminase FCY1 and related enzymes	RIB7
12355	RTO4_12355	A0A2T0AG10	KOG0045: Cytosolic Ca2+-dependent cysteine protease (calpain), large subunit (EF-Hand protein superfamily)	RIM13	CAPN7
12288	RTO4_12288	A0A2T0AFU7	KOG0605: NDR and related serine/threonine kinases	RIM15
12387	RTO4_12387	A0A2T0AG27	KOG0757: Mitochondrial carrier protein - Rim2p/Mrs12p	RIM2	SLC25A36,SLC25A33
10962	RTO4_10962	A0A2S9ZYG7	KOG2220: Predicted signal transduction protein	RIM20	PDCD6IP
9892	RTO4_9892	A0A2T0A188	KOG2270: Serine/threonine protein kinase involved in cell cycle control	RIO1	RIOK1
8857	RTO4_8857	A0A2T0AIG5	KOG2268: Serine/threonine protein kinase	RIO2	RIOK2
8862	RTO4_8862	A0A2T0AIH8	KOG2268: Serine/threonine protein kinase	RIO2	RIOK2
8866	RTO4_8866	A0A2T0AIF9	KOG2268: Serine/threonine protein kinase	RIO2	RIOK2
13614	RTO4_13614	A0A0K3CGZ5	KOG1671: Ubiquinol cytochrome c reductase, subunit RIP1	RIP1	UQCRFS1
16459	RTO4_16459	A0A0K3CP49	KOG2634: Initiator tRNA phosphoribosyl-transferase	RIT1
8508	RTO4_8508	A0A0K3CAU1	KOG0733: Nuclear AAA ATPase (VCP subfamily)	RIX7	NVL
13288	RTO4_13288	A0A0K3CC83	KOG3075: Ribose 5-phosphate isomerase	RKI1	RPIA
15220	RTO4_15220	A0A0K3CGZ3	KOG1337: N-methyltransferase	RKM2	SETD4
12910	RTO4_12910	A0A2T0AD04	KOG1338: Uncharacterized conserved protein	RKM4	SETD6
11929	RTO4_11929	A0A2T0AES0	KOG0063: RNAse L inhibitor, ABC superfamily	RLI1	ABCE1
13853	RTO4_13853	A0A2T0A9Z0	KOG1723: 60s ribosomal protein L30 isolog	RLP24	RSL24D1
10423	RTO4_10423	A0A0K3CNP7	KOG2817: Predicted E3 ubiquitin ligase	RMD5	RMND5A,RMND5B
15810	RTO4_15810	A0A0K3CFA8	KOG0438: Mitochondrial/chloroplast ribosomal protein L2	RML2	MRPL2
16285	RTO4_16285	A0A0K3CK60	KOG1709: Guanidinoacetate methyltransferase and related proteins	RMT2
15123	RTO4_15123	A0A2T0A6L6	KOG1909: Ran GTPase-activating protein	RNA1	RANGAP1
8463	RTO4_8463	A0A0K3C5W3	KOG1914: mRNA cleavage and polyadenylation factor I complex, subunit RNA14	RNA14	CSTF3
15821	RTO4_15821	A0A2T0A4X6	KOG0108: mRNA cleavage and polyadenylation factor I complex, subunit RNA15	RNA15	CSTF2,CSTF2T
15433	RTO4_15433	A0A2T0A7G3	KOG3752: Ribonuclease H	RNH1	RNASEH1
12935	RTO4_12935	A0A0K3CB53	KOG2299: Ribonuclease HI	RNH201	RNASEH2A
8563	RTO4_8563	A0A0K3C651	KOG2248: 3'-5' exonuclease	RNH70
11290	RTO4_11290	A0A2S9ZXT2	KOG1112: Ribonucleotide reductase, alpha subunit	RNR1,RNR3	RRM1
11172	RTO4_11172	A0A2S9ZXG4	KOG1567: Ribonucleotide reductase, beta subunit	RNR2	RRM2,RRM2B
14237	RTO4_14237	A0A0K3CET0	KOG1567: Ribonucleotide reductase, beta subunit	RNR2	RRM2,RRM2B
12216	RTO4_12216	A0A2T0AFM0	KOG1817: Ribonuclease	RNT1
15865	RTO4_15865	A0A0K3CHL5	KOG1817: Ribonuclease	RNT1
12665	RTO4_12665	A0A0K3C9T9	KOG1642: Ribonuclease, T2 family	RNY1
11102	RTO4_11102	A0A0K3CPJ3	KOG0344: ATP-dependent RNA helicase	ROK1	DDX52
12571	RTO4_12571	A0A2T0AGM2	KOG4305: RhoGEF GTPase	ROM1,ROM2	ARHGEF3,NET1
10759	RTO4_10759	A0A0K3CPG3	HMMPfam:Chaperone for protein-folding within the ER, fungal:PF10681	ROT1
10170	RTO4_10170	A0A0K3CMZ7	KOG1066: Glucosidase II catalytic (alpha) subunit and related enzymes, glycosyl hydrolase family 31	ROT2	GANAB,GANC
14544	RTO4_14544	A0A2T0A835	KOG2907: RNA polymerase I transcription factor TFIIS, subunit A12.2/RPA12	RPA12	ZNRD1
12527	RTO4_12527	A0A0K3CA30	KOG0216: RNA polymerase I, second largest subunit	RPA135	POLR1B
8942	RTO4_8942	A0A2T0AIQ4	KOG0262: RNA polymerase I, large subunit	RPA190	POLR1A
11725	RTO4_11725	A0A2S9ZWE4	BLAST: dna-directed rna polymerase i subunit rpa43 [Rhod...	RPA43
10569	RTO4_10569	A0A0K3CT74	KOG4183: RNA polymerase I 49 kDa subunit	RPA49
11859	RTO4_11859	A0A061BAN5	KOG3497: DNA-directed RNA polymerase, subunit RPB10	RPB10	POLR2L
11890	RTO4_11890	A0A0K3CST6	KOG4392: RNA polymerase, subunit L	RPB11	POLR2J,POLR2J2,RP11-577H5.5
10709	RTO4_10709	A0A2S9ZZI8	KOG0215: RNA polymerase III, second largest subunit	RPB2,RET1	POLR2B,POLR3B
14450	RTO4_14450	A0A0K3CF98	KOG0214: RNA polymerase II, second largest subunit	RPB2,RET1	POLR2B,POLR3B
16191	RTO4_16191	A0A2T0A5Z7	KOG1522: RNA polymerase II, subunit POLR2C/RPB3	RPB3	POLR2C
8659	RTO4_8659	A0A0K3C489	KOG2351: RNA polymerase II, fourth largest subunit	RPB4	POLR2D
14741	RTO4_14741	A0A0K3CJT8	KOG3218: RNA polymerase, 25-kDa subunit (common to polymerases I, II and III)	RPB5	POLR2E
16279	RTO4_16279	A0A061BG80	KOG3298: DNA-directed RNA polymerase subunit E'	RPB7	POLR2G
16679	RTO4_16679	A0A2T0A428	KOG3400: RNA polymerase subunit 8	RPB8	POLR2H
13552	RTO4_13552	A0A2T0ABY2	KOG2691: RNA polymerase II subunit 9	RPB9	POLR2I
14958	RTO4_14958	A0A2T0A9A3	KOG3507: DNA-directed RNA polymerase, subunit RPB7.0	RPC10	POLR2K
11068	RTO4_11068	A0A061BFK7	KOG2906: RNA polymerase III subunit C11	RPC11	POLR3K
13200	RTO4_13200	A0A0K3CBR6	KOG4168: Predicted RNA polymerase III subunit C17	RPC17	CRCP
12068	RTO4_12068	A0A0K3C8C8	KOG3438: DNA-directed RNA polymerase, subunit L	RPC19	POLR1D
14288	RTO4_14288	A0A0K3CEX0	KOG3297: DNA-directed RNA polymerase subunit E'	RPC25	POLR3H
13500	RTO4_13500	A0A0K3CGR5	KOG3233: RNA polymerase III, subunit C34	RPC34	POLR3F
10628	RTO4_10628	A0A2S9ZZ94	KOG1521: RNA polymerase I and III, subunit RPA40/RPC40	RPC40	POLR1C
13938	RTO4_13938	A0A2T0AAC2	KOG1342: Histone deacetylase complex, catalytic component RPD3	RPD3	HDAC1,HDAC2,HDAC3
16078	RTO4_16078	A0A2T0A5N9	KOG1342: Histone deacetylase complex, catalytic component RPD3	RPD3	HDAC1,HDAC2,HDAC3
16264	RTO4_16264	A0A2T0A664	KOG3111: D-ribulose-5-phosphate 3-epimerase	RPE1	RPE,RPEL1
12507	RTO4_12507	A0A2T0AGE8	KOG2780: Ribosome biogenesis protein RPF1, contains IMP4 domain	RPF1	RPF1
15557	RTO4_15557	A0A0K3CGS0	KOG3031: Protein required for biogenesis of the ribosomal 60S subunit	RPF2	RPF2
16708	RTO4_16708	A0A2T0A436	KOG2072: Translation initiation factor 3, subunit a (eIF-3a)	RPG1	EIF3A
13571	RTO4_13571	A0A0K3CCW9	KOG0958: DNA damage-responsive repressor GIS1/RPH1, jumonji superfamily	RPH1	AL513412.1,KDM4B,KDM4C,RP11-146B14.1,KDM4A,KDM4D,KDM4E
12139	RTO4_12139	A0A2T0AFD2	KOG0857: 60s ribosomal protein L10	RPL10	RPL10
16754	RTO4_16754	A0A2T0A4C1	KOG0397: 60S ribosomal protein L11	RPL11B,RPL11A	RPL11
9908	RTO4_9908	A0A2T0A1D0	KOG0886: 40S ribosomal protein S2	RPL12B,RPL12A	RPL12
12717	RTO4_12717	A0A2T0AH20	KOG3295: 60S Ribosomal protein L13	RPL13A,RPL13B	RPL13
15054	RTO4_15054	A0A061AZX1	KOG3421: 60S ribosomal protein L14	RPL14B,RPL14A	RPL14
12438	RTO4_12438	A0A0K3CE31	KOG1678: 60s ribosomal protein L15	RPL15A,RPL15B	RPL15
15492	RTO4_15492	A0A061BF01	KOG3204: 60S ribosomal protein L13a	RPL16A,RPL16B	RPL13A
9894	RTO4_9894	A0A2T0A196	KOG3353: 60S ribosomal protein L22	RPL17B,RPL17A	RPL17,RPL17-C18orf32
9651	RTO4_9651	A0A061AD89	KOG1714: 60s ribosomal protein L18	RPL18B,RPL18A	RPL18
12418	RTO4_12418	A0A061AEC3	KOG1696: 60s ribosomal protein L19	RPL19B,RPL19A	RPL19
16003	RTO4_16003	A0A061AI54	KOG1570: 60S ribosomal protein L10A	RPL1B,RPL1A	RPL10A
10631	RTO4_10631	A0A061BNJ5	KOG0829: 60S ribosomal protein L18A	RPL20A,RPL20B	RPL18A
10684	RTO4_10684	A0A061BL35	KOG1732: 60S ribosomal protein L21	RPL21A,RPL21B	RPL21
15541	RTO4_15541	A0A0K3CLS2	KOG3434: 60S ribosomal protein L22	RPL22A,RPL22B	RPL22,RPL22L1
16579	RTO4_16579	A0A061AUT5	KOG0901: 60S ribosomal protein L14/L17/L23	RPL23A,RPL23B	RPL23
10026	RTO4_10026	A0A061BB67	KOG1751: 60s ribosomal protein L23	RPL25	RPL23A
14964	RTO4_14964	A0A2T0A9B4	KOG3401: 60S ribosomal protein L26	RPL26B,RPL26A	RPL26L1,RPL26
13165	RTO4_13165	A0A061AVP0	KOG3418: 60S ribosomal protein L27	RPL27B,RPL27A	RPL27
11889	RTO4_11889	A0A061BCL4	KOG1742: 60s ribosomal protein L15/L27	RPL28	RPL27A
16586	RTO4_16586	A0A061APP8	KOG3504: 60S ribosomal protein L29	RPL29	RPL29
8391	RTO4_8391	A0A061BIG9	KOG2309: 60s ribosomal protein L2/L8	RPL2A,RPL2B	RPL8
14514	RTO4_14514	A0A2T0A803	KOG0746: 60S ribosomal protein L3 and related proteins	RPL3	RPL3,RPL3L
8647	RTO4_8647	A0A2T0AHU8	KOG2988: 60S ribosomal protein L30	RPL30	RPL30
9149	RTO4_9149	A0A0K3C8A6	KOG0893: 60S ribosomal protein L31	RPL31A,RPL31B	RPL31
12700	RTO4_12700	A0A061BI04	KOG0878: 60S ribosomal protein L32	RPL32	RPL32
9150	RTO4_9150	A0A061ALD2	KOG0887: 60S ribosomal protein L35A/L37	RPL33B,RPL33A	RPL35A
8894	RTO4_8894	A0A061AUV7	KOG1790: 60s ribosomal protein L34	RPL34A,RPL34B	RPL34
9778	RTO4_9778	A0A061B474	KOG3452: 60S ribosomal protein L36	RPL36A,RPL36B	RPL36
8751	RTO4_8751	A0A061AWE9	KOG3475: 60S ribosomal protein L37	RPL37B,RPL37A	RPL37
9516	RTO4_9516	A0A0K3CKL7	KOG3499: 60S ribosomal protein L38	RPL38	RPL38
13551	RTO4_13551	A0A2T0ABY9	KOG0002: 60s ribosomal protein L39	RPL39	RPL39
10727	RTO4_10727	A0A2S9ZZK9	KOG0001: Ubiquitin and ubiquitin-like proteins	RPL40A,RPL40B	UBA52
10376	RTO4_10376	A0A061B1W5	KOG3464: 60S ribosomal protein L44	RPL42B,RPL42A	RPL36A,RPL36AL
12636	RTO4_12636	A0A061BBT3	KOG0402: 60S ribosomal protein L37	RPL43B,RPL43A	RPL37A
10015	RTO4_10015	A0A0K3CML7	KOG1475: Ribosomal protein RPL1/RPL2/RL4L4	RPL4A,YDR012W	RPL4
13610	RTO4_13610	A0A2T0AC36	KOG0875: 60S ribosomal protein L5	RPL5	RPL5
11206	RTO4_11206	A0A2S9ZXI6	KOG1694: 60s ribosomal protein L6	RPL6B,RPL6A	RPL6
9775	RTO4_9775	A0A0K3CL88	KOG3184: 60S ribosomal protein L7	RPL7A,RPL7B	RPL7
9776	RTO4_9776	A0A0K3CJ76	KOG3166: 60S ribosomal protein L7A	RPL8A,RPL8B	RPL7A
16248	RTO4_16248	A0A2T0A662	KOG3255: 60S ribosomal protein L9	RPL9A,RPL9B	RPL9
9529	RTO4_9529	A0A0K3CM27	KOG2005: 26S proteasome regulatory complex, subunit RPN1/PSMD2	RPN1	PSMD2
8437	RTO4_8437	A0A0K3C6D2	KOG2884: 26S proteasome regulatory complex, subunit RPN10/PSMD4	RPN10	PSMD4
11293	RTO4_11293	A0A0K3CQ02	KOG1555: 26S proteasome regulatory complex, subunit RPN11	RPN11	PSMD14
13882	RTO4_13882	A0A0K3CDM6	KOG3151: 26S proteasome regulatory complex, subunit RPN12/PSMD8	RPN12	PSMD8
13625	RTO4_13625	A0A2T0AC30	KOG0266: WD40 repeat-containing protein	RPN14	PAAF1
13015	RTO4_13015	A0A0K3CFE6	KOG2062: 26S proteasome regulatory complex, subunit RPN2/PSMD1	RPN2	PSMD1
11805	RTO4_11805	A0A2S9ZVL0	KOG2581: 26S proteasome regulatory complex, subunit RPN3/PSMD3	RPN3	PSMD3
13981	RTO4_13981	A0A0K3CE45	KOG1498: 26S proteasome regulatory complex, subunit RPN5/PSMD12	RPN5	PSMD12
16422	RTO4_16422	A0A2T0A3A7	KOG1463: 26S proteasome regulatory complex, subunit RPN6/PSMD11	RPN6	PSMD11
16421	RTO4_16421	A0A0K3CJ03	KOG0687: 26S proteasome regulatory complex, subunit RPN7/PSMD6	RPN7	PSMD6
13688	RTO4_13688	A0A2T0ACB4	KOG1556: 26S proteasome regulatory complex, subunit RPN8/PSMD7	RPN8	PSMD7
10437	RTO4_10437	A0A2S9ZYS2	KOG2908: 26S proteasome regulatory complex, subunit RPN9/PSMD13	RPN9	PSMD13
10440	RTO4_10440	A0A2S9ZYS0	KOG2908: 26S proteasome regulatory complex, subunit RPN9/PSMD13	RPN9	PSMD13
13976	RTO4_13976	A0A0K3CE40	KOG0261: RNA polymerase III, large subunit	RPO21,RPO31	POLR2A,POLR3A
14577	RTO4_14577	A0A2T0A889	KOG0260: RNA polymerase II, large subunit	RPO21,RPO31	POLR2A,POLR3A
8421	RTO4_8421	A0A2T0AH67	KOG3405: RNA polymerase subunit K	RPO26	POLR2F
10697	RTO4_10697	A0A0K3CPA8	KOG1038: Mitochondrial/chloroplast DNA-directed RNA polymerase RPO41, provides primers for DNA replication-initiation	RPO41	POLRMT
12193	RTO4_12193	A0A2T0AFK2	KOG0815: 60S acidic ribosomal protein P0	RPP0	RPLP0
9505	RTO4_9505	A0A0K3CLA7	KOG2363: Protein subunit of nuclear ribonuclease P (RNase P)	RPP1	RPP30
15130	RTO4_15130	A0A061B6S7	KOG1762: 60s acidic ribosomal protein P1	RPP1A,RPP1B	RPLP1
16418	RTO4_16418	A0A0K3CKG0	KOG3449: 60S acidic ribosomal protein P2	RPP2B	RPLP2
13274	RTO4_13274	A0A2T0AE30	KOG4394: RNase P subunit that is not also a subunit of RNase MRP, involved in pre-tRNA processing	RPR2
13142	RTO4_13142	A0A061AVR2	KOG0830: 40S ribosomal protein SA (P40)/Laminin receptor 1	RPS0A,RPS0B	RPSA
9006	RTO4_9006	A0A0K3C7U8	KOG3344: 40s ribosomal protein s10	RPS10B,RPS10A	RPS10,RPS10-NUDT3
13898	RTO4_13898	A0A2T0AA83	KOG1728: 40S ribosomal protein S11	RPS11B,RPS11A	RPS11
8844	RTO4_8844	A0A2T0AIE2	KOG3406: 40S ribosomal protein S12	RPS12	RPS12
11141	RTO4_11141	A0A061BLG3	KOG0400: 40S ribosomal protein S13	RPS13	RPS13
9265	RTO4_9265	A0A2T0AJK2	KOG0407: 40S ribosomal protein S14	RPS14A,RPS14B	RPS14
16419	RTO4_16419	A0A061BDR5	KOG0898: 40S ribosomal protein S15	RPS15	RPS15
11274	RTO4_11274	A0A0K3CQR8	KOG1753: 40S ribosomal protein S16	RPS16B,RPS16A	RPS16
13224	RTO4_13224	A0A2T0ADX7	KOG0187: 40S ribosomal protein S17	RPS17B,RPS17A	RPS17
12339	RTO4_12339	A0A061AEQ7	KOG3311: Ribosomal protein S18	RPS18A,RPS18B	RPS18
16212	RTO4_16212	A0A0K3CNI1	KOG3411: 40S ribosomal protein S19	RPS19B,RPS19A	RPS19
10325	RTO4_10325	A0A2T0A0D2	KOG1628: 40S ribosomal protein S3A	RPS1A,RPS1B	RPS3A
13370	RTO4_13370	A0A061AXW8	KOG0877: 40S ribosomal protein S2/30S ribosomal protein S5	RPS2	RPS2
10055	RTO4_10055	A0A061B3U3	KOG0900: 40S ribosomal protein S20	RPS20	RPS20
14870	RTO4_14870	A0A061ASF9	KOG3486: 40S ribosomal protein S21	RPS21B,RPS21A	RPS21
13223	RTO4_13223	A0A061AX20	KOG1754: 40S ribosomal protein S15/S22	RPS22A,RPS22B	RPS15A
11915	RTO4_11915	A0A061AUM6	KOG1749: 40S ribosomal protein S23	RPS23A,RPS23B	RPS23
9351	RTO4_9351	A0A061AKE7	KOG3424: 40S ribosomal protein S24	RPS24A,RPS24B	RPS24
15020	RTO4_15020	A0A061B003	KOG1767: 40S ribosomal protein S25	RPS25A,RPS25B	RPS25
14765	RTO4_14765	A0A061B624	KOG1768: 40s ribosomal protein S26	RPS26B,RPS26A	RPS26
14937	RTO4_14937	A0A2T0A997	KOG1779: 40s ribosomal protein S27	RPS27B,RPS27A	RPS27,RPS27L
14295	RTO4_14295	A0A061B1H8	KOG3502: 40S ribosomal protein S28	RPS28B,RPS28A	RPS28
16201	RTO4_16201	A0A2T0A603	HMMPfam:Cryptococcal mannosyltransferase 1:PF11735	RPS28B,RPS28A	RPS28
14720	RTO4_14720	A0A061B553	KOG3506: 40S ribosomal protein S29	RPS29B,RPS29A	RPS29
12610	RTO4_12610	A0A2T0AGR7	KOG3181: 40S ribosomal protein S3	RPS3	RPS3
8752	RTO4_8752	A0A2T0AI64	KOG0004: Ubiquitin/40S ribosomal protein S27a fusion	RPS31	RPS27A
8696	RTO4_8696	A0A2T0AHZ5	KOG0378: 40S ribosomal protein S4	RPS4B,RPS4A	RPS4X,RPS4Y1,RPS4Y2
14294	RTO4_14294	A0A061B1S7	KOG3291: Ribosomal protein S7	RPS5	RPS5
11142	RTO4_11142	A0A2S9ZXE0	KOG1646: 40S ribosomal protein S6	RPS6B,RPS6A	RPS6
12481	RTO4_12481	A0A061AM90	KOG3320: 40S ribosomal protein S7	RPS7B,RPS7A	RPS7
14719	RTO4_14719	A0A0K3CFT5	KOG3283: 40S ribosomal protein S8	RPS8A,RPS8B	RPS8
10737	RTO4_10737	A0A2S9ZZM3	KOG3301: Ribosomal protein S4	RPS9B,RPS9A	AC012314.11,AC012314.12,AC012314.14,AC012314.2,AC012314.4,AC012314.5,RPS9
15192	RTO4_15192	A0A2T0A6J9	KOG0729: 26S proteasome regulatory complex, ATPase RPT1	RPT1	PSMC2
11458	RTO4_11458	A0A2S9ZWU1	KOG0726: 26S proteasome regulatory complex, ATPase RPT2	RPT2	PSMC1
10283	RTO4_10283	A0A0K3CNA2	KOG0727: 26S proteasome regulatory complex, ATPase RPT3	RPT3	PSMC4
15465	RTO4_15465	A0A0K3CHI5	KOG0651: 26S proteasome regulatory complex, ATPase RPT4	RPT4	PSMC6
13758	RTO4_13758	A0A0K3CDD1	KOG0652: 26S proteasome regulatory complex, ATPase RPT5	RPT5	PSMC3
13198	RTO4_13198	A0A2T0ADT3	KOG0728: 26S proteasome regulatory complex, ATPase RPT6	RPT6	PSMC5
14027	RTO4_14027	A0A0K3CE33	KOG2422: Uncharacterized conserved protein	RQC1	TCF25
14147	RTO4_14147	A0A0K3CDG0	KOG0302: Ribosome Assembly protein	RRB1	GRWD1
9237	RTO4_9237	A0A2T0AJJ6	KOG2867: Phosphotyrosyl phosphatase activator	RRD1
13477	RTO4_13477	A0A0K3CGQ2	KOG2867: Phosphotyrosyl phosphatase activator	RRD2	PTPA
9492	RTO4_9492	A0A2T0A2E0	KOG1554: COP9 signalosome, subunit CSN5	RRI1	COPS5
16021	RTO4_16021	A0A2T0A5I2	KOG2434: RNA polymerase I transcription factor	RRN3	RRN3
15690	RTO4_15690	A0A0K3CI43	KOG3911: Nucleolar protein NOP52/RRP1	RRP1	RRP1B,RRP1
9299	RTO4_9299	A0A0K3CI39	KOG1248: Uncharacterized conserved protein	RRP12	RRP12
13704	RTO4_13704	A0A0K3CDB7	KOG0330: ATP-dependent RNA helicase	RRP3	DDX47
12957	RTO4_12957	A0A2T0AD48	KOG3190: Uncharacterized conserved protein	RRP36	RRP36
8644	RTO4_8644	A0A2T0AHV1	KOG3013: Exosomal 3'-5' exoribonuclease complex, subunit Rrp4	RRP4	EXOSC2
11939	RTO4_11939	A0A2T0AET4	KOG1004: Exosomal 3'-5' exoribonuclease complex subunit Rrp40	RRP40	EXOSC3
15561	RTO4_15561	A0A2T0A7J8	KOG1614: Exosomal 3'-5' exoribonuclease complex, subunit Rrp45	RRP45	EXOSC9
9404	RTO4_9404	A0A0K3CL23	KOG1069: Exosomal 3'-5' exoribonuclease complex, subunit Rrp46	RRP46	EXOSC5
14371	RTO4_14371	A0A2T0ABG3	KOG1070: rRNA processing protein Rrp5	RRP5	PDCD11
12169	RTO4_12169	A0A0K3C696	KOG2206: Exosome 3'-5' exoribonuclease complex, subunit PM/SCL-100 (Rrp6)	RRP6	EXOSC10
14953	RTO4_14953	A0A0K3CK78	KOG3045: Predicted RNA methylase involved in rRNA processing	RRP8	RRP8
14924	RTO4_14924	A0A0K3CCY6	KOG0299: U3 snoRNP-associated protein (contains WD40 repeats)	RRP9	RRP9
15820	RTO4_15820	A0A0K3CHI8	KOG1765: Regulator of ribosome synthesis	RRS1	RRS1
16680	RTO4_16680	A0A2T0A496	KOG0280: Uncharacterized conserved protein	RRT2	DPH7
13263	RTO4_13263	A0A0K3CB69	HMMPfam:Etoposide-induced protein 2.4 (EI24):PF07264	RRT8
10239	RTO4_10239	A0A2T0A070	KOG0271: Notchless-like WD40 repeat-containing protein	RSA4	NLE1
11691	RTO4_11691	A0A2S9ZWB2	HMMPfam:RTA1 like protein:PF04479	RSB1
11692	RTO4_11692	A0A0K3CR04	HMMPfam:RTA1 like protein:PF04479	RSB1
14685	RTO4_14685	A0A0K3CFQ6	KOG1279: Chromatin remodeling factor subunit and related transcription factors	RSC8,SWI3	SMARCC1,SMARCC2
14188	RTO4_14188	A0A2T0AB17	K11763: RSC9; chromatin structure-remodeling complex subunit RSC9	RSC9
15303	RTO4_15303	A0A2T0A741	KOG1898: Splicing factor 3b, subunit 3	RSE1	SF3B3
16765	RTO4_16765	A0A0K3CKL1	KOG3321: Mitochondrial ribosomal protein S10	RSM10
10630	RTO4_10630	A0A0K3CTD3	KOG0899: Mitochondrial/chloroplast ribosomal protein S19	RSM19
16410	RTO4_16410	A0A2T0A3E7	KOG3928: Mitochondrial ribosome small subunit component, mediator of apoptosis DAP3	RSM23
15444	RTO4_15444	A0A0K3CLH9	KOG3933: Mitochondrial ribosomal protein S28	RSM24
12522	RTO4_12522	A0A0K3CA25	K17402: MRPS23; small subunit ribosomal protein S23	RSM25
15299	RTO4_15299	A0A0K3CH63	KOG4844: Mitochondrial ribosomal protein S27	RSM27
16204	RTO4_16204	A0A2T0A602	KOG3291: Ribosomal protein S7	RSM7
13027	RTO4_13027	A0A2T0ADC1	KOG1134: Uncharacterized conserved protein	RSN1,PHM7	TMEM63A,TMEM63B,TMEM63C
10128	RTO4_10128	A0A2S9ZZT7	KOG0940: Ubiquitin protein ligase RSP5/NEDD4	RSP5	AL109923.1,ITCH,WWP1,WWP2,NEDD4,NEDD4L,SMURF1,SMURF2
15322	RTO4_15322	A0A0K3CH81	KOG0940: Ubiquitin protein ligase RSP5/NEDD4	RSP5	AL109923.1,ITCH,WWP1,WWP2,NEDD4,NEDD4L,SMURF1,SMURF2
10840	RTO4_10840	A0A0K3CQA8	KOG0395: Ras-related GTPase	RSR1	RAP1B,RAP1A
10023	RTO4_10023	A0A0K3CRY5	KOG2913: Predicted membrane protein	RTC2,YPQ1	PQLC2
12153	RTO4_12153	A0A0K3C9I1	KOG2402: Paf1/RNA polymerase II complex, RTF1 component (involved in regulation of TATA box-binding protein)	RTF1
15131	RTO4_15131	A0A2T0A6B8	KOG2085: Serine/threonine protein phosphatase 2A, regulatory subunit	RTS1	PPP2R5A,PPP2R5B,PPP2R5C,PPP2R5D,PPP2R5E
9485	RTO4_9485	A0A2T0A2B7	KOG2837: Protein containing a U1-type Zn-finger and implicated in RNA splicing or processing	RTS2	KIN
13301	RTO4_13301	A0A0K3CBA2	KOG2043: Signaling protein SWIFT and related BRCT domain proteins	RTT107	PAXIP1
11127	RTO4_11127	A0A2S9ZX86	KOG0001: Ubiquitin and ubiquitin-like proteins	RUB1	NEDD8
12038	RTO4_12038	A0A2T0AF37	HMMPfam:GRIP-related Arf-binding domain:PF10375,ProSiteProfiles:GRIP domain profile.:PS50913	RUD3
8394	RTO4_8394	A0A0K3C6S2	KOG1942: DNA helicase, TBP-interacting protein	RVB1	RUVBL1
8869	RTO4_8869	A0A2T0AIF6	KOG2680: DNA helicase TIP49, TBP-interacting protein	RVB2	RUVBL2
8515	RTO4_8515	A0A2T0AHG2	KOG3771: Amphiphysin	RVS161	AMPH,BIN3
14670	RTO4_14670	A0A0K3CFP3	KOG3771: Amphiphysin	RVS167
11381	RTO4_11381	A0A0K3CND0	KOG1889: Putative phosphoinositide phosphatase	SAC1	SACM1L
9933	RTO4_9933	A0A0K3CRS4	KOG1860: Nuclear protein export factor	SAC3
[truncated: 6,491 more rows]

## Sheet: Protein Intensities (Log2)
Protein	TF-30-WT-R1	TF-30-WT-R2	TF-30-WT-R3	TF-30-WT-R4	TF-30-TEF-R1	TF-30-TEF-R2	TF-30-TEF-R3	TF-30-TEF-R4	TF-30-12-R1	TF-30-12-R2	TF-30-12-R3	TF-30-12-R4	TF-56-WT-R1	TF-56-WT-R2	TF-56-WT-R3	TF-56-WT-R4	TF-56-TEF-R1	TF-56-TEF-R2	TF-56-TEF-R3	TF-56-TEF-R4	TF-56-12-R1	TF-56-12-R2	TF-56-12-R3	TF-56-12-R4
10000	35.538	35.4563	35.5055	35.4214	35.7203	35.708	35.6909	35.8279	35.3489	35.2717	35.1692	35.2511	35.4925	35.365	35.402	35.3976	35.3857	35.5076	35.3771	35.5018	35.4574	35.2653	35.3429	35.3822
10003	31.4352	31.4696	31.4541	31.4231	31.3425	31.4092	31.3395	31.5063	31.5519	31.8025	31.71	31.791	31.1026	31.2129	31.2686	31.0944	31.049	30.9825	31.0266	31.1254	31.5729	31.5726	31.5819	31.5151
10007	30.1021	30.125	30.1208	30.0985	30.0337	30.1195	30.126	30.1415	30.183	30.2482	30.0666	30.2017	30.1211	30.1297	30.2758	30.1493	29.8875	30.0146	29.8698	29.9573	29.9378	29.8587	30.039	30.0406
10010	34.1178	34.2057	34.1546	34.0697	33.9429	34.0698	33.91	33.5793	34.412	34.5458	34.398	34.6472	34.1954	34.2732	34.1646	34.1154	34.1183	34.2231	34.2247	34.1269	34.4065	34.1809	34.167	34.5521
10012	33.4666	33.2963	33.3318	33.0638	32.6489	32.6165	32.7185	32.5546	34.1382	33.9877	33.9434	33.8933	33.1049	32.9585	33.0977	32.9734	32.6361	32.7979	32.5934	32.835	33.4812	33.3122	33.554	33.2656
10014	NaN	NaN	NaN	NaN	NaN	NaN	NaN	NaN	29.3025	29.7641	NaN	29.5865	NaN	NaN	NaN	28.3081	NaN	NaN	NaN	NaN	NaN	NaN	NaN	NaN
10015	36.9975	37.0485	37.0479	37.0376	37.4736	37.4614	37.3099	37.4655	36.3968	36.6562	36.6734	36.4889	37.2531	37.2907	37.2397	37.2294	37.2712	37.5801	37.4572	37.4915	37.2925	37.1001	37.2087	37.2626
10016	30.8072	30.7896	30.7913	30.9638	30.9954	30.9475	30.9261	30.8918	30.311	30.3561	30.6051	30.3102	31.193	31.1006	31.0423	30.9538	30.988	30.9915	31.0763	31.1	31.2219	31.3638	31.2402	31.1092
10017	30.2889	30.5008	30.1956	30.3424	30.6827	30.8756	30.8096	31.14	NaN	NaN	NaN	NaN	30.2975	30.463	30.6442	30.7552	30.4082	30.3123	30.3817	30.4149	29.8006	30.2091	30.1899	29.9767
10019	30.6394	30.7915	30.5551	30.3986	29.591	29.9548	29.8267	31.2331	33.5158	33.2264	33.3091	33.1152	28.4989	28.7295	28.7388	29.0439	NaN	NaN	NaN	NaN	29.4926	29.1974	29.5854	29.4013
10023	30.4509	30.2756	30.4525	30.3273	30.6149	30.7483	30.6436	29.7173	30.5499	31.277	31.7219	30.7794	30.0494	30.1457	30.6448	30.4738	30.5108	30.388	NaN	30.9012	29.7724	30.0983	30.4117	30.142
10024	30.5263	30.5978	30.6706	30.3804	30.4647	30.4359	30.8382	30.5554	30.4881	30.2939	30.1921	29.8311	30.3541	30.373	30.5426	30.4672	30.2304	30.457	30.1415	30.3999	30.3905	30.299	30.3831	30.6978
10025	30.1444	30.3993	30.1601	29.9684	29.7389	30.0823	29.7216	29.9215	30.247	30.3769	30.195	30.1641	29.8141	29.7812	30.4228	29.8922	29.9358	30.2048	30.3059	30.2422	30.4125	30.1882	30.1894	30.25
10026	36.8542	36.8002	36.8095	36.8831	37.3005	37.287	37.1385	37.1669	35.9862	36.2132	36.4072	36.1685	37.1077	37.1396	37.055	36.9982	37.2733	37.2861	37.1969	37.1975	37.0029	36.9966	36.9642	36.9621
10035	29.3508	29.4313	29.7201	29.8619	29.9477	29.8609	29.754	29.905	NaN	29.2798	29.1035	29.6085	28.8847	29.4857	29.6437	29.8069	29.9079	30.0291	29.9899	29.9081	NaN	29.3549	29.4552	29.5602
10036	33.693	33.2974	33.3289	33.2572	NaN	NaN	NaN	NaN	NaN	NaN	NaN	NaN	33.4475	33.6133	NaN	33.5452	NaN	NaN	NaN	33.3617	33.7105	NaN	33.4618	33.7414
10037	32.847	32.9414	32.7531	32.9917	31.5207	31.5139	31.7859	31.3005	32.4519	32.2382	32.1572	32.2482	32.7598	32.8659	32.6949	32.6622	31.8525	31.691	31.7655	31.4788	33.3321	33.282	33.3625	33.3536
10038	28.9724	29.0412	NaN	28.9614	NaN	NaN	NaN	NaN	29.6682	29.7957	29.9262	30.0044	29.0829	28.9353	NaN	NaN	NaN	NaN	NaN	NaN	29.3512	29.4653	29.4137	29.6399
10040	35.4968	35.5247	35.3615	35.4015	35.4208	35.4098	35.3623	35.4042	35.7955	35.7814	35.7125	35.7246	35.5567	35.5115	35.4416	35.515	35.1188	35.1753	35.2801	35.2596	35.4922	35.3843	35.4972	35.429
10042	NaN	NaN	NaN	NaN	31.5766	31.7724	31.6212	NaN	NaN	NaN	NaN	NaN	NaN	NaN	31.8431	NaN	NaN	NaN	NaN	NaN	NaN	NaN	NaN	NaN
10043	NaN	NaN	NaN	NaN	NaN	NaN	NaN	NaN	30.9917	31.0961	30.57	31.0559	NaN	NaN	NaN	NaN	NaN	NaN	NaN	NaN	NaN	NaN	NaN	NaN
10045	30.2571	30.0783	30.2094	30.2042	29.7147	29.8289	29.6836	29.8356	29.9519	29.9758	29.7648	29.6195	29.9831	29.9881	29.9718	30.0318	29.8845	29.897	29.6572	30.0377	30.0223	29.8346	30.1677	30.1115
10046	33.1128	33.1065	33.0698	33.0899	33.3581	33.3485	33.3666	33.3837	32.8913	33.0066	33.0507	32.9872	33.3263	33.2968	33.3036	33.2179	33.3825	33.3605	33.4019	33.4166	33.3649	33.0378	33.2065	33.3785
10049	30.5077	30.4495	30.7298	30.48	30.9567	30.9361	30.8216	30.8723	NaN	NaN	30.6721	NaN	30.6214	30.9051	30.9834	29.9456	30.716	30.7049	30.7717	30.9484	29.1789	30.3903	29.0512	30.6968
10051	30.3383	30.0714	30.2499	30.0227	30.4387	30.497	30.2629	30.332	30.5133	30.5504	30.4594	NaN	30.2072	30.3623	30.0968	30.1749	30.2491	30.3254	30.3789	30.4094	29.9395	30.187	30.2603	29.9168
10054	30.7528	30.6193	30.8681	30.9164	30.9291	30.8419	31.1094	30.947	NaN	NaN	NaN	NaN	30.9032	30.7582	30.8366	30.7129	NaN	29.9734	29.5223	NaN	30.9385	31.1311	30.6838	31.045
10055	36.2964	36.3035	36.1566	36.3675	36.9288	36.9357	36.9207	36.7668	35.5234	35.812	35.8138	35.6127	36.7003	36.6181	36.6458	36.59	36.7502	36.74	36.7999	36.8373	36.6134	36.3349	36.6032	36.577
10058	NaN	29.0328	NaN	29.0331	28.4287	NaN	NaN	NaN	30.6777	30.9037	30.8386	30.8597	NaN	NaN	NaN	NaN	NaN	NaN	NaN	NaN	NaN	NaN	NaN	NaN
10059	30.2806	30.4139	30.4061	30.6652	30.142	30.0916	30.2669	30.4081	30.5099	30.7578	30.5066	30.8553	29.9445	29.966	30.244	30.0228	30.4772	30.3656	30.1457	30.274	29.5876	29.8549	29.9002	29.8783
10060	29.7821	29.6915	29.6118	29.8567	29.516	29.6754	29.6739	29.5626	30.0546	30.1869	29.9912	29.9997	29.6352	29.7709	29.6458	29.7578	29.8844	29.737	29.7852	29.9162	29.9843	29.7167	30.0707	29.957
10066	33.6754	33.6814	33.7347	33.6187	33.4123	33.3714	33.3753	33.4606	33.4744	33.634	33.6391	33.6505	33.6366	33.6777	33.6316	33.6588	33.6226	33.5944	33.5238	33.6466	33.8596	33.826	33.8758	33.9003
10067	29.8313	29.6906	29.7635	30.1121	NaN	NaN	NaN	NaN	30.209	29.7347	30.2438	29.8306	NaN	NaN	NaN	29.6743	NaN	29.6064	NaN	NaN	29.8582	29.9798	29.7844	NaN
10069	33.8047	33.7746	33.7608	33.5287	33.7282	33.7587	33.7021	33.709	33.9647	33.8045	34	33.8254	33.4003	33.6001	33.6257	33.6133	33.579	33.5913	33.6882	33.7104	33.6139	33.7121	33.5973	33.7639
10071	29.0826	28.9413	29.3352	29.0057	29.6844	29.5275	29.718	29.7392	28.7475	29.0265	28.8425	29.0358	28.8471	29.3731	29.5446	NaN	29.7685	29.709	29.6629	29.5209	29.3193	29.223	29.2371	29.4755
10072	32.3771	NaN	32.2653	NaN	32.6216	32.9969	32.932	NaN	NaN	NaN	32.3194	NaN	32.8686	NaN	32.8465	32.7063	32.924	NaN	32.7381	32.9893	NaN	32.5947	32.6334	32.56
10073	33.1281	33.1856	33.1655	33.0932	32.9828	32.8585	32.7069	32.7639	32.7851	32.5803	32.6031	31.8723	32.9743	33.0138	32.9906	32.9365	32.6038	32.6664	32.8009	32.6574	33.5653	33.3453	33.3937	33.3894
10074	28.9747	29.0606	29.2509	29.2102	NaN	NaN	NaN	29.5727	NaN	NaN	NaN	NaN	29.4562	NaN	29.3039	NaN	29.792	29.4759	NaN	NaN	NaN	29.5709	NaN	NaN
10078	31.7124	31.7216	31.6482	31.8144	31.7962	31.745	31.9623	31.3107	31.8524	32.4618	32.159	32.4251	31.9742	32.1374	31.8388	31.8524	31.5798	NaN	NaN	31.6948	31.5847	31.4531	31.635	31.6242
10079	34.0362	33.992	33.9372	33.8655	34.2239	34.2102	34.1866	33.9815	33.8531	33.7829	33.8266	33.8092	34.205	34.1842	34.1467	34.1235	34.2874	34.4338	34.3353	34.223	34.1597	34.0819	34.1096	34.0709
10081	37.5967	37.4372	35.8858	35.7062	NaN	NaN	NaN	NaN	37.6543	37.5976	37.5041	37.0041	32.7484	32.977	33.0678	NaN	NaN	NaN	NaN	NaN	37.5291	37.4193	35.8067	37.8619
10083	31.1299	31.2412	31.2871	31.61	31.4273	31.3626	31.6622	31.4746	30.468	30.9327	30.8442	31.1141	31.4861	31.3824	31.4629	31.4107	31.6676	31.5181	31.5277	31.4919	31.4928	31.4059	31.5542	31.4558
10084	30.5303	30.5066	30.6542	30.758	30.8021	30.7658	30.9146	30.9521	29.7905	30.2781	30.3621	29.8016	31.0379	30.9941	30.9787	31.0272	31.0136	30.843	30.8788	30.7579	30.9546	30.9461	31.0796	31.0077
10086	30.6588	30.3772	30.412	30.2486	29.8988	30.319	30.8862	30.1303	NaN	NaN	NaN	NaN	28.2751	29.8472	30.4062	30.5723	29.8982	29.3341	30.439	30.8347	NaN	29.2523	NaN	NaN
10087	30.9107	31.0438	30.7054	30.3549	30.2932	29.9904	30.2348	29.9714	32.6724	31.7065	32.0963	32.2393	30.0598	30.2101	30.6972	29.9968	30.3588	29.866	30.2758	30.107	30.9503	31.0646	30.9275	30.9922
10090	NaN	NaN	NaN	NaN	NaN	NaN	NaN	NaN	30.8462	32.5959	31.7692	32.2918	NaN	NaN	NaN	NaN	NaN	NaN	NaN	NaN	NaN	NaN	NaN	NaN
10092	29.493	29.1614	29.4631	29.8793	29.437	29.0713	29.0631	29.2441	29.0672	29.4612	28.8411	29.9294	29.4971	29.1948	NaN	29.2589	29.4848	29.3091	29.3107	29.1399	29.5241	29.4158	29.6481	29.5979
10093	NaN	NaN	NaN	NaN	NaN	NaN	NaN	NaN	NaN	NaN	NaN	NaN	NaN	NaN	NaN	NaN	NaN	28.9703	28.5506	28.5417	NaN	NaN	NaN	NaN
10094	30.1715	30.1075	30.0751	29.9693	29.1086	29.1643	28.6377	28.9834	NaN	NaN	NaN	NaN	30.5776	30.6418	30.865	30.4528	30.661	30.7573	30.4651	30.5933	NaN	29.998	NaN	NaN
10095	30.8371	30.9104	30.8565	30.6631	30.2195	30.1817	30.1846	30.1737	30.6538	30.7698	30.6766	30.8255	30.4743	30.3149	30.4132	30.394	30.3356	30.2353	30.014	30.1627	30.836	30.8376	30.7803	30.4013
10098	31.8404	31.7303	31.6154	31.7604	31.9205	31.6632	31.6261	31.4867	30.913	31.1135	31.2973	31.1598	32.1996	32.1519	31.9589	31.8539	31.9818	32.1039	32.1039	32.1032	31.7382	31.6579	31.4814	31.8394
10099	31.0701	NaN	31.1734	NaN	NaN	NaN	30.3223	NaN	NaN	NaN	NaN	NaN	30.4205	30.5842	30.9289	NaN	30.0116	30.7736	NaN	NaN	30.5784	30.9627	30.9443	30.8987
10103	37.4226	37.4238	37.4977	37.4263	37.9843	38.0091	38.0086	37.9187	35.1734	35.2884	35.6146	35.2379	38.014	37.99	38.05	37.9924	38.0257	38.037	38.0454	37.968	37.8883	37.8439	37.9067	37.875
10104	31.0189	31.0197	31.0418	31.079	30.6924	30.7229	30.746	30.8576	30.4246	30.4618	30.3279	30.578	30.9646	31.0856	30.9366	30.9155	31.0528	30.965	31.1008	30.7739	30.5793	30.5539	30.6427	30.6729
10105	NaN	28.5301	NaN	NaN	NaN	NaN	NaN	NaN	28.636	29.3085	29.0621	28.9768	NaN	NaN	NaN	NaN	NaN	NaN	NaN	NaN	NaN	NaN	NaN	NaN
10107	NaN	NaN	NaN	NaN	NaN	NaN	NaN	NaN	29.4923	29.4012	28.4349	28.7856	NaN	NaN	NaN	NaN	NaN	NaN	NaN	NaN	NaN	NaN	NaN	NaN
10110	31.909	31.9435	31.8232	31.9729	31.1284	31.1612	31.378	31.2972	32.6774	32.7717	32.5854	32.6672	31.2766	31.2389	31.0772	31.0952	32.0057	32.0749	32.1266	31.743	32.1646	31.9481	31.4165	31.92
10113	32.4356	32.3296	32.1955	32.3113	32.1846	32.228	32.1419	31.9048	32.2261	32.3434	32.1424	32.1028	32.093	31.8186	32.2351	31.8791	32.208	32.0382	32.0857	31.9764	32.1926	31.9854	31.9563	31.9864
10114	29.0651	29.1051	29.3551	28.9076	28.9333	29.3165	29.1792	29.1335	29.6021	29.8177	29.8053	29.5625	29.2453	29.0784	29.1207	29.3344	28.9909	29.3204	29.1354	29.4033	29.4782	28.9219	29.3888	29.3519
10115	NaN	NaN	NaN	NaN	NaN	NaN	NaN	NaN	31.3926	30.7722	31.4945	31.3025	NaN	NaN	NaN	NaN	NaN	NaN	NaN	NaN	NaN	NaN	NaN	NaN
10116	34.0538	34.1222	34.0279	34.0689	34.0748	34.0579	34.0948	34.0165	33.8562	33.9998	33.7475	33.9059	33.9753	34.055	34.0834	34.1234	33.7209	33.7999	33.7414	33.9081	34.1173	34.0532	34.174	34.1197
10118	32.9633	33.0359	NaN	32.4708	NaN	NaN	NaN	NaN	33.5563	34.9513	NaN	33.2694	33.1179	33.0934	NaN	32.7526	32.9991	NaN	NaN	33.0419	33.3052	32.3931	32.9712	32.8944
10121	30.2471	30.0115	30.2998	30.3414	30.5111	NaN	NaN	29.4011	30.0154	29.9335	30.1234	29.6811	NaN	30.4208	29.5749	30.0757	NaN	30.5016	29.7214	30.1683	29.8111	30.0197	30.1092	30.1902
10123	NaN	NaN	NaN	NaN	29.7956	29.3439	29.7956	29.8264	NaN	NaN	NaN	NaN	NaN	29.605	29.0868	28.9736	29.9596	29.9335	30.0853	29.811	NaN	NaN	29.5502	NaN
10125	32.7563	32.7242	32.5712	32.629	32.2854	32.2404	32.3652	32.1132	33.0379	33.0672	32.9376	33.086	32.4459	32.2489	32.4156	32.289	32.2408	32.2458	31.9209	32.1319	32.552	32.5506	32.604	32.6834
10130	29.2228	28.9684	28.9659	29.2562	NaN	NaN	NaN	28.0999	29.0832	29.2899	NaN	NaN	NaN	NaN	28.3794	NaN	NaN	NaN	NaN	NaN	NaN	NaN	NaN	NaN
10132	32.0917	31.9003	31.9415	31.8103	29.8011	29.9007	30.1919	29.7371	31.7115	31.8435	31.5428	31.4677	31.2554	31.1133	31.116	30.9939	30.4474	31.1906	29.7332	29.905	31.7131	31.7646	32.0177	31.9921
10136	30.2142	30.127	30.2518	30.1437	29.8752	29.7853	29.9095	29.9673	27.7558	27.8496	27.9543	27.7766	30.3331	30.3342	30.3985	30.3967	29.6513	29.6963	29.7276	29.6641	29.8484	29.8091	29.8795	29.8553
10139	32.0253	32.0257	31.9905	31.9679	31.8871	31.8631	31.9398	31.8056	31.7111	31.8275	31.7483	31.9282	31.9699	31.9195	31.8821	31.8294	32.0318	31.9882	31.9769	31.9291	31.8755	31.9096	31.9855	31.9216
10144	34.2852	34.2226	34.2198	34.1854	34.5647	34.5294	34.5294	34.5155	34.009	34.0754	34.1583	34.0025	34.5205	34.532	34.5017	34.432	34.5654	34.6648	34.6773	34.6912	34.4679	34.345	34.391	34.3173
10145	29.6008	29.4327	29.5247	29.3972	29.1337	29.1233	29.3378	NaN	30.575	30.5816	30.5922	30.5621	29.2906	29.2735	29.2684	29.3757	29.0379	29.2388	29.176	29.2134	29.7343	29.3813	29.8507	29.6698
10146	30.8376	NaN	NaN	NaN	31.2005	31.1586	31.0249	NaN	NaN	NaN	31.0055	NaN	NaN	NaN	30.8997	31.036	NaN	30.8724	NaN	31.0044	NaN	30.8222	30.8823	NaN
10147	32.5425	32.5416	32.4984	32.4985	30.8109	30.7439	30.6299	30.0146	33.4575	33.2941	33.0714	33.265	31.2479	31.2265	31.0955	31.0771	30.7963	30.8795	30.7914	30.6019	32.1022	32.0777	31.9254	32.1743
10148	32.9494	32.9209	33.008	32.772	32.9245	32.9017	32.7991	32.7768	32.7272	32.8076	32.8219	32.6698	32.7909	32.8114	32.9272	32.8319	32.6741	32.9891	32.8335	33.1438	32.879	33.0375	32.781	33.0734
10149	30.4577	NaN	30.4605	NaN	30.5499	30.6627	NaN	NaN	30.5	30.5706	30.4394	30.9055	NaN	NaN	30.3684	30.6285	30.6264	30.675	NaN	30.3469	NaN	30.475	30.6587	NaN
10151	NaN	28.7651	NaN	NaN	NaN	NaN	NaN	NaN	29.3373	29.2631	29.3747	28.985	NaN	NaN	NaN	NaN	NaN	NaN	NaN	NaN	NaN	NaN	NaN	NaN
10152	30.2312	30.6713	30.0087	29.7797	30.6587	30.4748	30.6461	30.0314	29.9624	29.7904	29.8155	29.95	29.0221	30.2702	30.3026	30.5335	29.5567	29.7333	29.72	29.0034	29.6105	30.1015	29.8874	30.0468
10153	33.5656	33.5474	33.5644	33.3397	33.6965	33.859	33.7898	33.7929	33.7524	33.6534	33.6851	33.6333	33.627	33.5983	33.6931	33.5748	33.6321	33.5612	33.6524	33.747	33.5443	33.3356	33.5641	33.486
10154	35.4586	35.5073	35.4825	35.4723	35.8307	35.8823	35.8921	35.9226	35.8784	35.9836	35.8749	35.9272	35.5843	35.7412	35.6442	35.6529	35.7268	35.8819	35.6947	35.8473	35.4512	35.3482	35.3854	35.3617
10155	29.8999	29.9294	29.8163	29.97	29.7836	29.6251	29.9427	29.6073	NaN	NaN	NaN	NaN	29.7223	29.84	29.7769	29.5142	29.8681	29.7977	29.7631	29.6737	NaN	29.4862	28.8133	NaN
10156	31.8229	31.6778	31.824	32.0911	31.2484	31.4232	31.6406	31.3435	30.199	30.7735	30.295	30.9065	31.5599	31.5386	31.5596	31.2951	31.4514	31.2119	31.3754	31.0114	31.7058	31.7633	31.7866	32.0021
10157	30.9729	31.0957	30.9147	30.9716	30.9301	30.9784	31.0143	31.0241	31.2435	31.4206	31.4707	31.3688	30.9345	31.0169	31.0755	31.1454	31.0753	31.2961	31.2751	31.2189	30.8863	31.0388	31.1039	31.0387
10161	32.7	32.7019	32.7274	32.6002	33.0415	33.1169	32.98	32.9911	32.3435	32.4161	32.5089	32.2905	33.0022	32.9711	32.8329	32.9199	32.826	32.9199	32.8882	33.0117	32.9569	32.8046	32.8161	32.8811
10162	29.7918	29.8411	29.7427	30.0567	29.1084	29.639	33.7121	29.5738	30.4532	30.2883	29.9454	30.3974	29.0626	29.1249	NaN	NaN	29.4734	NaN	29.495	29.3154	29.6767	29.8393	29.6118	30.0636
10163	31.1334	31.3218	31.2461	31.4487	31.3596	31.3218	31.5127	31.2352	31.0222	30.9641	30.4909	30.4255	31.5445	31.3821	31.4435	31.4699	31.6514	31.6259	31.3697	31.508	31.2846	31.2606	31.2279	31.322
10166	30.9681	31.0124	30.9231	31.3026	29.9163	30.1341	29.9853	29.8009	31.4578	31.906	31.8243	31.8263	30.7945	30.8361	30.9214	30.7044	29.7824	29.9751	29.8481	29.8221	31.1853	31.1033	31.2673	31.1849
10167	30.9547	30.8017	30.6974	30.7088	30.6619	30.5891	30.7087	30.7661	30.2715	30.241	29.8654	30.2263	30.5175	30.8013	30.601	30.5492	30.5419	30.628	30.5036	30.4374	30.7546	30.4823	30.9035	30.4816
10168	30.1891	30.0697	30.2586	30.1157	NaN	NaN	NaN	NaN	31.0473	30.941	31.1113	31.2125	29.9738	29.8214	29.9138	29.794	NaN	NaN	NaN	NaN	30.3898	30.0617	30.4317	30.3711
10170	30.9349	30.8534	30.7561	30.8738	30.8042	30.7117	30.8225	30.8068	31.0725	31.0299	30.9424	31.076	30.4659	30.317	30.4692	30.3277	30.6908	30.7019	30.5709	30.6808	30.967	30.7808	30.7594	30.8419
10171	NaN	NaN	NaN	NaN	NaN	NaN	NaN	NaN	29.8481	29.9855	30.0705	30.0076	NaN	NaN	NaN	NaN	NaN	NaN	NaN	NaN	NaN	NaN	NaN	NaN
10173	37.5772	37.5857	37.554	37.5213	37.813	37.9547	37.8951	37.8825	37.2672	37.3823	37.3876	37.367	37.4966	37.5123	37.6519	37.5629	37.5187	37.6132	37.6517	37.4536	37.3655	37.2809	37.3988	37.3503
10174	NaN	NaN	29.3524	29.9175	29.8527	29.7431	29.9383	29.5055	NaN	NaN	NaN	NaN	NaN	NaN	NaN	29.608	29.6044	NaN	29.7763	29.6461	29.049	NaN	29.1502	NaN
10178	31.9173	31.9849	32.0876	32.0336	32.3496	32.2053	32.1964	32.0694	32.6061	32.5908	32.5032	32.4707	32.0189	32.0823	32.1784	32.1772	32.1371	31.9259	32.0113	32.115	32.3357	31.7673	31.948	31.8924
10181	29.7954	29.9027	30.0945	29.9816	29.4356	28.928	29.3508	NaN	29.2002	29.5649	29.4203	29.7435	29.5925	29.5073	29.6357	29.2932	29.755	29.6075	29.2861	29.5438	29.6551	29.935	29.8637	29.7775
10183	NaN	29.1094	NaN	29.0638	NaN	NaN	NaN	NaN	NaN	29.3093	29.221	29.2441	NaN	NaN	NaN	NaN	NaN	NaN	28.9428	NaN	NaN	NaN	28.92	NaN
10184	31.9313	31.746	31.9736	31.7395	NaN	NaN	NaN	NaN	NaN	NaN	NaN	NaN	30.6403	30.4191	29.8696	NaN	NaN	30.2699	32.3163	28.8634	29.9635	30.9082	31.2631	30.6203
10189	NaN	30.5603	NaN	30.3853	NaN	NaN	NaN	NaN	30.9614	NaN	NaN	NaN	30.7798	30.8573	31.0386	30.9093	NaN	NaN	NaN	NaN	30.9464	30.7249	NaN	30.7221
10190	NaN	NaN	NaN	29.9628	NaN	NaN	NaN	NaN	NaN	NaN	NaN	NaN	NaN	NaN	29.5418	NaN	30.2832	30.0273	29.9031	30.0317	30.287	30.4236	30.3918	NaN
10191	30.8319	30.7406	30.7788	31.0982	30.3821	29.9339	30.1145	NaN	31.269	31.2655	31.1689	31.0284	30.4538	30.4983	30.5848	30.6635	29.7856	NaN	NaN	NaN	30.8393	30.7819	31.028	30.8125
10195	30.3295	30.5013	30.5908	30.5426	30.0828	30.2339	30.3717	30.3055	30.6239	30.7686	30.3533	30.5645	30.1994	30.3142	30.038	30.4655	30.3027	30.3963	30.1279	30.2584	30.3021	30.2646	30.5626	30.3765
10196	30.6878	30.7116	30.5485	30.8832	30.5726	30.4356	30.8152	30.5608	31.0036	29.7462	30.387	NaN	31.0519	30.7593	30.8456	30.9216	30.8119	30.8493	30.6523	30.5328	30.7156	30.911	30.8067	30.8773
10197	32.2593	32.1828	32.1365	32.2409	32.7455	32.6579	32.7132	32.7904	31.834	31.9859	31.78	32.0925	32.3913	32.4112	32.5077	32.4271	32.6594	32.7513	32.7709	32.6522	32.3646	32.2843	32.2618	32.2206
10198	30.8722	31.546	31.3887	30.5612	31.0254	31.157	30.8887	31.082	30.6157	NaN	30.6252	32.1613	30.8578	30.7783	30.7114	31.2995	31.1583	30.7507	31.0055	30.486	31.5504	31.7618	31.0958	31.3433
10199	29.6243	29.9373	29.4435	29.2959	NaN	NaN	NaN	NaN	30.0535	30.0057	29.9474	29.8575	29.5048	29.0552	29.0845	29.3404	NaN	NaN	NaN	NaN	29.4327	29.7543	29.4372	29.8641
10200	37.4256	37.4168	37.4681	37.3528	37.174	37.2657	37.2014	37.1181	35.3102	35.3987	34.8253	35.2771	36.9392	36.9752	36.9456	36.9119	36.782	36.8055	36.8572	36.7587	36.8104	36.7551	36.8562	36.858
10204	32.1867	32.2563	32.2683	32.1529	32.4263	32.4935	32.4371	33.1481	34.2161	33.9701	34.5264	34.0256	31.2083	31.2159	31.3173	31.3035	32.0115	31.9449	32.0023	31.7989	31.7389	31.6541	31.713	31.6767
10205	33.324	33.2936	33.2874	33.2373	33.1339	33.0573	32.9617	32.994	33.863	33.8615	33.8478	33.8049	33.2389	33.2521	33.2433	33.2362	32.767	32.9457	32.9156	32.9287	33.3451	33.2934	33.4181	33.3226
10206	30.5003	30.4383	30.5942	30.5027	30.3369	30.422	30.2893	30.2678	30.3235	30.7151	30.2263	30.4987	30.3142	30.519	30.0254	30.3856	30.2825	30.3325	30.3759	30.3039	30.6225	30.4808	30.7062	30.5688
10207	NaN	NaN	NaN	NaN	NaN	NaN	NaN	NaN	NaN	NaN	NaN	NaN	NaN	NaN	NaN	NaN	NaN	NaN	NaN	NaN	30.6707	29.6567	NaN	30.3004
10209	30.0375	30.2092	29.9768	29.9172	NaN	NaN	NaN	NaN	31.2641	29.5671	NaN	NaN	29.9991	29.7802	29.5346	30.0185	NaN	NaN	29.2806	NaN	30.0206	30.0925	29.7126	29.9872
10210	33.3577	33.446	33.4231	33.318	33.3056	33.354	33.3191	33.2296	33.7271	33.8115	33.6916	33.7911	33.3768	33.3373	33.3685	33.387	33.1647	33.3067	33.3253	33.3346	33.4669	33.3753	33.5762	33.5179
10212	32.3374	32.3079	32.299	32.6056	32.3969	32.2845	32.2836	32.2221	31.4181	31.6591	31.6604	31.5696	31.9893	32.0486	32.0095	31.8967	32.4159	32.3915	32.3585	32.2868	32.1734	32.3599	32.0636	32.2286
10213	30.4014	30.3088	29.894	30.2731	30.4057	30.482	30.1571	30.4485	29.7432	30.3301	30.0754	30.4259	30.5057	30.4469	30.2907	30.3224	30.5579	30.4681	30.465	30.4707	NaN	30.0529	30.6976	30.259
10214	31.3049	31.1916	31.2568	31.3825	30.7072	30.7784	30.3707	30.3858	30.5355	30.7836	30.5126	30.7878	31.0532	31.0259	31.0149	31.0849	30.7039	30.6928	30.691	30.868	31.3346	31.1412	31.1543	31.2675
10215	28.8511	NaN	NaN	NaN	NaN	NaN	NaN	NaN	NaN	NaN	NaN	29.5086	29.1673	NaN	NaN	NaN	NaN	NaN	NaN	NaN	NaN	29.652	28.9434	29.2037
10218	31.099	31.1148	31.1014	30.9054	30.6057	30.5863	30.558	29.8949	31.8976	32.0081	31.7049	31.7467	30.4877	30.4667	30.4763	30.4482	30.7254	30.7707	30.9273	30.7526	31.3867	31.1506	31.0931	31.1812
10221	30.4148	30.3764	30.3472	30.3462	30.4522	30.6997	30.3343	30.0866	30.748	30.855	NaN	30.6847	30.6246	30.5566	30.3409	30.6605	30.3093	30.29	30.1957	30.1235	30.7515	30.4551	30.6081	30.732
10222	30.809	30.7878	30.8074	30.7601	30.6547	30.5923	30.7443	30.8945	30.9383	30.9788	30.7367	30.9075	30.4792	30.4966	30.5029	30.4343	30.5958	30.5986	30.4465	30.5004	30.8611	30.9641	30.8751	30.8245
10223	NaN	NaN	NaN	NaN	29.3201	29.149	NaN	NaN	NaN	NaN	NaN	NaN	NaN	29.035	29.0107	28.9243	NaN	NaN	NaN	NaN	NaN	NaN	NaN	NaN
10224	NaN	NaN	28.8877	28.9951	28.8325	NaN	NaN	NaN	29.342	29.3402	29.3693	29.013	29.0614	29.0506	29.1233	NaN	NaN	28.6886	NaN	28.9099	29.1054	29.1899	28.9933	29.0168
10228	30.6173	30.6149	30.752	30.5634	31.2544	30.972	31.0261	30.5867	31.4292	31.5383	31.0511	31.6268	30.6051	30.6642	30.7045	30.4758	31.1623	31.4408	31.5195	31.3705	30.7994	30.6296	30.7447	30.6767
10229	30.6798	30.6018	30.3463	30.6459	30.3643	30.4859	30.1763	30.1937	31.0114	31.0157	31.1382	31.0371	29.847	30.2865	30.0487	30.1335	30.7591	30.8156	30.4695	30.3726	30.7127	30.6738	30.432	30.8281
10231	29.438	29.6784	NaN	NaN	NaN	29.9763	NaN	NaN	30.1941	30.2948	30.4562	30.5338	29.9035	29.9578	NaN	NaN	30.2506	NaN	NaN	NaN	30.2123	NaN	30.7333	30.0045
10233	32.2502	32.2062	32.155	32.0383	32.4613	32.6693	32.4139	32.6027	32.6974	32.2169	32.5261	32.5051	32.3681	32.2149	32.3107	32.189	32.1322	32.2275	32.4407	32.4259	32.2973	32.1602	32.3622	32.2778
10236	NaN	NaN	NaN	NaN	NaN	NaN	NaN	NaN	29.5736	29.3026	29.5529	29.2505	NaN	NaN	NaN	NaN	NaN	NaN	NaN	NaN	NaN	NaN	NaN	NaN
10239	29.6026	29.5279	29.6332	29.6106	29.864	29.6776	29.7213	29.5652	28.8655	NaN	NaN	NaN	29.9947	29.975	30.0238	30.0093	30.0928	29.9966	29.8678	29.5632	29.9853	30.0185	29.8539	30.1138
10242	31.6237	31.9281	32.1011	31.6651	32.2012	32.3568	32.5682	32.1406	31.9297	33.3341	33.1118	31.2085	31.5784	32.0581	31.6524	32.1678	32.2895	32.4141	NaN	31.9154	31.6984	32.3277	31.6802	32.89
10246	33.9305	33.9246	33.8551	33.7149	34.3073	34.3652	34.3403	34.3405	33.4899	33.4269	33.4882	33.316	34.1233	34.1239	34.1858	34.0917	34.2073	34.2483	34.3764	34.3601	34.2235	34.091	34.1279	34.2134
10248	31.1292	30.9454	30.8947	30.8083	31.026	30.3516	30.6739	30.8417	30.4188	29.8877	30.1035	30.014	29.8658	30.0388	30.0484	30.1733	29.9603	30.1241	29.8491	29.8948	30.3729	30.3345	30.1546	30.4302
10249	31.4921	NaN	31.4259	31.5968	31.3768	31.2632	31.3522	31.4426	NaN	NaN	NaN	NaN	31.3216	31.3877	NaN	31.4044	31.2825	31.1957	31.4011	31.4617	31.6021	31.1917	31.4734	NaN
10250	31.1664	31.1706	31.1358	31.3384	31.593	31.5177	31.5646	31.6164	30.5441	30.746	30.7699	30.6668	31.3124	31.4688	31.3724	31.2735	31.6725	31.5841	31.5367	31.4245	31.163	31.2899	31.3339	31.2076
10251	29.809	30.747	29.5355	30.0473	30.1734	30.3466	30.2886	29.9197	29.8599	29.9272	29.1952	30.4908	30.0713	30.1269	30.1534	30.1038	29.8215	29.9374	29.6987	30.1665	29.882	30.0104	29.9033	29.9416
10252	27.6339	NaN	NaN	27.0806	NaN	NaN	NaN	NaN	28.605	NaN	NaN	29.6428	NaN	NaN	NaN	NaN	NaN	NaN	NaN	NaN	27.0984	NaN	27.1517	NaN
10253	31.5406	31.5356	31.4829	31.5894	30.0697	29.9453	29.9451	29.6537	32.2494	32.699	32.5957	32.5326	30.5848	30.5354	30.5785	30.5445	29.2865	29.2442	28.9796	29.6176	31.3138	31.1697	31.2386	31.2487
10254	31.5434	31.4679	31.4053	31.4789	NaN	29.481	NaN	29.362	32.3706	32.5401	32.6656	32.384	30.4615	30.6188	30.661	30.9002	NaN	29.6131	29.7854	NaN	31.1848	31.3332	31.3781	31.3597
10255	31.3779	31.2859	31.5838	31.0587	31.6446	31.544	31.2705	31.595	31.4409	31.7135	31.6497	31.2838	31.5606	31.5598	31.4805	31.1998	31.1139	31.3973	31.5531	31.5853	31.9243	31.6986	31.7098	31.7895
10256	30.0845	29.3491	29.2565	29.0271	29.9519	30.4059	29.9866	29.9082	29.0297	NaN	29.0822	NaN	30.2331	29.6405	30.2595	29.7474	29.7135	29.6839	29.9707	30.0864	29.5058	29.0699	29.3234	29.4081
10259	33.8301	33.8155	33.8152	33.8122	33.5163	33.47	33.4713	33.3422	33.8147	33.9413	34.0979	33.9287	33.6819	33.6504	33.6896	33.593	33.7354	33.7714	33.6666	33.7052	33.878	33.7601	33.8343	33.7053
10260	NaN	NaN	NaN	NaN	NaN	NaN	NaN	NaN	29.2059	29.7469	30.2016	29.645	NaN	NaN	NaN	NaN	NaN	NaN	NaN	NaN	NaN	NaN	NaN	NaN
10261	NaN	NaN	29.9804	NaN	NaN	30.4928	30.3415	30.3638	NaN	NaN	NaN	NaN	NaN	NaN	NaN	NaN	NaN	NaN	NaN	NaN	NaN	NaN	NaN	NaN
10262	30.8514	30.7932	30.6847	30.8472	29.5468	29.5409	29.7306	29.1899	31.2477	30.8038	30.9586	30.9403	30.16	30.153	30.0312	30.05	28.8281	28.7722	28.6246	28.8558	30.3113	30.1709	30.2519	30.4495
10264	32.9426	32.9768	32.9405	32.9122	33.1748	33.1868	33.1515	33.347	33.0046	33.1183	33.1949	33.1063	33.0179	33.1026	33.0097	33.064	33.293	33.3034	33.196	33.212	33.0946	32.885	32.9911	32.8985
10267	33.3626	33.3219	33.3961	33.117	33.6356	33.7838	33.8163	33.6412	34.122	33.7586	34.0263	33.8207	33.4171	33.533	33.5853	33.5792	33.5386	33.7484	33.8056	33.7683	33.5408	33.442	33.3027	33.3878
10268	29.75	29.9476	29.8134	30.2332	29.5861	29.4146	29.5146	29.569	30.0661	29.5714	29.3379	30.0576	29.6342	30.0027	29.7462	29.6798	30.0129	29.791	29.765	29.5303	30.1971	29.8011	29.5569	29.9051
10270	28.7066	NaN	NaN	29.3833	29.3143	NaN	29.0058	29.098	NaN	NaN	NaN	NaN	NaN	NaN	28.4899	28.4452	28.6122	NaN	28.4179	28.2151	28.6691	28.9509	NaN	NaN
10274	29.3486	29.8365	29.6302	29.7926	29.6725	29.6525	29.3567	29.5687	29.5153	29.5833	29.6578	29.9351	29.4209	29.3849	29.4164	29.5516	29.2736	29.0567	29.2383	29.3643	27.7771	29.7068	28.8721	28.7558
10275	NaN	NaN	NaN	NaN	30.1254	30.2445	30.3325	NaN	NaN	NaN	NaN	NaN	29.2211	NaN	NaN	NaN	29.7632	29.5986	NaN	NaN	NaN	NaN	NaN	NaN
10278	NaN	29.0967	NaN	NaN	NaN	NaN	29.3792	NaN	29.2556	29.5992	NaN	NaN	NaN	NaN	NaN	28.8974	NaN	29.7899	29.1037	29.0794	29.5336	NaN	NaN	NaN
10280	NaN	NaN	29.6673	29.6891	29.3296	29.3399	29.658	30.0038	NaN	NaN	NaN	NaN	NaN	29.6442	NaN	NaN	29.5586	NaN	NaN	NaN	NaN	NaN	NaN	NaN
10281	33.4344	33.4106	33.438	33.4209	33.7729	33.8385	33.7323	33.8503	33.2076	33.2614	33.4861	33.2214	33.6869	33.616	33.601	33.6833	33.7254	33.676	33.6582	33.8675	33.5642	33.3104	33.5683	33.4551
10282	32.724	32.6993	32.6821	32.8116	32.2825	32.1547	32.3239	32.264	32.4525	32.5908	32.5945	32.6201	32.3018	32.4429	32.4944	32.3568	32.3905	32.3758	32.3039	32.2458	32.5757	32.4043	32.488	32.5611
10283	32.9401	32.9634	32.8319	33.0081	33.0433	33.0641	33.0326	33.0689	33.197	33.0994	33.0924	33.0517	32.958	32.9363	32.9981	33.0688	33.0448	33.1065	33.0566	33.2072	33.0945	32.8135	33.0661	33.0807
10285	31.7892	31.643	31.7632	31.5834	31.7761	31.9588	31.8247	31.7425	31.6526	31.919	32.0522	31.9151	31.7936	31.9112	31.9905	32.2413	32.1147	31.6006	31.7504	31.8607	31.4245	31.5841	31.6053	31.7548
10287	32.0577	32.0845	32.0264	31.9765	32.0656	32.0201	32.1508	32.0651	32.0232	31.9478	31.9398	32.0853	32.114	32.0868	32.0696	31.9823	32.1699	32.1114	32.2037	32.2559	32.3095	32.0624	32.1586	32.258
10291	29.8729	30.0759	30.0084	30.2395	29.9632	29.8036	29.782	29.8788	29.6286	29.8069	29.7004	30.018	30.0281	29.9946	30.0576	29.8782	29.5776	29.6662	NaN	29.3989	29.5201	29.7224	29.827	29.6113
10292	31.0131	30.8144	31.0238	30.7616	30.8569	30.8126	30.5986	30.8168	30.4953	30.7126	30.7331	30.5331	30.5294	30.6785	30.7442	30.6502	30.5701	30.5393	30.6168	30.5888	30.7551	30.4757	30.8671	30.7087
10293	30.3426	29.9496	30.2319	30.0076	31.1464	30.8629	31.0525	31.252	30.1209	30.2996	30.206	30.4044	29.6078	30.2315	29.768	29.7278	30.8926	30.7552	30.9017	30.8916	30.6475	30.4564	30.8817	30.7544
10295	32.2884	32.2752	32.355	32.4316	32.0787	32.1033	31.9892	32.0209	32.1744	32.3202	32.0655	32.1773	32.1506	32.1222	32.1141	32.0488	32.2644	32.1624	32.1763	32.2446	32.3898	32.2933	32.3915	32.3221
10297	34.3556	34.3971	34.3543	34.4898	33.8436	33.8385	33.7126	33.9214	33.6036	33.3852	33.6105	33.9527	34.2846	34.3342	34.317	34.2954	34.1487	34.0376	34.0734	34.0726	34.1508	34.1762	34.1361	34.1235
10298	NaN	29.2676	29.2061	NaN	NaN	NaN	28.684	NaN	NaN	NaN	NaN	NaN	NaN	NaN	NaN	NaN	NaN	29.1374	NaN	NaN	29.0675	29.1675	NaN	NaN
10302	32.4244	32.2922	32.442	32.4645	32.314	32.2267	32.1376	32.345	31.9882	32.059	31.9622	31.9815	32.1592	32.0843	32.1692	32.1669	32.2782	32.2645	32.2053	32.2291	32.2856	32.2519	32.3874	32.2236
10303	31.4132	31.4272	31.5964	31.4832	32.0352	32.0656	32.1195	32.117	30.653	30.8681	31.0414	30.5062	31.8338	31.7458	31.8105	31.8335	31.9325	31.915	31.9801	31.851	31.3997	31.3042	31.4755	31.5893
10304	30.6955	30.7532	30.7126	30.5658	28.5743	NaN	NaN	NaN	32.1169	32.2558	32.235	32.1791	30.6928	30.6658	30.5616	31.1525	29.4	NaN	NaN	30.2336	31.8874	31.8805	31.9131	31.9338
10305	29.5086	29.7539	29.6078	29.6338	30.1742	29.7917	29.775	29.742	29.3223	29.4629	NaN	29.4184	29.754	29.6093	29.8687	29.979	29.8371	29.7223	29.8706	29.7872	29.7136	29.8548	29.8503	29.8369
10309	30.1427	29.9281	30.2283	30.2326	30.2179	30.1607	30.1195	30.293	29.3553	29.3295	NaN	NaN	29.8613	30.0227	30.0118	29.9872	30.2508	30.0402	30.1345	30.0312	30.2597	29.8213	30.1765	29.8246
10310	NaN	29.3005	NaN	31.5143	NaN	30.0459	NaN	NaN	29.947	29.2518	29.2712	29.6125	29.512	NaN	29.9916	NaN	NaN	29.4864	NaN	NaN	NaN	NaN	NaN	NaN
10311	29.8384	30.1417	29.5575	29.6915	30.2373	30.28	30.1124	30.1724	30.7331	30.184	30.0189	30.2667	29.8057	29.9926	29.7078	30.0524	29.6451	29.672	29.6845	29.9685	29.5063	29.6493	29.65	29.5095
10314	29.675	29.9126	29.9422	30.1076	NaN	NaN	29.4945	29.7884	NaN	29.9329	29.4085	29.821	29.6541	NaN	29.8194	NaN	30.1589	29.8828	29.7511	29.8783	NaN	29.6439	NaN	NaN
10316	NaN	NaN	NaN	NaN	NaN	NaN	NaN	NaN	30.5934	28.7457	30.5198	NaN	NaN	NaN	NaN	NaN	NaN	NaN	NaN	NaN	NaN	NaN	NaN	NaN
10317	NaN	29.4813	NaN	29.5346	29.4854	NaN	NaN	29.304	30.1999	30.3607	NaN	30.2445	NaN	NaN	NaN	NaN	29.2401	NaN	NaN	NaN	NaN	NaN	NaN	NaN
10318	33.0236	32.874	32.8656	32.9563	33.1099	32.7892	33.1724	32.6316	33.1175	33.3988	33.3257	33.5304	33.1314	33.1206	33.2464	33.0589	32.8498	33.0057	32.9529	32.9985	33.2597	33.1866	33.4045	33.2676
10320	34.2389	34.1806	34.2038	34.1654	34.0133	34.0748	34.1333	34.0071	33.9172	34.0921	34.2868	34.0852	34.1778	34.1285	34.2518	34.1053	33.9989	34.0128	34.1013	33.9823	34.2537	34.2537	34.1394	34.2019
10321	31.5639	31.5545	31.611	31.7718	31.4451	31.2672	31.5007	31.3836	30.9127	31.1466	31.2344	31.2706	31.4886	31.5193	31.5159	31.524	31.4752	31.4893	31.4434	31.426	31.5469	31.4174	31.5743	31.4296
10323	29.0629	29.0706	29.4632	29.1311	28.4994	28.6642	28.2313	28.4844	28.7543	28.9542	28.922	28.8253	29.1987	29.1698	29.2059	29.3192	28.9028	29.2493	29.1008	29.0103	29.6124	29.5935	29.4159	29.6195
10324	NaN	27.5673	28.1141	NaN	NaN	27.2476	27.3013	26.789	27.6364	NaN	27.9167	NaN	NaN	NaN	NaN	27.9089	NaN	NaN	NaN	NaN	NaN	NaN	27.9151	NaN
10325	36.6794	36.7754	36.5996	36.7098	37.1045	37.082	37.0358	36.924	35.8	35.9895	36.1798	35.848	36.9405	36.9779	36.9506	36.9102	37.2129	37.1061	37.1276	37.1362	36.8017	36.7593	36.7601	36.8089
10329	29.5359	29.7034	29.6925	29.4006	29.847	29.7157	29.6024	29.8231	29.4899	29.6623	NaN	NaN	NaN	NaN	NaN	NaN	NaN	29.413	NaN	29.5216	NaN	NaN	NaN	NaN
10330	34.0987	34.092	34.0998	34.0754	34.6923	34.6411	34.6228	34.4964	33.7269	33.7045	33.9729	33.8862	34.3443	34.3355	34.475	34.4662	34.5616	34.459	34.4418	34.479	34.0939	33.964	33.948	33.9991
10331	30.1629	30.4719	30.4581	30.3357	30.6202	30.0942	30.4639	30.669	30.0408	30.0581	29.9144	30.2376	30.0994	30.0083	30.1976	30.3633	30.2262	30.1546	30.3456	29.9796	29.8945	29.8658	29.938	29.6738
10332	31.9981	32.0064	32.1704	32.3685	32.5548	32.4182	32.4453	32.6397	32.1643	32.1312	31.927	31.9394	32.4945	32.5012	32.4775	32.6946	32.8914	32.8324	32.9646	32.7363	32.1943	32.1073	32.2789	32.1927
10334	35.5873	35.4735	35.6784	35.4023	35.8001	35.9226	35.903	35.9019	35.587	35.3103	35.6248	35.1085	35.791	35.8961	35.8547	35.8078	35.8259	35.8651	35.878	35.9293	35.8041	35.6809	35.8668	35.7866
10335	NaN	NaN	NaN	NaN	31.2035	31.0219	31.1642	31.4045	NaN	NaN	NaN	NaN	NaN	NaN	NaN	NaN	33.9227	32.0486	29.9967	30.0024	NaN	NaN	NaN	NaN
10336	30.5393	30.6451	30.7362	31.0446	30.789	30.6453	31.0301	30.7718	NaN	30.1654	29.9923	30.3881	30.3479	30.155	30.2544	30.3475	30.7115	30.4154	30.2828	30.092	30.5201	30.388	30.4733	NaN
10337	29.9113	29.8825	NaN	29.8574	NaN	29.5021	NaN	29.4255	NaN	NaN	NaN	NaN	29.7119	29.7496	29.8111	29.9188	30.1693	29.9443	29.679	29.9037	30.012	29.9843	30.1633	29.8847
10338	31.91	32.0209	31.8664	31.7009	30.5928	30.5634	30.7152	31.5672	32.3203	31.7835	31.6722	32.0436	31.5696	31.4567	31.7909	31.5293	30.3502	30.2968	30.0982	30.0662	31.0855	31.1024	31.3353	30.9624
10340	NaN	NaN	28.9608	NaN	NaN	NaN	NaN	NaN	NaN	29.6284	NaN	NaN	NaN	NaN	28.4445	NaN	28.7935	28.4989	NaN	29.1403	NaN	NaN	NaN	NaN
10341	38.3136	38.2742	38.3368	38.3132	38.3771	38.1971	38.234	38.1711	38.4997	38.5595	38.3082	38.4223	38.1114	38.21	38.1716	38.1397	38.4017	38.3379	38.3325	38.3127	38.3613	38.4275	38.327	38.5715
10342	31.0356	31.2154	31.0062	30.9745	30.9649	30.8339	30.3697	30.6479	31.6812	31.3968	31.2732	31.6098	30.6917	30.7034	30.8693	30.9369	31.2426	30.2374	31.3614	30.5369	31.0081	31.1639	30.888	30.751
10345	31.3015	31.1653	31.1882	31.0199	31.3109	31.3701	31.3023	31.3323	31.5529	31.5534	31.4694	31.6671	31.1667	31.1341	31.2893	30.9824	31.34	31.4183	31.3181	31.4486	31.1572	30.9186	31.2499	31.0528
10347	30.9253	31.0467	30.9304	31.0669	30.9549	30.9938	30.791	30.9819	30.2187	30.3707	30.2451	30.3263	31.1535	31.2511	31.1956	31.1092	31.1258	31.0811	30.9846	30.9369	31.4033	31.2984	31.3302	31.091
10348	35.0193	35.7119	35.7859	35.735	36.2382	35.8898	35.1296	35.8522	34.8873	35.0934	35.2401	35.0553	35.4541	35.7947	35.5882	35.3473	35.7581	35.8696	35.9101	35.9164	35.2751	35.3037	35.2859	35.4821
10351	32.0784	32.314	32.1745	32.0433	31.5587	31.6127	31.5745	31.6012	32.0942	31.7871	32.0674	32.4077	31.9477	32.0948	32.1879	32.087	31.0949	31.1828	31.1526	31.3223	32.3481	31.5601	32.1161	32.1796
10352	31.2835	NaN	NaN	31.023	NaN	NaN	NaN	NaN	NaN	NaN	NaN	NaN	NaN	NaN	NaN	NaN	NaN	NaN	NaN	NaN	NaN	31.5985	29.9571	NaN
10354	30.2163	30.3099	30.4622	30.4602	30.6576	30.5972	30.6258	30.6046	29.9395	30.0268	30.5616	30.1793	30.3382	30.3798	30.5674	30.3763	30.4456	30.5338	30.6561	30.3613	30.2658	30.0418	30.3274	30.1615
10357	30.8449	30.8977	31.099	31.358	31.2702	31.246	31.3178	31.188	30.2457	30.5862	30.7224	30.6442	31.3712	31.4625	31.4994	31.4602	31.6326	31.5643	31.4333	31.4021	31.5571	31.2933	31.5149	31.4061
10359	30.5614	30.714	30.9222	31.0571	32.5289	32.2104	32.486	32.4537	NaN	NaN	NaN	NaN	31.2386	31.2598	31.26	30.9864	32.6684	32.6983	32.701	32.5735	30.4528	30.5651	30.316	30.4762
10362	32.8899	32.8454	32.9299	32.8887	33.3186	33.3207	33.2906	33.3121	31.7604	31.8318	31.7455	31.7285	33.2032	33.2597	33.2383	33.2226	33.2891	33.3175	33.2257	33.305	33.0618	32.7533	33.0759	32.98
10363	30.1631	NaN	30.0436	NaN	31.6724	31.7048	31.5138	31.417	NaN	NaN	NaN	NaN	30.5927	30.1259	NaN	30.8944	30.8481	30.9755	30.8242	30.8725	NaN	NaN	NaN	NaN
10364	33.7009	33.6884	33.6621	33.8014	32.898	32.9388	32.9837	32.9649	33.499	33.6121	33.603	33.6843	33.5974	33.6359	33.5869	33.5807	32.8914	32.8939	32.859	32.7972	33.5816	33.7046	33.9854	33.6644
10365	29.671	NaN	29.8198	29.4791	NaN	NaN	NaN	NaN	NaN	NaN	NaN	28.8721	28.5769	29.4901	29.1343	29.6689	NaN	NaN	NaN	28.1763	30.0803	29.5524	NaN	29.8046
10368	30.0224	29.779	NaN	29.8965	31.1608	31.1737	31.3077	31.4164	NaN	NaN	NaN	NaN	29.5781	30.0349	29.9435	NaN	31.1894	30.6051	30.8294	30.7801	29.8106	29.809	29.6239	29.686
10370	35.0583	35.1033	35.1106	35.182	35.4123	35.3538	35.4446	35.4714	34.9155	34.9436	34.9682	34.9557	35.1019	35.1774	35.2467	35.1411	35.3333	35.2794	35.214	35.2344	35.1103	35.0313	35.1226	35.078
10371	33.1391	33.1099	33.0058	33.3736	32.7673	32.693	32.9442	32.9644	32.6671	32.7183	32.6086	32.9612	33.0083	33.0827	33.2559	33.0851	33.2831	33.1585	33.1109	33.1949	33.1857	33.2717	33.1584	33.1104
10374	30.6246	30.6308	30.7888	30.616	31.4007	31.4351	31.3727	31.097	29.047	29.1661	28.921	29.1057	30.7103	30.6686	30.5739	30.6208	31.2207	31.2077	31.1479	31.27	30.4595	30.3543	30.4636	30.4061
10375	29.8679	29.8493	29.9993	30.278	30.1787	30.315	30.0475	29.4079	30.0485	29.9725	29.948	30.2869	29.3306	29.9521	29.9553	30.0148	30.2952	30.2722	30.3064	30.1506	29.9629	30.2411	30.4254	30.0209
10376	32.8544	33.0374	33.9442	33.4589	34.1198	33.6879	33.3297	34.363	32.8079	33.4571	33.117	32.8564	32.7584	34.0383	32.9016	32.8143	33.2655	33.4717	33.9	33.694	32.593	33.2402	32.6845	32.8182
10380	31.8305	31.6873	31.6761	31.6203	29.7804	29.851	29.8911	30.2457	30.1185	30.0535	30.1233	30.0321	30.8208	30.9213	30.9745	31.0113	28.6692	29.1943	29.369	29.0214	31.4966	31.4083	31.4097	31.5318
10385	29.9847	30.1745	30.1782	30.4274	30.2854	30.1136	30.2394	30.1514	30.1306	30.2673	30.2194	30.3526	30.199	30.0051	30.0005	30.1125	30.249	30.2238	30.2384	30.2706	30.3147	30.0816	30.216	30.0726
10386	30.3829	30.4126	30.438	30.4694	30.2113	30.3199	30.3046	30.33	31.0637	30.9515	30.8701	31.0196	30.4136	30.4967	30.464	30.3889	30.5649	30.4695	30.091	30.3684	30.5841	30.5609	30.5403	30.6439
10390	30.9555	31.03	31.0266	30.9425	31.393	31.5076	31.3905	31.3126	30.9537	30.8644	30.6803	30.8228	31.3871	31.4402	31.4769	31.4553	31.4772	31.5653	31.5041	31.5158	31.219	31.1428	31.2509	31.2114
10391	30.2826	30.3115	30.2436	30.7179	29.416	29.5459	29.887	29.9708	30.4795	29.9373	30.6915	30.8105	29.7079	29.9058	29.8979	NaN	30.065	29.5868	29.8542	29.4556	29.8217	30.3875	29.9693	30.1229
10392	34.0348	34.042	34.0049	34.0901	34.4484	34.4734	34.4533	34.4031	33.8193	34.0261	34.034	33.9739	34.3798	34.3307	34.2493	34.2221	34.5779	34.5404	34.4422	34.5055	34.3109	34.2092	34.2875	34.2922
10395	32.4644	32.5069	32.4215	32.5741	33.499	33.4325	33.2561	32.7813	32.479	32.1036	32.0333	32.112	32.6125	32.6026	32.6837	32.6281	32.9842	33.138	33.2098	32.8416	32.6461	32.5872	32.7587	32.6781
10396	33.3407	33.4424	33.3855	33.5188	34.408	34.4061	34.1736	34.5274	33.8778	33.8136	33.4207	33.8222	33.3123	33.5703	33.4867	33.4791	33.8725	33.9466	33.5339	33.8881	33.401	33.4899	33.3517	33.3638
10398	31.6576	31.7437	31.5851	31.8559	NaN	31.5224	31.5791	NaN	32.0924	32.035	32.0502	32.2079	31.7317	31.8042	31.567	31.384	31.7769	NaN	31.457	31.503	31.7188	31.7437	31.9019	31.016
10402	NaN	NaN	NaN	NaN	NaN	NaN	28.6868	NaN	30.213	30.2683	30.0576	30.199	NaN	NaN	NaN	NaN	NaN	NaN	NaN	NaN	NaN	NaN	NaN	NaN
10403	30.9455	31.0006	30.9058	31.0677	31.3148	31.1453	31.1092	31.0861	30.6507	30.9563	31.1757	31.0092	31.3194	31.2654	31.1425	31.0998	31.1349	31.1755	31.1354	31.1449	31.1979	31.3012	31.1468	31.1528
10407	29.6633	29.7505	29.8026	29.8274	NaN	29.9417	NaN	29.8322	30.1448	29.7341	30.2707	30.3041	29.4512	NaN	29.413	29.4696	29.6177	29.2598	NaN	NaN	29.674	29.4382	29.5234	29.788
10408	32.9391	32.986	32.9999	33.0206	32.4614	32.368	32.4503	32.3587	34.1093	34.2657	34.0561	34.1942	32.8531	32.8729	32.7326	32.6994	32.9404	32.7817	32.9045	32.8037	33.1344	32.9969	32.9831	33.0088
10411	NaN	NaN	NaN	NaN	NaN	NaN	NaN	NaN	31.7755	30.6938	31.3819	30.9513	NaN	NaN	NaN	NaN	NaN	NaN	NaN	NaN	NaN	NaN	NaN	NaN
10412	33.2976	33.2411	33.413	NaN	33.824	33.7262	33.8298	NaN	NaN	NaN	NaN	NaN	33.4376	33.4995	NaN	NaN	33.5034	NaN	NaN	33.2399	NaN	NaN	NaN	33.2773
10414	30.2293	30.3592	30.1332	30.0805	29.7841	29.9444	30.0916	NaN	30.1649	30.2428	30.1071	30.1662	NaN	29.8138	29.938	30.1039	29.5575	29.4046	NaN	29.7467	30.0222	30.1284	30.1554	30.1126
10417	29.8097	30.2131	30.1654	30.1173	30.3377	29.9998	30.4001	29.6261	29.5783	29.8515	29.8741	30.1365	30.3799	30.1299	30.4136	30.181	30.3656	30.2456	30.3887	30.1841	29.9109	30.1521	29.9829	30.9669
10418	29.1524	29.0303	29.1214	28.8967	29.1552	29.177	29.0628	29.1951	29.234	29.3763	29.3308	29.435	29.0372	28.7568	29.0407	28.9258	28.9255	29.1851	29.1152	29.3131	29.1608	29.1968	29.0996	29.153
10420	29.2967	29.0493	28.9806	28.3957	NaN	NaN	NaN	NaN	29.6184	29.7411	29.4599	29.1754	29.2989	29.6182	29.7167	29.673	NaN	NaN	NaN	NaN	30.1195	29.8082	29.7854	30.0029
10421	30.2124	30.4901	30.8085	30.59	32.2989	32.2982	32.4079	32.2742	30.1404	30.1087	30.0587	30.1773	30.3383	30.0431	30.4231	30.2012	32.231	32.2495	32.3325	32.2112	29.9971	30.0885	30.3308	30.418
10422	29.4484	29.5983	29.9167	30.0712	30.417	30.1246	30.2134	30.1451	29.8139	29.7131	30.2616	29.9622	29.9527	29.7277	29.8847	30.0635	30.0593	30.0438	30.4181	30.4268	30.4484	29.8881	30.1841	30.1948
10423	29.6622	29.8712	NaN	30.4824	NaN	29.7673	NaN	NaN	30.3515	30.7138	30.4098	NaN	NaN	30.0249	29.3067	30.1381	29.5136	NaN	NaN	NaN	NaN	29.8114	29.6772	29.7209
10424	29.8033	29.6136	29.7857	29.5168	29.6454	29.4477	29.1845	29.5031	30.3779	30.312	30.2053	30.3582	NaN	29.4127	29.3625	29.5583	29.2441	29.1864	29.4042	29.701	29.9314	29.5537	29.7904	29.9378
10425	30.5051	30.6682	30.57	30.7532	31.1356	30.9916	31.0852	31.0268	30.4647	30.3772	30.396	30.7467	31.0827	31.0315	30.5941	31.0405	31.3146	31.1871	30.9657	31.2716	30.5233	30.4137	30.7083	30.6166
10426	31.069	31.0185	31.1126	31.0818	31.4488	31.3381	31.3074	31.2006	30.8209	30.7563	30.9664	30.1287	31.4227	31.5957	31.3739	31.3998	31.6649	31.6528	31.5318	31.6033	31.5168	31.3812	31.3767	31.3472
10427	32.326	32.3563	32.4096	32.4137	32.1982	31.884	32.2831	31.8172	32.4476	32.3526	32.4549	32.5348	32.1916	32.2928	32.2978	32.046	32.3312	32.2472	32.1801	32.1619	32.0843	32.6467	32.3845	32.1486
10428	34.1206	34.0147	34.1846	34.0708	34.4703	34.546	34.5292	34.7373	33.1668	33.4501	33.6977	33.541	34.3495	34.3202	34.4413	34.4482	34.3599	34.5193	34.5197	34.5662	34.0014	34.004	34.0739	34.0694
10429	29.7538	29.8227	29.6988	29.8955	29.668	29.4125	29.9439	29.6858	30.2788	30.2353	30.703	29.983	29.6086	29.7618	29.81	29.5788	29.9178	30.042	29.7485	29.6045	29.444	29.586	29.4015	29.8807
10430	NaN	NaN	NaN	NaN	30.1296	30.0382	28.8573	29.5269	NaN	NaN	NaN	NaN	29.1473	NaN	NaN	29.0671	NaN	31.1597	NaN	NaN	NaN	29.7516	29.7337	NaN
10432	30.5532	30.5143	30.3598	30.5239	30.5682	30.4881	30.5903	30.2736	31.2282	31.2535	31.0091	31.2605	30.3395	30.4048	30.3605	30.3213	30.4998	30.4722	30.3499	30.4593	30.3161	30.4723	30.5076	30.3956
10437	32.2899	32.3203	32.3037	32.4469	32.3223	32.5893	32.4261	32.3111	32.368	32.4784	32.3412	32.5644	32.3457	32.3193	32.227	32.2413	32.3989	32.3945	32.2496	32.3096	32.428	32.3755	32.258	32.4645
10439	29.6065	29.6709	29.7031	29.3755	NaN	28.7857	28.8992	NaN	31.0066	30.0739	30.2102	30.2447	NaN	29.1131	28.6996	NaN	NaN	NaN	NaN	NaN	27.2252	28.6268	28.7315	NaN
10440	32.2899	32.3955	32.3231	32.4844	32.3091	32.5456	32.4083	32.3082	32.4204	32.4357	32.3427	32.5431	32.4087	32.4269	32.2251	32.2413	32.5161	32.3691	32.253	32.259	32.4129	32.3487	32.2583	32.4588
10442	29.6065	29.6709	29.7031	29.3755	NaN	28.7857	28.8992	NaN	31.0066	30.0739	30.2102	30.2447	NaN	29.1131	28.6996	NaN	NaN	NaN	NaN	NaN	27.2252	28.6268	28.7315	NaN
10443	33.4981	33.604	33.5787	33.4496	33.0395	32.9248	33.0414	32.8726	33.8602	33.808	33.8368	33.8757	33.2328	33.3831	33.4303	33.3536	32.8828	32.9968	32.8428	32.8439	33.5461	33.2699	33.5604	33.5251
10449	NaN	NaN	NaN	NaN	NaN	NaN	NaN	NaN	NaN	NaN	NaN	NaN	NaN	NaN	NaN	29.4765	31.7762	NaN	30.879	31.9363	NaN	NaN	29.5866	NaN
10451	NaN	NaN	NaN	NaN	29.0716	29.0126	29.1511	NaN	NaN	28.8028	NaN	NaN	NaN	NaN	29.0035	29.1661	NaN	28.5656	28.9571	28.6289	28.8521	NaN	NaN	29.0399
10452	35.4304	35.3084	35.438	35.5472	31.628	31.664	31.6497	30.3704	30.606	31.0228	30.6772	31.1109	31.4952	31.4418	30.5622	29.9761	31.8032	32.0021	32.1461	32.6265	NaN	NaN	NaN	NaN
10453	NaN	NaN	NaN	NaN	NaN	NaN	NaN	NaN	NaN	NaN	NaN	NaN	30.0195	29.1791	NaN	NaN	NaN	29.8325	29.5146	NaN	NaN	NaN	NaN	NaN
10456	34.6336	34.5244	34.6032	34.4544	33.9634	34.0019	33.853	34.3041	35.2721	35.6156	35.5914	35.4686	34.0522	34.1838	34.1874	34.2089	33.6177	33.7406	33.8522	33.8383	34.0911	34.1358	34.1313	33.9413
10461	NaN	NaN	NaN	NaN	29.199	29.5055	29.7102	NaN	NaN	NaN	NaN	NaN	NaN	NaN	NaN	29.301	NaN	NaN	NaN	NaN	29.5062	NaN	NaN	NaN
10462	31.5337	31.6291	31.5875	31.2544	31.9469	31.6957	32.1669	32.0553	32.3758	32.3745	32.5323	32.1163	31.0098	31.6638	31.8642	31.6514	30.8115	31.3473	31.2138	30.4054	31.0327	31.429	31.3693	31.4536
10463	29.9163	30.7233	30.4103	30.8866	31.2523	31.4241	31.5522	31.8689	NaN	NaN	NaN	30.2166	30.3849	30.3119	30.6515	30.8111	30.6004	30.6396	30.4151	30.5585	30.5735	30.5591	30.6899	30.6361
10464	31.5368	31.2693	31.4554	31.3758	31.4501	31.4707	31.4631	31.4545	31.9265	31.6111	31.478	31.571	31.3801	31.2288	31.2447	31.3036	31.1429	31.1691	31.3538	31.4752	31.8081	31.348	31.5699	31.4981
10465	32.4973	32.2835	32.3952	32.388	32.9736	33.0803	33.0322	33.0627	31.7141	32.0901	31.905	31.7528	32.6985	32.7886	32.7098	32.7421	33.1168	33.1487	33.1168	33.0823	32.3077	32.3897	32.5064	32.4833
10468	31.4684	31.4544	31.4948	31.5162	31.8999	31.823	31.8145	31.7113	30.8246	31.0549	30.7591	31.206	31.6446	31.6649	31.7129	31.6221	31.9221	31.94	31.906	31.9033	31.7687	31.5202	31.5495	31.6762
10470	28.9819	28.9224	29.1135	29.2898	NaN	NaN	NaN	NaN	28.0073	29.4855	NaN	28.558	28.7964	NaN	NaN	29.1239	NaN	NaN	NaN	28.2054	NaN	NaN	NaN	28.7885
10475	31.492	31.3863	31.3539	31.4751	31.9641	31.8	31.8396	31.7257	30.8016	31.1171	31.2063	31.1133	31.8475	31.8743	31.8552	31.8541	32.0268	31.9709	31.8393	31.8482	31.6062	31.6676	31.6713	31.5569
10479	30.3348	30.1549	30.0348	30.119	30.1179	29.8363	29.9778	30.2672	30.7408	30.9413	30.8627	30.244	30.3352	29.8902	30.1484	30.1806	30.0804	30.3909	30.0365	30.2967	30.1652	30.027	28.8906	30.5305
10489	31.0292	30.9762	31.012	30.9054	30.9821	30.8995	31.0052	31.3096	30.6585	30.6732	30.5729	30.9115	30.9416	31.0695	31.0267	30.9888	30.7743	30.921	31.0272	30.9963	31.2067	31.0743	31.1484	31.2344
10495	30.4708	30.6302	30.8173	30.7936	30.7306	30.6302	30.6112	30.7472	30.1197	30.4986	30.303	30.2609	30.5381	30.632	30.6655	30.5223	30.5149	30.5705	30.4345	30.4007	30.7811	30.6801	30.4979	30.6601
10497	33.1411	33.0815	33.1676	33.0455	31.3732	31.2708	31.1296	31.228	32.8801	32.6879	32.585	32.5939	32.7814	32.6706	32.7594	32.748	30.9478	31.1092	31.2155	31.2601	33.3519	33.5453	33.4038	33.5288
10499	35.1749	35.0743	34.9741	34.9518	35.4036	35.6077	35.4127	35.6628	35.6202	35.4252	35.0094	35.3065	34.9983	34.8633	35.006	34.9995	35.2539	35.1941	35.1326	35.2146	35.0696	34.9672	35.0579	35.0074
10502	NaN	NaN	28.6771	NaN	NaN	NaN	28.6687	28.6486	NaN	NaN	NaN	NaN	NaN	NaN	NaN	28.298	28.7386	28.6371	NaN	NaN	NaN	NaN	28.1969	NaN
10504	30.6807	30.3991	30.754	30.8151	30.5889	30.4983	30.5691	31.3672	31.1146	30.8407	30.8023	30.2181	30.641	30.6302	30.6542	30.9069	30.583	30.5528	30.5715	30.6694	30.6835	30.6621	30.9528	30.5743
10506	29.6059	29.6065	29.2245	28.9961	28.208	27.7368	28.3886	29.0893	32.5085	32.3802	32.436	32.3222	30.4512	27.6673	30.5459	27.6737	NaN	NaN	NaN	NaN	28.9377	28.6599	28.372	28.9708
10508	29.9824	29.5521	29.7163	29.5782	29.1725	29.0238	29.0045	29.0141	30.2281	30.2182	29.7798	30.0785	29.2691	NaN	29.1113	28.6069	28.9847	28.8367	29.1831	29.0323	29.5812	28.5478	29.6679	29.4659
10513	29.9021	29.8242	29.8006	30.0351	30.7009	30.7364	30.8332	30.6656	30.0347	29.5075	29.7524	29.7987	30.2947	30.1346	30.0213	30.2645	30.6699	30.7495	30.5378	30.6471	29.8722	29.7461	29.8623	29.7029
10514	31.6258	31.6402	31.5346	31.403	31.7528	31.826	31.7115	31.7249	31.2611	30.8555	31.358	31.2132	31.6434	31.591	31.6204	31.4252	31.398	31.3443	31.5817	31.3324	31.5622	31.5369	31.3802	31.6392
10517	30.9066	31.0158	31.0613	31.0228	30.8958	30.993	30.8001	30.813	31.3903	31.3624	31.1229	31.4013	30.6951	30.6955	30.616	30.4552	30.7697	30.6935	30.7173	30.7172	30.9821	30.834	30.828	31.1022
10518	33.229	32.5079	32.6322	32.726	33.0416	33.0547	33.0138	32.9262	32.2025	32.2374	32.4705	31.9654	33.0332	33.1286	32.8523	32.8884	32.725	33.0834	32.8455	32.9787	32.7759	32.6452	32.6751	32.763
10520	31.836	31.747	31.7433	32.1416	31.6177	31.6798	31.6024	31.0304	32.7176	32.4465	32.3714	32.4943	31.6598	31.58	31.5817	31.6067	31.9936	31.574	31.4382	31.5959	31.8605	31.8806	31.8273	32.0341
10521	32.491	32.3909	32.5588	32.4348	32.0177	32.0812	31.9566	31.9767	32.318	32.3244	32.1371	31.8779	32.2556	32.3484	32.3602	32.2254	32.1255	32.2563	32.0773	32.2092	32.6401	32.7715	32.6177	32.8664
10522	30.5763	30.2533	30.4506	29.8365	30.2079	30.2135	30.0206	30.0771	30.7832	30.6558	30.6091	30.5395	30.1151	30.3947	30.2	30.2248	29.9594	30.1005	30.1268	30.2492	30.481	30.3	30.3507	30.37
10524	30.6379	30.5153	30.7596	30.79	30.8734	30.5922	30.8049	31.1998	30.9078	30.718	31.1262	31.2804	30.6466	30.6169	30.6404	30.4502	31.1529	30.8908	31.0171	31.0235	30.5903	30.6825	30.6722	30.5059
10525	30.6379	30.5153	30.7596	30.7038	30.8734	30.5922	30.8462	31.1998	NaN	30.718	30.7653	30.9086	30.5373	30.7207	30.6404	30.6225	31.1529	31.0118	31.0171	30.5991	30.5903	30.6825	30.6722	30.5059
10526	30.7032	30.7677	30.8178	30.9501	30.7169	30.7072	30.6909	30.6206	30.3294	30.5215	30.5963	30.7472	30.9782	30.9385	30.8966	30.9227	30.8737	30.814	30.8131	30.7488	30.9185	30.8615	30.9174	30.893
10527	36.5405	36.6767	36.4536	36.2902	36.8947	36.6281	36.7718	36.5408	36.0929	36.0859	36.2457	35.9443	36.5332	36.5455	36.6829	36.5539	36.799	37.0766	36.875	36.7628	36.4838	36.6971	36.4683	36.6584
10530	29.6064	29.696	29.8274	29.6902	30.0053	29.9617	29.8214	29.8142	29.655	29.9174	29.9451	29.8593	29.3299	29.5894	29.6418	29.6189	29.545	29.6984	29.6543	29.7038	29.8184	29.7533	29.7047	29.7387
10531	30.8166	30.8618	30.9804	31.2039	30.4398	30.2102	30.4517	30.5123	30.6989	31.1016	31.1531	31.1752	30.5433	30.7274	30.7209	30.3989	30.5625	30.5619	30.5917	30.5395	30.9641	31.061	30.9237	30.9873
10538	29.253	29.431	29.4289	29.693	29.4384	29.1592	29.2313	29.3555	29.5911	29.8291	29.5709	29.835	28.9454	29.3252	29.3061	29.1947	29.3888	29.4262	29.369	29.3464	29.4602	29.4918	29.5273	29.4876
10540	31.595	31.4331	31.5702	31.6184	31.3558	31.4778	31.2628	31.3244	31.6526	31.4865	31.3559	31.4053	31.2839	31.3344	31.4415	31.4164	31.1529	31.2227	31.1898	31.2126	31.127	31.3871	30.9291	31.1102
10541	31.4066	31.2081	31.3139	31.2231	31.3241	31.227	31.3192	31.4149	31.6728	31.8134	31.6975	31.7297	31.5152	31.435	31.4783	31.3217	31.7329	31.4956	31.4899	31.5137	31.4806	31.5813	31.5418	31.5868
10542	31.1295	31.1547	31.0766	31.1023	31.5005	31.2701	31.3536	31.5536	31.8223	31.5025	31.6395	31.4109	30.7126	30.839	31.0419	30.9171	30.8165	30.8385	31.1306	31.0516	30.9346	30.9922	31.0402	30.9342
10548	36.4168	36.3535	36.7267	35.2874	37.0367	36.7312	35.7709	36.7561	31.778	30.0003	33.4013	30.3762	35.3178	36.3311	35.8201	35.4142	36.7172	36.9057	36.8693	37.3116	30.6423	30.5909	33.6974	36.8757
10549	29.2684	29.4408	NaN	29.61	29.3786	29.4663	NaN	29.3741	NaN	NaN	NaN	NaN	29.5293	29.8009	NaN	29.2045	29.6514	29.7631	29.7822	29.5814	29.4504	NaN	29.3229	29.0199
10550	NaN	NaN	NaN	NaN	28.9216	29.0959	29.355	28.8465	NaN	NaN	NaN	NaN	NaN	NaN	NaN	NaN	NaN	27.852	27.946	NaN	NaN	NaN	NaN	NaN
10551	32.6418	32.7749	32.8267	32.6267	33.2537	33.0664	33.2365	33.2671	33.36	33.4219	33.3505	33.3954	32.6816	32.6934	32.8124	32.7577	33.3901	33.2205	33.2884	33.3107	32.8303	32.7167	32.8555	32.8783
10555	30.8146	30.7283	30.9228	31.0748	30.7423	30.5144	30.7838	30.5912	31.2791	31.2544	30.9249	30.7425	30.7706	30.3263	30.7607	30.956	30.5721	30.3974	30.4952	30.1222	30.8884	30.7631	31.1245	30.9942
10557	30.2196	30.3045	30.3902	30.2475	30.4328	30.4297	30.3371	30.5873	29.6726	29.6814	28.1342	29.6034	30.0885	30.2403	30.1933	30.3382	30.7522	30.7569	30.7416	30.5776	30.4862	30.2015	30.1596	30.38
10558	32.2699	32.0374	32.1843	31.928	31.8219	31.7426	31.7866	31.8696	32.8829	33.0688	33.0384	32.967	31.9736	31.9151	31.9925	31.9751	31.6995	31.6175	31.7276	31.5814	32.1325	31.9613	32.0432	32.0703
10559	28.8389	29.1646	29.1654	29.5889	NaN	NaN	NaN	NaN	NaN	NaN	NaN	NaN	NaN	NaN	28.9092	NaN	NaN	NaN	NaN	NaN	NaN	NaN	NaN	NaN
10560	NaN	NaN	NaN	NaN	NaN	NaN	NaN	NaN	NaN	NaN	NaN	NaN	NaN	NaN	27.0719	NaN	NaN	NaN	26.8785	NaN	26.988	27.9176	NaN	27.7007
10563	30.8546	30.7859	30.7083	30.6517	30.7301	30.7093	30.561	30.9009	NaN	31.0717	30.6523	NaN	30.8343	30.7053	30.5155	30.5769	30.5686	30.9095	30.5669	30.8618	31.0001	30.7591	30.853	31.1286
10564	28.5955	32.4102	NaN	28.9509	29.2561	28.7892	29.1459	29.4068	NaN	33.5036	NaN	29.106	NaN	29.3529	29.1717	NaN	29.1638	NaN	28.8967	29.1419	NaN	29.1578	NaN	29.038
10565	32.7708	32.7661	32.8201	32.7913	32.0935	32.0652	32.1046	32.0223	32.952	33.0203	32.9028	33.0107	32.4978	32.4902	32.4632	32.5167	32.1274	32.0429	32.1181	32.2227	32.8954	32.8132	32.8407	32.8652
10568	29.2684	29.2557	28.4457	29.3518	29.3641	29.4809	29.2922	29.5606	NaN	NaN	NaN	NaN	29.4829	29.6313	29.1095	29.3983	29.6514	29.7673	29.6929	29.6483	29.5523	29.5684	29.3042	29.3758
10569	31.5763	31.4318	31.8279	31.7315	32.2241	31.9735	32.0067	32.1432	31.5966	31.623	32.0435	31.7939	31.8877	31.9803	31.918	31.9926	31.8733	32.1012	31.9759	31.8714	31.8407	31.7401	31.7107	31.7783
10570	32.6147	32.7682	32.572	32.5358	31.3321	31.32	31.186	31.0128	34.3238	34.1184	33.386	34.0566	31.3045	31.0946	31.3741	31.41	30.9059	31.0361	30.9444	31.1313	31.62	31.191	31.4445	31.5598
10571	30.7301	30.7477	30.6842	30.9245	30.4192	30.369	30.4325	30.4654	31.2554	31.2119	31.096	31.1284	30.6396	30.5558	30.5026	30.7831	30.5765	30.5548	30.5085	30.5179	30.8295	30.6595	30.8496	30.6836
10573	35.0167	35.2057	35.2305	35.0085	34.3831	34.2758	34.3918	34.4976	35.4248	35.0997	35.1331	35.1727	34.8627	35.0194	35.0192	34.7698	34.9333	34.97	35.0596	34.9835	35.0645	35.2288	35.0868	35.1119
10574	33.5661	33.4146	33.4755	33.453	33.5828	33.5559	33.5153	33.5801	33.2997	33.1311	33.115	33.0893	33.3847	33.3711	33.3006	33.3946	33.1853	33.2234	33.3676	33.2716	33.4039	33.5115	33.5227	33.5235
10577	29.297	NaN	28.6875	29.3413	NaN	29.0731	NaN	NaN	31.092	31.3564	31.6988	31.4111	29.0537	28.9191	NaN	NaN	30.2346	30.1995	30.0406	29.9269	29.2885	29.7414	29.0351	NaN
10578	29.982	NaN	NaN	NaN	NaN	NaN	NaN	NaN	29.3491	29.2948	29.0564	29.5886	NaN	28.4534	NaN	28.6601	NaN	NaN	NaN	NaN	28.3767	NaN	28.8143	NaN
10579	32.0039	32.0392	32.0229	32.0564	32.0857	32.0758	32.0397	32.1379	32.5425	32.3181	31.806	32.3601	31.8265	31.9659	32.0152	31.961	31.9985	32.0534	31.9493	31.9164	31.9915	31.8969	32.0033	31.9953
10580	34.2436	34.1229	34.1834	34.1652	34.2102	34.1483	34.1771	34.0468	33.6315	33.7356	33.6898	33.727	34.2422	34.1724	34.2146	34.2073	34.3186	34.4075	34.1764	34.0697	34.1428	34.2381	34.1985	34.2153
10581	30.5334	30.6115	30.4502	30.9661	29.8979	29.5577	29.8685	NaN	29.3853	NaN	NaN	29.5123	30.9595	30.969	30.9162	31.001	31.2697	30.9579	31.0856	30.905	31.348	31.292	31.237	30.9402
10584	31.5595	31.7381	31.4773	31.6786	30.7784	30.7016	30.9141	30.8959	31.915	31.9738	31.83	32.1333	30.9934	31.0124	31.0961	31.0709	30.9312	30.7864	30.7437	30.6927	31.3764	31.534	31.3828	31.3847
10585	24.8334	24.7367	24.821	25.115	NaN	22.5666	23.525	22.1387	24.3243	23.6554	24.4356	22.9836	24.571	24.5563	24.5552	24.1403	NaN	23.7028	23.7904	24.7931	24.8345	24.8081	24.929	24.6572
10586	30.1497	NaN	30.1611	30.0839	29.8501	29.6712	29.4674	NaN	30.9113	30.4458	30.4686	30.5469	29.8071	29.8199	29.8388	NaN	29.2217	30.173	29.9232	30.4527	29.9447	30.271	30.24	30.1776
10588	30.0415	30.1124	29.9776	30.1643	30.551	30.4624	30.6106	30.6907	29.5377	30.3556	30.1063	30.3455	30.4825	30.511	30.537	30.5937	30.613	30.8561	30.6171	30.5783	30.5659	30.119	29.9837	29.681
10589	NaN	NaN	29.515	NaN	30.4535	29.9571	30.3762	29.9471	30.0462	NaN	29.4906	NaN	NaN	NaN	NaN	NaN	29.7344	29.9486	29.8707	29.4369	29.443	29.3049	29.483	29.9879
10590	33.3576	33.2436	33.5985	33.4365	34.0701	33.7079	33.8302	33.5937	32.2053	34.1452	32.8637	33.3545	33.7772	33.2193	34.0672	33.9622	32.7822	33.9761	33.8636	33.582	34.057	NaN	33.8294	33.4626
10592	31.2017	31.0856	30.8726	31.225	31.4496	31.6429	31.5265	31.6566	30.8623	30.9304	31.3395	30.959	31.402	31.2622	31.1332	31.2715	31.6961	31.3589	31.326	31.4544	30.5596	30.6792	30.027	31.3822
10593	31.8455	31.5467	31.7281	31.4049	31.0734	31.22	30.6358	31.2949	NaN	NaN	NaN	NaN	30.7147	31.4458	31.3638	31.3066	30.9278	31.66	31.5583	32.1832	29.16	31.2555	30.2469	30.6059
10594	29.8324	29.6296	29.7042	29.9571	29.106	29.2026	NaN	29.3838	28.9995	28.9931	NaN	29.1811	29.1797	29.0927	29.553	29.503	29.3317	29.2117	29.307	29.1843	29.6335	29.7166	29.6796	29.7836
10595	30.6992	30.5663	30.7636	30.7421	30.5593	30.593	30.6236	30.6332	30.2918	30.7082	30.4128	30.535	30.5704	30.5578	30.7215	30.571	30.575	30.6385	30.81	30.6819	30.6807	30.6252	30.7867	30.6971
10596	29.7333	29.6708	29.8686	29.8053	30.1451	30.2094	30.3857	30.0142	29.0697	NaN	NaN	29.266	30.1913	30.2602	29.9924	30.1568	30.1581	30.2793	30.1604	30.1249	30.0128	29.9974	30.4065	30.0713
10597	31.9513	32.0077	32.082	32.038	32.1198	32.1404	31.9347	32.1958	32.5439	32.3284	31.7887	32.3272	31.825	32.0732	31.9885	31.9868	32.0036	31.9787	31.9493	31.9431	31.9687	31.9971	31.966	32.0729
10598	34.2451	34.1298	34.1925	34.1533	34.1793	34.1376	34.1479	34.0417	33.6987	33.8847	33.7509	33.7355	34.2334	34.1246	34.1422	34.1527	34.2301	34.1825	34.1234	34.0757	34.2484	34.4906	34.2705	34.2683
10599	30.5334	30.6115	30.4502	30.9661	29.8979	29.5577	29.8685	NaN	29.3853	NaN	NaN	29.5123	31.1068	31.0206	30.9162	31.001	31.2697	31.1451	31.0339	30.8319	NaN	31.292	31.1024	30.9402
10602	33.6469	33.7182	33.6064	33.4972	33.7427	33.8636	33.8078	33.7255	33.2441	33.1692	33.6137	33.285	33.9353	33.8634	33.9358	33.8872	33.903	33.8824	33.938	33.8589	33.9485	33.7633	33.8453	33.9594
10603	32.5205	32.4489	32.4434	32.3178	32.5386	32.6677	32.6444	32.647	32.821	32.5643	32.7774	32.7742	32.2558	32.3024	32.22	32.3433	32.3823	32.4965	32.4244	32.5563	32.3042	32.1657	32.3556	32.3459
10605	31.2421	31.1736	31.4407	31.2111	31.1924	31.0783	31.222	31.4555	NaN	NaN	NaN	NaN	31.22	31.2952	31.3346	31.3591	31.1067	31.1639	30.7498	31.0316	31.0339	31.0086	31.361	31.1291
10607	31.1066	31.1618	31.0743	31.3258	30.9156	30.9022	31.0457	30.9248	30.6086	30.9258	30.8148	31.0112	31.247	31.2613	31.2197	31.3555	31.2256	31.1595	31.1603	31.0714	31.2608	31.2461	31.191	31.2026
10608	NaN	29.915	29.8393	29.483	NaN	29.7031	29.317	NaN	30.4549	NaN	29.9335	29.9968	29.7956	NaN	29.5173	NaN	NaN	NaN	29.6672	NaN	NaN	29.727	NaN	29.7713
10609	30.8803	31.0882	31.0785	30.8151	30.8824	30.8766	30.7551	30.8689	30.767	30.6682	30.5908	30.5494	31.1439	31.006	30.9719	30.7494	30.8558	31.0493	30.929	31.052	31.0368	30.9871	30.8904	31.0204
10613	29.1481	29.1639	29.1715	29.0799	29.295	29.3955	29.4752	29.6499	29.1889	29.101	28.9751	28.9082	29.2474	29.3642	29.4297	29.4838	29.1471	29.3618	29.2623	29.2921	28.8917	28.776	28.949	28.8477
10614	31.5471	31.6665	31.5996	31.7512	31.1413	31.184	31.2309	31.3651	31.8916	31.7976	31.3556	31.7957	31.3659	31.3701	31.4624	31.3868	30.9986	31.0186	30.8923	30.887	31.3327	31.4109	31.5093	31.3525
10617	33.1179	33.1944	33.0698	33.2467	32.93	32.9715	32.9119	33.302	33.0317	32.9516	32.9246	33.0631	32.976	33.1279	33.1197	33.0519	33.1172	33.1746	33.0342	33.2023	33.1678	33.1916	33.3268	33.193
10618	33.6126	33.6105	33.6367	33.4422	33.7305	33.7675	33.718	33.9634	33.1687	33.3728	33.4545	33.3792	33.7297	33.6989	33.6125	33.7149	33.7784	33.8001	33.706	33.7462	33.5337	33.4471	33.3023	33.4919
10619	30.3648	30.316	30.3691	30.63	30.5137	30.5601	30.6892	30.9646	30.7668	30.7743	30.5753	30.5992	31.0299	30.8185	30.7706	30.6306	30.8487	30.5122	30.5599	30.7096	30.991	30.5805	30.807	30.7024
10620	30.3911	30.1643	30.1254	30.2592	30.6454	30.5694	30.4691	30.6105	30.0041	29.9985	30.0782	30.5397	30.45	30.3651	30.3049	30.2143	30.6102	30.6537	30.6978	30.55	30.0954	30.2191	30.0365	30.2817
10621	NaN	NaN	29.2991	NaN	NaN	NaN	NaN	NaN	29.4077	29.444	29.2721	29.2929	NaN	NaN	NaN	29.0476	NaN	NaN	NaN	NaN	29.4048	NaN	29.1989	NaN
10622	30.8559	30.9137	30.4585	30.5735	30.8107	30.8792	30.6461	30.6239	30.9992	30.5195	30.8191	29.7357	30.6846	30.6759	30.7347	30.9	31.0381	30.9621	30.8978	31.1121	30.3021	30.2034	30.528	30.4674
10624	32.5277	32.5626	32.6384	32.5207	32.8791	32.9353	32.7972	32.7155	32.5126	32.6392	32.6828	32.4987	32.4944	32.4359	32.322	32.4762	32.5918	32.5384	32.6173	32.7149	32.6391	32.3725	32.4815	32.592
10625	32.8203	32.6911	32.97	32.7463	32.8421	32.9632	32.8449	32.8742	32.9217	33.0327	32.7695	33.1174	32.4048	32.6367	32.8482	32.8906	33.0566	32.7584	32.8351	32.9501	33.0135	32.6821	33.0378	32.7052
10626	NaN	NaN	NaN	NaN	NaN	NaN	NaN	NaN	NaN	NaN	NaN	NaN	NaN	NaN	NaN	NaN	29.6485	NaN	29.5365	29.0022	NaN	NaN	NaN	NaN
10627	32.5278	32.4255	32.6023	32.5595	32.7153	32.6896	32.818	32.5553	31.6856	32.1595	32.1881	32.0802	32.7804	32.8	32.7447	32.7122	32.7601	32.7829	32.6638	32.7346	32.7201	32.6176	32.735	32.8155
10628	32.0704	32.0183	31.9256	31.9848	32.2586	32.175	32.2648	32.2752	31.9956	32.057	32.0004	31.9613	32.2169	31.9162	32.1991	33.1372	32.2903	32.1753	32.0887	32.1885	32.9041	32.1773	32.0738	32.3241
10629	32.4414	32.2803	32.3409	32.2666	32.2101	32.3329	32.1753	32.1578	32.3237	32.3267	32.0874	32.2393	32.2616	32.1343	32.1062	32.0942	32.164	32.0853	32.0292	32.245	32.5694	32.1409	32.5515	32.3622
10630	31.6503	31.5732	31.2293	31.8945	31.9839	32.0998	32.0871	32.003	31.0794	31.5478	31.3778	30.4758	32.0904	31.9864	31.9281	31.9091	32.1312	32.2254	32.0241	32.1476	31.9039	31.8035	31.6391	31.8057
10631	30.6502	30.7908	30.6689	30.8401	31.1332	30.9297	31.1343	31.2179	29.9106	30.1816	30.2939	30.1892	30.9113	31.0342	31.0514	30.9236	31.1793	31.2618	31.1145	31.0354	30.6761	30.8725	30.7834	30.785
10633	29.6798	29.4077	29.535	29.5643	29.5913	29.4514	29.3552	29.4503	29.5878	29.7371	29.5158	29.5114	28.9207	29.1156	29.0341	29.2249	NaN	28.109	28.8976	28.6758	29.2579	29.4978	29.1841	29.2361
10635	33.7942	33.7411	33.6792	33.9924	34.2566	34.1986	34.2111	34.5519	33.0432	33.1697	32.9994	32.9854	33.9314	34.0862	34.1228	34.0314	33.8732	33.7906	33.8206	33.7727	33.6303	33.6315	33.6345	33.5301
10638	30.2783	30.2974	30.2353	30.1947	30.379	30.2445	30.3521	30.2786	30.3833	30.3057	30.3522	30.1049	30.2628	30.2491	30.3057	30.2292	30.5849	30.435	30.4352	30.2873	30.6281	30.4644	30.2301	30.6652
10639	31.7812	31.8199	31.9169	31.6297	31.424	31.7158	31.3768	31.7167	31.5093	31.7467	31.523	31.4297	31.7759	31.7308	31.6175	31.562	31.5527	31.3878	31.3821	31.6406	32.0914	31.7409	NaN	32.0413
10641	30.6819	30.8302	30.8803	30.9693	30.8768	30.7538	30.6023	30.9091	NaN	30.2712	30.172	30.6177	31.315	31.3025	31.2026	31.2528	31.0113	31.0375	30.8783	30.9283	31.1671	31.1544	31.0798	31.1012
10642	30.6439	30.6009	30.5477	30.7232	30.6239	30.5797	30.9488	30.7801	NaN	NaN	30.0849	30.2056	30.9017	30.8661	30.8068	30.664	30.7755	30.5325	30.6544	30.8335	30.7106	30.1845	30.7712	NaN
10643	26.324	NaN	NaN	NaN	NaN	NaN	NaN	NaN	26.7182	26.4857	NaN	26.8191	NaN	26.6888	NaN	NaN	NaN	NaN	NaN	NaN	NaN	NaN	NaN	NaN
10644	31.3647	31.411	31.4775	31.4371	32.0256	32.0476	31.9622	32.0362	30.9622	31.0764	31.2914	31.0966	31.928	31.7315	31.8032	31.6241	31.924	31.8618	31.877	31.7215	31.8084	31.3938	31.5777	31.808
10646	30.3217	30.4546	30.5108	30.0937	29.5735	NaN	28.7137	30.3771	30.6439	31.291	NaN	30.0495	29.3962	29.8824	NaN	29.8508	28.6654	NaN	29.3637	30.6536	29.9627	29.9241	29.9931	30.2483
10647	29.9308	30.0335	29.9413	29.9667	30.3344	30.1397	30.1916	30.2941	29.2724	29.0166	28.5844	28.9407	30.5206	30.4931	30.4989	30.5077	30.5333	30.5734	30.4762	30.5465	30.3559	30.2194	30.2598	30.3264
10648	26.8627	NaN	NaN	26.571	NaN	NaN	NaN	NaN	NaN	NaN	NaN	NaN	NaN	NaN	NaN	NaN	NaN	NaN	NaN	NaN	26.1086	NaN	26.6472	NaN
10653	31.8114	31.8004	31.8365	31.7559	30.2483	30.0592	30.0026	29.6547	32.8425	33.0375	33.2421	33.0346	30.9761	31.0051	30.9538	30.9402	30.6036	30.598	30.3477	30.12	32.1217	31.9477	32.0159	32.0023
10654	32.5438	32.4688	32.1253	32.6314	32.8593	32.6752	32.5779	32.7065	NaN	30.1149	30.0553	30.0306	32.6392	32.665	32.8387	32.5734	32.6149	32.7669	32.8056	32.6113	30.6982	32.0523	NaN	30.834
10655	33.7339	33.7114	33.5519	33.7157	33.4405	33.3572	33.4215	33.192	33.9728	33.9029	33.743	33.8008	33.0312	33.0411	33.1226	33.1567	33.1889	33.1498	33.2836	33.0241	32.9168	32.9216	32.8846	33.0295
10656	NaN	NaN	NaN	NaN	NaN	NaN	NaN	NaN	NaN	30.0454	29.6291	29.8294	NaN	NaN	NaN	NaN	NaN	NaN	NaN	NaN	NaN	NaN	NaN	NaN
10657	29.9078	29.8995	30.0247	30.1677	30.1741	29.9563	30.1562	30.1201	NaN	NaN	NaN	NaN	29.9291	29.933	29.9807	NaN	30.2187	30.0479	29.8283	29.5508	29.9766	30.0916	30.1606	30.0139
10659	30.9781	30.8255	30.803	30.9107	30.473	NaN	30.187	30.4512	30.9119	31.2977	31.1951	31.3591	30.8776	30.3733	30.9648	30.9961	30.4601	30.6238	30.4137	30.516	30.9578	31.1395	31.2101	31.0866
10661	NaN	29.0138	NaN	28.9964	29.0907	28.7304	29.3623	29.3296	28.9191	NaN	28.962	NaN	28.9869	NaN	28.9837	28.5617	28.8993	NaN	29.1477	29.008	28.9327	NaN	28.9955	NaN
10662	31.0067	31.1939	31.1817	31.2375	31.17	31.1116	31.0687	31.0974	31.3395	31.3378	31.3549	31.4352	30.8906	30.965	31.3447	31.0546	31.321	30.9186	31.0983	31.1692	31.31	31.1558	31.2347	31.3155
10663	28.9167	28.6184	28.8993	28.3193	NaN	NaN	NaN	NaN	29.1033	29.0231	29.0461	28.892	NaN	NaN	28.6	NaN	NaN	NaN	NaN	NaN	29.6738	29.6282	29.7621	29.3553
10670	28.6296	28.8634	28.8517	28.8576	28.5544	NaN	NaN	NaN	NaN	29.1951	29.1714	29.3396	NaN	NaN	28.8322	28.7628	NaN	NaN	NaN	NaN	28.8692	NaN	28.8228	28.9719
10671	29.3435	29.8581	NaN	30.0885	NaN	NaN	NaN	NaN	NaN	NaN	NaN	NaN	29.9357	30.0936	29.9688	29.8524	NaN	NaN	NaN	NaN	29.6233	29.659	30.0619	29.8958
10673	33.3396	33.2597	33.3063	33.189	33.5981	33.6245	33.602	33.5666	32.8443	32.7263	32.8224	32.7887	33.4219	33.4573	33.4788	33.4694	33.5697	33.5556	33.5947	33.6532	33.7431	33.6042	33.7243	33.7047
10674	32.1203	32.1544	32.1588	31.7512	32.0789	32.1613	31.9702	32.1128	31.7305	31.6561	31.8708	31.7169	31.8766	32.2783	32.3663	32.1866	31.931	32.271	32.4063	32.4209	32.306	32.2441	32.134	32.3032
10675	35.5189	35.2215	35.305	34.9724	35.1194	35.4434	35.0169	35.4831	36.0809	35.4897	35.725	35.6009	35.3341	35.1411	35.2098	35.4504	34.6436	34.7822	34.8299	35.164	35.2073	34.8789	35.5728	35.2463
10676	33.8887	33.7391	33.8238	33.884	32.8864	32.9021	33.1219	33.0819	34.3872	34.7042	34.436	34.7424	33.5888	33.6042	33.7548	33.718	33.0864	33.0113	32.8891	33.0168	33.8923	33.7946	33.8498	33.9274
10677	32.9062	32.9589	33.1057	32.9906	32.4071	32.4055	31.706	32.0318	32.6289	32.584	32.6934	32.7073	32.4638	32.5844	32.8123	32.4774	32.4285	32.4904	32.3696	32.1807	32.2067	32.7838	32.8724	32.8157
10680	32.3098	32.268	32.0083	32.1025	31.8004	31.3971	31.7607	31.8222	33.3409	33.0753	32.3855	33.0798	31.4364	31.5803	31.682	31.6285	31.5925	31.3573	31.4084	31.3501	31.7616	31.5981	31.8432	31.5737
10681	29.6774	30.0027	29.754	29.9427	30.6974	30.3756	30.0991	30.2596	30.1355	29.923	29.6281	30.1673	29.6067	30.1684	30.0322	30.1151	30.0786	30.2333	29.9897	30.0898	30.0324	29.9501	29.4816	30.2772
10682	NaN	NaN	29.1665	29.3126	29.409	29.5444	29.3868	NaN	NaN	NaN	NaN	NaN	NaN	NaN	NaN	29.1235	29.4596	29.3843	29.5313	29.1365	28.561	NaN	28.7813	NaN
10683	32.7043	32.6361	32.6476	32.7109	33.0275	33.0634	33.0152	33.0401	32.2014	32.3265	32.5445	32.3827	33.0033	33.0009	32.9997	32.9554	33.0232	33.2045	33.1556	33.025	32.9186	32.8268	32.9141	32.8234
10684	36.1665	36.1931	36.1106	36.0801	36.7147	36.6282	36.3131	36.7446	35.1143	35.5143	35.6741	35.2978	36.4652	36.4584	36.3417	36.4318	36.3271	36.3331	36.5116	36.5476	36.3899	36.4061	36.254	36.4043
10685	30.5774	30.4518	30.4882	30.3008	30.3554	30.4458	30.3711	30.3354	30.929	30.6669	30.6579	30.6316	30.3753	30.5141	30.4698	30.443	30.1627	30.5476	30.714	30.4776	30.5293	30.4177	30.5848	30.4362
10687	30.249	30.1684	30.3774	30.3609	30.0885	30.024	29.9765	29.9937	29.9014	30.1543	30.0467	30.118	30.0331	30.241	30.1958	30.2028	29.908	29.936	30.117	30.0291	30.4588	30.0469	30.4199	30.2249
10689	29.9072	29.9618	29.4478	30.0318	29.2133	29.4879	29.4311	29.4317	NaN	NaN	NaN	29.127	29.7136	29.7221	29.6977	29.9699	29.8738	30.0442	29.8968	29.6666	29.7334	30.4056	NaN	29.551
10694	30.4831	30.4681	30.5912	30.8054	30.6522	30.5125	30.6626	30.4936	30.6601	30.6752	30.3255	30.8972	30.4176	30.8047	30.5071	30.7163	30.8811	30.7559	30.6773	30.6898	30.5413	30.5708	30.6604	30.7147
10696	35.0186	34.0298	33.9467	34.0808	34.2102	34.4687	34.3959	34.0564	33.6315	34.3184	34.1117	33.5455	35.2757	33.9049	34.1275	34.2893	34.2344	34.0516	34.1191	34.0637	33.9622	34.7016	34.1353	33.9492
10697	31.7472	31.8892	31.9003	31.87	32.1346	32.14	32.0838	32.1285	32.1931	32.2729	32.1814	32.215	31.9336	32.0443	31.964	31.9742	32.0381	32.0923	32.0439	32.0362	32.0121	31.9214	32.0004	31.8864
10699	30.785	30.9447	30.7625	30.8209	30.6436	30.5178	30.5188	30.6449	30.7056	30.7441	30.653	30.4846	30.6568	30.7088	30.7318	30.5349	30.6626	30.9215	30.7068	30.8567	31.1595	31.0064	31.0381	31.0942
10700	NaN	NaN	NaN	NaN	31.3359	31.2774	31.1303	30.574	29.8936	29.7737	29.8464	NaN	NaN	NaN	30.4422	NaN	NaN	NaN	NaN	NaN	29.7998	30.1581	NaN	NaN
10701	NaN	29.2388	NaN	NaN	NaN	NaN	NaN	NaN	29.3768	29.2006	NaN	NaN	28.5706	29.4111	29.1003	NaN	NaN	NaN	NaN	NaN	28.9258	29.4866	NaN	29.4951
10702	NaN	NaN	29.424	NaN	NaN	NaN	NaN	NaN	NaN	NaN	NaN	NaN	NaN	29.4177	29.5378	29.4123	29.6416	29.283	29.7119	29.1977	30.0501	29.7458	29.8999	29.8884
10704	32.908	32.9178	32.8422	32.871	33.72	33.7411	33.6924	33.6333	31.441	31.4161	31.1716	31.2948	33.9587	34.0024	33.9025	33.8619	33.6482	33.909	33.7851	33.9567	33.7655	33.6957	33.9469	33.7761
10705	31.229	30.6111	NaN	30.287	31.7674	31.8669	31.4484	31.1978	NaN	NaN	NaN	29.4985	31.7475	32.0105	31.7313	32.3338	31.4819	31.7751	32.0175	32.1318	32.2285	32.0161	32.1998	32.1351
10706	34.6835	36.0102	34.7952	34.6998	35.0224	35.0435	34.425	34.8361	29.1693	NaN	NaN	NaN	34.7423	34.8385	36.8999	34.9545	35.2408	34.4291	34.0072	34.9595	35.1828	34.9197	35.1168	35.094
10713	30.5308	30.3066	30.5849	30.7808	NaN	NaN	NaN	NaN	31.8883	32.3592	32.4252	32.3728	NaN	NaN	NaN	NaN	NaN	NaN	NaN	NaN	30.9564	30.8969	31.0098	31.1743
10714	NaN	NaN	NaN	NaN	30.5584	NaN	30.8446	30.8985	NaN	NaN	NaN	NaN	NaN	29.7486	NaN	30.6722	NaN	30.6494	NaN	30.8662	NaN	NaN	NaN	NaN
10716	33.04	33.0088	33.0359	32.7912	33.1891	33.3336	33.2298	33.2793	32.7812	32.7833	32.7845	32.838	33.0328	33.0506	33.1569	33.0851	33.0719	33.0286	33.0864	32.9233	33.1753	32.9957	33.2013	33.2049
10717	30.204	30.3434	30.3131	30.5633	30.6039	30.7106	30.7385	30.7217	30.1857	29.7296	29.6411	29.992	30.6665	30.7337	30.7939	30.5422	30.8186	30.7183	30.7652	30.7313	30.4519	30.6715	30.5527	30.628
10718	30.1292	30.2204	29.9952	30.1212	30.0883	29.9795	30.1157	30.2307	29.984	30.0408	30.0737	29.6775	30.3226	30.3352	30.2023	30.6588	30.2315	30.2095	29.8278	NaN	30.3554	30.2428	30.309	30.3769
10720	33.2494	33.1645	33.2627	32.7455	NaN	NaN	NaN	29.6944	34.7597	35.0203	35.1456	35.0122	31.2487	31.3077	30.8856	31.1933	29.6661	30.2678	29.7082	29.6799	33.36	33.4518	33.34	33.647
10721	30.2372	30.3702	30.009	30.4574	30.1774	29.9579	29.729	30.2813	30.6284	30.8457	30.8031	31.2397	30.4556	30.1483	29.9305	30.1933	30.5533	30.6907	30.4679	30.3204	30.1947	30.0908	30.1943	30.1907
10722	31.4262	31.2884	31.2253	31.4903	30.3492	30.2708	30.6603	30.3205	31.2859	31.1551	31.1451	30.9803	31.5145	31.314	31.4057	31.3798	30.3209	30.3456	30.4491	30.4321	31.8847	31.7709	31.9461	31.9488
10724	NaN	NaN	NaN	NaN	NaN	29.5998	NaN	29.7685	NaN	NaN	NaN	NaN	NaN	NaN	NaN	NaN	NaN	29.9079	29.5228	NaN	NaN	NaN	NaN	NaN
10727	38.6856	38.7516	38.8438	38.5119	38.5982	38.581	38.4765	38.5759	38.7535	38.8927	38.9287	38.7953	38.5198	38.5747	38.5511	38.5883	38.5134	38.883	38.7827	39.0784	38.6758	38.6818	38.4624	38.7105
10729	NaN	NaN	NaN	NaN	NaN	NaN	NaN	NaN	NaN	NaN	NaN	NaN	29.6843	NaN	29.4087	NaN	NaN	NaN	30.042	30.1261	NaN	NaN	29.866	NaN
10732	31.5815	31.5054	31.5369	31.4825	31.3954	31.4095	31.529	31.6113	31.5754	31.5823	31.5556	31.7179	31.4476	31.478	31.4192	31.4785	31.432	31.4419	31.4057	31.5601	31.6179	31.5177	31.6074	31.4357
10733	NaN	30.2292	29.9871	29.694	NaN	29.063	NaN	29.0411	30.5498	30.7447	30.583	31.3523	NaN	NaN	29.3051	NaN	29.167	29.3595	NaN	29.3807	30.74	NaN	30.5097	30.4771
10735	31.4407	31.3905	31.4675	31.4006	31.0506	31.0018	31.1419	31.0963	30.9644	30.9502	31.0416	30.9115	31.3741	31.4914	31.5383	31.5036	31.4487	31.5646	31.5307	31.4279	31.6111	31.484	31.4041	31.6403
10737	36.5679	36.5789	36.6152	36.6996	36.9315	36.9293	36.933	36.5926	35.4317	35.8319	35.7452	35.8078	36.8196	36.958	36.7862	36.7802	36.9746	36.9958	37.0838	36.9536	36.5736	36.6467	36.6082	36.6185
10738	30.5316	30.576	30.6171	30.7325	30.8107	30.7113	30.5282	30.5109	29.7639	30.262	30.2663	30.3756	30.5997	30.7216	30.7149	30.7626	30.7586	30.4808	30.6117	30.8182	30.6901	30.3299	30.602	30.4395
10741	29.7889	30.0364	30.2107	30.2999	29.2987	29.2085	29.8446	30.0087	29.814	30.2379	29.892	30.2218	29.9519	30.1361	29.9744	30.0138	29.9489	29.7084	29.7682	29.7872	30.1143	29.9199	29.9969	29.9446
10742	34.8661	34.9213	34.9041	34.7272	34.6315	34.6443	34.815	34.6948	35.126	34.8072	34.9431	34.7336	34.7428	34.8239	34.7275	34.8608	34.3276	34.615	34.8745	34.8553	35.1373	34.7799	35.1383	34.919
10745	NaN	NaN	30.4121	NaN	NaN	31.1195	31.085	30.9348	31.4043	30.7844	NaN	NaN	30.6543	NaN	NaN	30.2423	30.3392	NaN	NaN	NaN	30.8518	30.5814	29.1841	NaN
10747	29.6598	29.9768	29.8195	29.6799	29.7887	NaN	29.8138	30.0378	29.7229	29.8024	29.7483	29.9978	29.4738	NaN	29.9696	29.8287	30.0992	29.4712	29.6525	29.8391	30.1228	30.1466	29.6742	29.9843
10748	33.4561	33.497	33.5946	33.7507	33.326	33.1941	33.1756	33.4019	33.3114	33.3878	33.3061	33.3118	33.4422	33.3998	33.2548	33.2697	33.3789	33.2997	33.2788	33.4718	33.446	33.3944	33.5801	33.4534
10749	29.7744	29.6678	30.0744	30.0436	30.0267	29.8258	29.8825	29.9507	30.0076	29.8336	29.8557	29.6837	29.8766	29.8986	30.0224	30.0012	29.9771	30.0018	30.0254	30.0353	29.9538	29.932	30.1824	30.0418
10752	30.7454	31.0005	30.7562	30.9612	30.6437	30.6291	30.8014	30.6418	30.4542	30.5839	30.4936	30.6507	30.8363	30.8179	30.9294	30.8963	30.8523	30.8605	30.7452	30.747	31.1465	31.111	31.096	30.9817
10753	33.4783	33.5812	33.5335	33.4235	33.8234	33.7218	33.7793	33.7219	33.3798	33.3662	33.3455	33.3505	33.6309	33.5805	33.6331	33.5545	33.7299	33.807	33.8375	33.7519	33.4844	33.3755	33.3774	33.4733
10754	29.5145	29.5552	29.8028	30.0889	29.4687	29.6006	29.4562	29.3979	30.3408	30.3895	30.1517	30.0813	29.4333	29.226	29.6264	29.5103	29.543	NaN	29.6232	28.9259	29.8232	29.2932	29.901	29.539
10755	31.9065	32.0041	31.9307	31.7334	32.3192	32.3833	32.6434	32.3621	32.2929	31.003	32.0261	32.3378	32.2326	32.271	32.3073	32.2121	32.2207	32.5602	32.5904	32.5355	31.3052	31.8095	31.8342	31.3345
10756	29.3673	NaN	29.2853	NaN	29.4866	29.5444	NaN	29.7139	NaN	NaN	NaN	NaN	29.3445	29.2492	NaN	29.1724	29.4343	29.4015	29.5541	29.2081	29.5732	29.0762	29.1499	28.9399
10757	NaN	30.0572	NaN	NaN	30.443	NaN	30.296	30.0852	29.9797	30.5819	NaN	30.4553	NaN	30.2881	30.2631	NaN	30.2758	30.1347	30.1504	30.1679	30.5919	30.1836	NaN	30.5089
10760	32.2467	32.301	32.1991	32.3501	32.0371	31.9985	32.0667	32.0872	33.1386	32.9229	32.8808	32.9337	32.0373	32.1535	32.178	32.0692	32.0615	31.8581	32.0052	32.2105	32.5091	32.2573	32.4066	32.3628
10761	29.9392	29.8688	30.2251	29.8081	28.9277	29.0338	28.8575	29.0193	29.9962	30.3021	30.0596	30.2463	29.9038	29.9077	29.5668	29.7757	29.3929	29.4494	29.5666	29.5528	30.5226	30.3417	30.4061	30.5411
10762	NaN	NaN	29.7397	28.9481	29.0784	28.9561	29.3534	29.3319	NaN	NaN	NaN	NaN	NaN	29.1789	NaN	29.0408	NaN	NaN	29.4709	NaN	NaN	29.0513	29.6453	NaN
10763	30.5619	30.6344	30.5299	30.7869	30.8289	30.8694	31.1132	30.9716	30.1651	30.6124	30.1993	30.8517	30.6885	30.7398	30.9186	30.6996	30.6761	30.63	30.6219	30.5922	30.3588	30.3565	30.4219	30.4335
10764	NaN	NaN	NaN	29.6587	29.6193	29.71	29.7845	29.7457	NaN	NaN	NaN	NaN	NaN	NaN	29.4897	29.8054	NaN	NaN	29.576	NaN	29.2584	29.5022	29.4911	29.5707
10769	30.5015	30.6525	30.6716	30.5631	30.4329	30.5278	30.5285	30.2994	30.848	31.0277	31.1459	31.1238	30.4251	30.3643	30.4029	30.2165	30.4605	30.3526	30.3697	30.324	30.5732	30.6422	30.5568	30.5768
10770	29.6913	29.7371	29.8101	29.6219	29.608	29.6499	29.5429	29.4167	29.0335	29.5897	29.475	29.4625	29.7927	29.8606	29.6252	29.6741	29.4109	29.8217	29.5464	29.7352	29.9861	29.6766	30.0777	29.8387
10773	29.529	29.6159	29.7272	29.8714	NaN	NaN	NaN	NaN	29.2764	29.4845	29.1236	29.577	28.931	29.1202	29.1887	NaN	NaN	NaN	NaN	NaN	29.3914	29.3477	29.7558	29.4519
10774	NaN	NaN	NaN	30.7205	31.2457	31.407	31.4193	31.5289	30.7131	30.515	30.6728	30.2577	30.6282	31.2649	31.5264	31.3387	31.208	31.6893	NaN	NaN	30.5639	30.8907	NaN	NaN
10776	31.1078	31.0789	30.9986	31.0299	30.7906	30.1387	30.8035	30.8222	32.4364	32.3422	32.4883	32.0429	31.1718	30.7474	31.2387	30.7025	30.9506	31.1378	30.6999	30.7151	30.8282	30.5251	31.0115	30.9178
10780	29.6068	29.4829	29.6598	29.5024	NaN	NaN	NaN	NaN	29.2462	29.5165	29.2134	29.2717	29.3544	29.6849	29.6829	29.5346	28.837	29.6845	29.6471	NaN	29.7398	29.7591	29.6423	30.0025
10781	29.4823	29.3025	29.4741	29.2833	29.786	29.6198	29.3688	29.7443	29.3866	29.6017	29.4924	29.5	29.357	29.5824	29.5327	29.2631	29.8731	29.3852	29.3514	29.3977	29.4279	29.3873	29.1102	29.616
10782	30.8975	30.6439	30.9195	31.0693	29.1135	29.6307	NaN	29.2903	31.1626	31.108	31.2233	31.4349	30.9908	30.9618	30.693	30.7944	NaN	30.5489	29.573	30.2307	31.1443	31.2857	31.2952	31.0863
10783	31.79	31.9259	31.8331	31.8919	31.3943	31.2571	31.7377	31.2804	32.17	32.1684	32.0803	31.8346	31.722	31.6365	31.4223	31.5049	31.3009	31.39	31.2796	31.2138	31.7111	31.6281	31.5166	31.8515
10784	30.4159	30.2747	30.5118	30.6485	30.397	30.482	30.4024	30.4989	30.5681	31.4093	31.3134	30.8964	29.9992	30.0487	30.1921	30.1289	31.0486	30.8759	30.9134	31.0304	30.3476	30.3257	30.3127	30.4973
10786	NaN	NaN	NaN	NaN	NaN	NaN	NaN	NaN	30.2887	30.6675	30.0727	30.5352	NaN	NaN	28.8501	NaN	29.7847	29.5091	29.5466	29.5279	NaN	NaN	29.6649	NaN
10788	NaN	NaN	NaN	NaN	NaN	NaN	NaN	NaN	30.4119	30.1596	30.3626	NaN	NaN	NaN	NaN	NaN	NaN	NaN	NaN	NaN	NaN	NaN	NaN	NaN
10790	NaN	NaN	30.2985	30.4598	NaN	NaN	NaN	NaN	30.2138	30.7166	30.5032	30.5511	NaN	NaN	NaN	NaN	NaN	NaN	NaN	NaN	30.2508	30.3111	30.3959	30.0886
10791	NaN	NaN	NaN	NaN	NaN	NaN	NaN	28.4803	33.4901	33.394	34.0144	33.4384	NaN	NaN	NaN	NaN	NaN	NaN	NaN	NaN	NaN	NaN	NaN	NaN
10793	31.2948	31.2099	31.1612	31.2149	31.4386	31.2892	31.4519	31.3114	31.3957	31.4296	31.4685	31.581	31.3377	31.2224	31.2649	31.2309	31.3515	31.2855	31.4143	31.5108	31.3282	31.379	31.4141	31.2784
10797	32.5242	32.4318	32.4483	32.4606	32.5572	32.6024	32.4726	32.5925	32.5857	32.6981	32.6808	32.6264	32.4347	32.4718	32.4613	32.4285	32.5548	32.5379	32.5207	32.4289	32.5281	32.4483	32.4681	32.4011
10798	31.4838	31.4118	31.6094	31.1828	31.2473	31.1318	31.265	31.0838	31.3232	31.0378	31.3898	30.9163	31.1469	31.2971	31.5055	31.5101	30.8631	31.2427	31.5528	31.332	31.3392	31.7478	31.4046	31.6627
10801	NaN	NaN	NaN	28.843	NaN	NaN	NaN	NaN	NaN	29.4946	29.1555	29.2714	NaN	NaN	NaN	NaN	NaN	NaN	NaN	NaN	NaN	NaN	NaN	NaN
10802	31.8064	31.7947	NaN	31.708	NaN	NaN	32.5446	32.3841	31.2873	31.1362	31.3898	31.1646	NaN	31.6099	31.5581	31.4045	32.7761	32.9611	32.9328	32.1405	NaN	31.5168	NaN	31.4712
10804	31.7623	31.8007	31.8458	31.7436	31.639	31.752	31.5528	31.0954	32.2754	32.1581	32.1166	32.3065	31.632	31.4822	31.2963	31.3752	31.42	31.5315	31.5728	31.4947	31.7381	31.7631	31.9127	31.7517
10806	30.2749	NaN	NaN	29.4819	NaN	NaN	29.7665	NaN	NaN	30.5106	30.3463	30.2307	30.2936	NaN	30.0067	NaN	NaN	NaN	30.1454	NaN	NaN	NaN	30.2726	30.4803
10807	NaN	NaN	23.7049	NaN	22.2199	NaN	NaN	NaN	NaN	NaN	NaN	NaN	NaN	NaN	21.7159	22.2561	22.5095	NaN	24.2348	24.279	NaN	NaN	19.7017	22.7911
10809	32.0405	32.051	32.1544	31.8971	30.9389	31.003	30.9959	30.8266	32.9563	33.3652	33.3142	33.2794	31.7892	31.8234	31.7105	31.5986	30.9734	30.9327	30.8738	30.8839	32.3701	32.2746	32.2993	32.3341
10811	33.5418	33.4724	33.5706	33.5071	33.3023	33.3046	33.1876	32.6794	33.5854	33.6122	33.4985	33.5869	33.0207	32.9354	32.8716	32.8753	33.3334	33.3983	33.4375	33.3486	33.5446	33.3952	33.3927	33.5266
10812	29.3024	29.2163	29.1551	29.5148	28.9049	31.9202	28.7936	NaN	30.0131	29.5195	29.5115	29.615	30.294	29.3008	28.9597	NaN	29.6167	31.097	29.2199	NaN	29.33	29.1648	29.0128	29.2991
10814	NaN	30.5323	30.6091	30.2814	NaN	NaN	30.2751	30.5076	30.4433	30.7087	30.4945	30.3672	30.473	30.4313	NaN	30.5854	NaN	30.4187	30.3924	30.6306	30.602	30.2955	30.8233	30.6105
10816	NaN	28.9977	26.6083	28.9702	28.9462	NaN	28.6989	28.9636	NaN	NaN	NaN	NaN	28.8431	29.2443	29.2466	29.6181	28.8527	29.2222	29.1402	NaN	NaN	29.1215	29.2144	29.3922
10818	32.2966	32.2497	32.0734	32.2396	32.1725	32.4164	32.1555	32.2524	32.2002	32.2692	32.4648	32.3045	32.4403	32.3947	32.4481	32.3183	32.1205	32.2029	32.4855	32.4347	32.3795	32.3411	32.5676	32.0631
10819	NaN	NaN	29.2252	NaN	NaN	NaN	28.9066	29.5367	29.5837	29.8184	29.7069	NaN	NaN	29.191	29.6289	29.5947	29.4246	NaN	29.1191	29.8704	NaN	NaN	NaN	29.6297
10822	33.4977	33.5036	33.4708	33.4219	33.8394	33.8289	33.752	33.6907	32.2254	32.1523	31.858	32.1967	33.8323	33.7992	33.8165	33.7866	33.7759	33.8122	33.8419	33.7429	33.7776	33.5187	33.6827	33.6957
10826	31.5818	31.7106	31.3033	31.5675	30.7019	30.8729	30.7746	30.9452	31.5076	31.5218	31.2998	31.6654	31.1857	31.4177	31.2216	30.9603	30.9943	30.699	30.9188	31.1774	31.3417	31.509	31.3784	31.6603
10827	NaN	29.2718	NaN	30.3493	29.8864	NaN	NaN	29.2709	NaN	NaN	NaN	NaN	NaN	30.2938	29.1545	NaN	30.1672	NaN	NaN	29.243	NaN	NaN	29.1535	NaN
10828	NaN	NaN	NaN	NaN	29.4066	NaN	29.3783	30.0064	NaN	NaN	NaN	NaN	NaN	NaN	NaN	NaN	NaN	NaN	NaN	28.8169	NaN	NaN	NaN	NaN
10831	30.0978	NaN	30.0993	29.6086	NaN	NaN	NaN	NaN	29.7579	30.011	NaN	29.8259	29.8934	29.7175	29.9939	30.0081	NaN	29.1617	NaN	NaN	29.8549	29.0436	29.8494	29.7739
10832	31.3967	31.4091	31.3368	31.0032	31.1681	31.4889	31.3151	31.091	31.784	31.4016	31.4983	31.2597	30.7669	31.3063	31.4698	31.3019	30.9228	31.3614	31.3416	31.5942	31.5344	31.327	31.2096	31.4812
10833	34.7286	34.4528	34.6985	34.4084	34.3328	34.3471	34.2808	34.4263	35.0194	34.9363	34.9722	34.7416	34.5186	34.5476	34.43	34.4948	34.3951	34.5208	34.4532	34.4587	34.5699	34.616	34.8072	34.6895
10834	NaN	NaN	29.4206	NaN	NaN	NaN	NaN	NaN	NaN	NaN	NaN	NaN	NaN	NaN	NaN	NaN	29.2994	NaN	28.8485	29.0562	29.5538	NaN	NaN	NaN
10836	29.331	NaN	29.3942	NaN	NaN	NaN	NaN	NaN	29.8907	29.7863	NaN	NaN	29.4313	NaN	NaN	28.986	NaN	NaN	NaN	NaN	29.8259	29.787	29.6794	29.8814
10837	29.4511	29.5507	29.335	29.6645	29.3152	29.2192	29.2921	29.4568	30.0934	30.0803	29.9162	30.1911	29.4759	29.2823	29.4141	29.2386	29.2894	28.957	29.1301	29.4513	29.1464	29.3944	29.4193	29.4218
10839	29.26	29.2532	29.186	29.4916	29.5196	29.2798	29.0563	29.1379	NaN	NaN	NaN	NaN	28.957	29.0946	NaN	28.846	NaN	NaN	NaN	NaN	29.6442	28.8678	NaN	NaN
10841	33.3175	33.3311	33.2437	33.2249	33.5656	33.5844	33.6018	33.8664	34.062	34.3439	34.1982	34.3623	33.3222	33.4402	33.5003	33.5217	32.4953	32.5919	32.5421	32.3671	32.745	32.7366	32.8868	32.7506
10845	31.5097	31.5075	31.4605	31.2529	31.5581	31.526	31.3861	31.476	30.0064	30.5386	29.9156	30.2429	31.2946	31.1668	31.1609	31.2374	31.3536	31.4725	31.2168	31.4986	31.469	31.0491	31.3874	31.4242
10846	30.7804	30.6557	30.7185	30.8701	30.6985	30.5106	29.9707	30.5985	30.7717	31.2335	30.6871	31.0087	30.6388	30.7562	30.6185	30.7938	30.6209	30.6983	30.7219	30.521	30.8341	30.9891	30.8042	31.307
10848	30.3266	30.3474	30.424	30.4352	29.4934	29.5424	29.6155	29.6815	30.7571	30.8299	30.6657	30.9323	30.306	30.3661	30.3722	30.2929	30.1984	29.8348	30.0246	29.8808	30.6634	30.7079	30.6869	30.7279
10850	NaN	29.407	NaN	29.5882	30.3367	30.1539	30.2838	30.6783	NaN	NaN	NaN	NaN	30.1424	30.1597	30.4829	30.3422	30.1371	30.2843	30.3302	29.9345	NaN	NaN	29.6366	29.4323
10851	29.9676	29.7903	29.8839	29.9304	29.5076	29.3079	29.7287	29.4575	29.6494	29.6361	29.5897	29.6892	29.824	29.7637	29.802	29.7974	29.9193	29.9406	29.7478	29.8116	29.8059	29.7812	29.8609	29.9127
10856	NaN	NaN	NaN	30.0966	30.1868	29.685	29.9614	29.6639	NaN	NaN	NaN	NaN	30.2549	30.19	30.2166	30.1624	NaN	NaN	29.7596	29.7205	30.2195	30.6141	30.4628	30.2754
10858	30.797	30.9662	30.8349	31.0301	30.8311	30.8882	30.7368	30.6804	30.7182	30.7632	30.7683	30.711	30.9049	30.89	30.9653	30.8699	30.9302	30.9191	31.0011	30.7803	30.8353	30.8537	30.8387	30.8917
10859	31.4985	31.4868	31.6142	31.446	31.5534	31.6115	31.4338	31.6825	31.6218	31.6608	31.6087	31.5981	31.5589	31.5006	31.5325	31.3733	31.5768	31.5772	31.6378	31.5306	31.7007	31.5542	31.7216	31.6095
10862	30.1215	30.1168	29.4278	29.8148	30.21	30.5229	30.2182	NaN	NaN	NaN	NaN	NaN	NaN	NaN	NaN	NaN	NaN	NaN	NaN	NaN	NaN	NaN	NaN	NaN
10865	NaN	NaN	NaN	NaN	30.1482	30.3457	30.6512	30.6552	NaN	NaN	NaN	NaN	NaN	NaN	NaN	NaN	29.6283	29.6574	29.4032	29.7054	NaN	NaN	NaN	NaN
10866	36.1017	36.146	36.0818	36.0547	36.1078	36.1104	36.085	36.2515	36.2321	36.2255	36.2029	36.1341	35.7288	35.7774	35.7319	35.6841	35.9783	35.7757	35.9334	36.1013	35.7685	35.7212	35.8251	35.8953
10867	30.6397	30.3537	30.4569	30.6072	30.2752	30.4202	30.6095	30.5945	29.8997	29.6688	29.8054	29.8484	30.5364	30.4154	30.4701	30.8179	30.4419	30.3019	30.1389	30.1959	28.8727	29.8342	29.3207	29.3099
10869	30.6831	30.7848	30.6087	30.8143	29.8931	29.9048	29.7913	29.6172	31.2715	31.4011	31.4994	31.2915	30.6426	30.5877	30.2793	30.1771	29.8299	29.8104	29.7097	29.7534	30.8916	30.5662	30.8454	30.8193
10875	31.6207	31.7031	31.647	31.3873	31.7476	32.099	32.0324	32.1096	32.5602	31.9902	32.4932	32.0284	31.799	31.4776	31.4735	31.6985	31.4347	31.5912	31.9225	31.7712	31.5848	31.0222	31.9336	31.3633
10877	30.6009	30.7338	30.5925	30.7484	29.7848	30.0605	30.1064	NaN	31.3012	31.4209	31.365	31.4988	30.0843	NaN	29.9656	29.9321	29.7477	NaN	29.6922	29.7993	30.2904	30.358	30.463	30.4045
10878	32.3156	32.3775	32.2473	32.4287	32.4464	32.3862	32.4811	32.7247	32.0173	32.3228	32.3348	32.3356	32.362	32.3742	32.3989	32.3361	32.5192	32.4854	32.5529	32.5367	32.3717	32.2898	32.3155	32.3694
10883	29.2259	29.7153	29.3488	29.6727	29.0415	29.0722	28.7725	29.2297	29.7039	29.7302	28.5132	30.1709	29.4413	28.8325	28.8191	28.1103	29.1132	28.5012	28.9295	28.7486	29.5615	29.5165	29.1667	29.8379
10885	30.5941	30.4227	30.7276	30.8906	30.2033	30.3335	30.3594	30.2863	30.6975	30.68	30.83	30.8329	30.2798	NaN	30.0837	30.2062	NaN	29.7406	29.5129	29.7206	30.3378	30.3035	30.2984	30.0564
10886	32.9181	33.0144	32.9973	33.119	33.2354	32.9447	33.204	33.216	32.6063	32.5075	32.8964	32.4967	33.4436	33.256	33.4691	33.2809	33.0937	33.1845	33.3037	33.1836	32.9463	33.1028	33.2342	33.49
10890	NaN	NaN	NaN	29.8873	30.337	29.099	30.5685	30.7484	NaN	NaN	NaN	NaN	30.6858	30.7296	30.8303	30.7073	29.6896	29.8939	NaN	NaN	NaN	NaN	NaN	NaN
10891	30.2641	NaN	29.9718	NaN	29.9633	NaN	29.7791	29.8065	NaN	NaN	29.0539	29.3448	NaN	NaN	29.8829	29.7432	29.9256	NaN	29.35	29.5231	NaN	NaN	29.9652	30.6172
10895	29.7134	30.0175	30.2924	30.2585	29.9838	29.828	29.962	29.5989	NaN	28.746	29.3353	NaN	29.4805	30.4688	30.5791	29.902	29.7677	NaN	30.5816	30.1993	29.5935	NaN	30.0275	30.3398
10897	30.8273	30.3368	30.6263	30.4006	30.3438	30.436	30.3247	30.9694	NaN	30.9532	30.74	NaN	30.2499	30.7407	30.5919	30.9347	29.8775	30.3459	30.2995	30.6686	30.8585	30.7231	30.9256	30.7802
10898	30.8435	30.7519	30.8165	30.8663	31.1207	30.9538	31.0463	31.1564	30.5162	30.8238	30.8158	30.7212	30.7916	30.8615	30.9384	30.8605	31.359	31.3509	31.1533	30.9038	30.9747	30.8433	30.9319	30.948
10899	29.6978	29.4563	29.6453	29.42	28.9571	28.7987	NaN	29.4862	29.1737	29.2815	29.4057	29.4524	28.9255	29.2377	29.1631	NaN	29.4137	30.3376	29.6346	29.9079	28.855	29.1979	28.9155	29.3032
10900	31.461	30.0673	31.4478	31.7341	NaN	NaN	29.8133	31.743	NaN	NaN	NaN	NaN	NaN	NaN	NaN	31.3973	31.5843	31.5132	31.2864	31.2333	NaN	NaN	NaN	NaN
10901	30.4558	30.5306	30.4546	31.0553	30.5438	30.6003	30.9592	30.8616	29.6324	30.0578	29.8454	29.946	31.4303	31.308	31.6441	32.0173	31.0451	30.743	30.8413	30.5891	30.3376	30.2874	30.766	30.2971
10902	31.0809	NaN	NaN	NaN	30.4986	30.4676	30.9075	30.1621	NaN	NaN	NaN	NaN	28.7223	NaN	29.7261	30.8024	29.9624	29.0353	NaN	30.6199	NaN	NaN	28.9251	28.6701
10904	30.1637	30.0401	30.0136	30.2573	29.2428	29.3264	29.2012	29.3592	30.2254	30.4456	30.0722	30.5675	30.1031	30.0025	29.9077	29.7481	29.8811	29.6507	29.4699	29.4576	30.1898	30.1347	30.3357	30.1236
10906	30.9492	30.8793	30.9257	30.885	30.8857	31.0944	31.0456	30.7087	30.36	30.3857	30.1644	30.4695	31.0152	31.0267	30.9805	30.947	31.0399	31.0811	31.1229	30.9544	30.9186	30.942	30.9288	30.9053
10907	34.8533	35.1046	35.0714	35.4438	34.7893	34.7721	35.0831	34.9648	35.1058	35.2926	35.3957	35.4383	35.2841	34.9179	35.1877	34.9639	35.3275	34.678	35.0428	34.8832	35.161	35.1204	35.1687	35.113
10909	NaN	NaN	NaN	NaN	NaN	NaN	NaN	NaN	NaN	30.2444	30.3062	30.316	NaN	NaN	NaN	NaN	NaN	NaN	NaN	NaN	NaN	NaN	NaN	NaN
10912	31.6058	31.6333	31.6716	31.6712	30.8238	30.7034	30.5792	30.5694	32.7663	33.2315	32.9217	32.9815	31.387	31.5974	31.4094	31.2787	31.131	31.0162	30.8452	30.9717	31.8816	31.8277	31.7994	31.8206
10915	29.9648	29.8804	29.9964	30.0801	29.7421	29.4145	29.6209	29.7035	30.0312	29.9244	30.0711	30.2357	30.3373	29.9482	29.9828	29.7564	30.0225	29.9568	29.8939	29.9817	29.9166	30.2149	29.9683	30.3505
10916	NaN	29.2472	NaN	NaN	29.8728	30.1031	NaN	NaN	NaN	NaN	NaN	29.3942	NaN	NaN	NaN	29.3518	29.3734	29.6559	NaN	NaN	29.2437	NaN	29.0932	NaN
10917	NaN	30.4741	NaN	30.625	NaN	30.3358	30.375	30.2796	NaN	NaN	NaN	NaN	30.1605	NaN	NaN	30.34	NaN	30.5608	NaN	30.4515	30.4328	30.6792	NaN	30.4281
10918	29.3356	29.6229	NaN	NaN	29.7439	29.7899	NaN	29.7362	29.6185	28.8751	28.9963	29.2521	29.0832	29.5712	NaN	29.6811	29.2882	29.1871	28.9789	29.7667	29.4298	29.5274	29.7986	29.1546
10922	31.8484	NaN	NaN	31.7963	NaN	NaN	NaN	NaN	NaN	NaN	NaN	NaN	32.367	32.2367	NaN	32.3495	30.4809	NaN	30.3906	NaN	NaN	NaN	NaN	32.6614
10923	31.6927	31.6562	31.6376	31.6415	31.6568	31.5877	31.6248	31.5637	31.3393	31.6011	31.5196	31.5426	31.6442	31.699	31.6186	31.6408	31.8046	31.7813	31.6716	31.8177	31.613	31.6848	31.7774	31.7265
10927	31.708	31.6942	31.7661	31.7657	31.9329	31.8716	31.9262	31.715	31.7099	31.9263	31.7208	31.6883	31.9761	31.7818	31.7805	31.7902	32.0202	31.8973	31.9766	32.207	32.0214	31.783	31.8141	31.7719
10929	NaN	29.2108	29.568	NaN	NaN	NaN	28.7925	28.7301	29.7942	29.9469	30.223	29.8243	29.3863	29.6351	29.7279	29.1176	28.87	NaN	28.8648	NaN	29.272	29.9413	29.579	29.4605
10933	31.8062	31.7957	31.7595	31.646	NaN	NaN	NaN	NaN	31.5309	31.105	NaN	31.1571	30.6989	30.7801	30.7421	30.8555	NaN	NaN	NaN	30.2153	30.6492	30.4493	30.5727	30.4916
10935	NaN	NaN	NaN	NaN	29.4942	29.679	29.7344	29.921	NaN	NaN	NaN	NaN	NaN	NaN	NaN	NaN	NaN	NaN	NaN	NaN	NaN	NaN	NaN	NaN
10937	31.2255	31.1545	31.1578	31.3266	31.7303	31.7923	31.8448	31.6034	31.8244	31.8673	31.9136	31.7974	31.6503	31.5672	31.6308	31.632	32.2363	32.1341	32.0869	32.0105	31.6151	31.4947	31.5431	31.5858
10940	30.159	30.2706	30.2494	30.1564	30.3781	30.1414	30.0262	29.5768	30.2422	30.6746	30.3829	30.6153	29.9546	30.012	29.8662	30.0656	30.114	29.957	30.1381	30.2787	30.4757	30.1752	30.353	30.472
10941	31.8868	31.7897	31.9062	31.7653	31.5738	31.6786	31.6636	31.6894	32.6631	31.7248	32.2188	31.9877	31.6395	32.0614	31.9274	31.7193	31.3077	32.097	32.1047	32.5005	31.5704	31.8788	31.9206	31.6357
10945	NaN	NaN	NaN	NaN	NaN	30.178	29.9518	NaN	NaN	NaN	NaN	NaN	NaN	NaN	NaN	NaN	NaN	29.9142	29.683	29.9916	NaN	NaN	NaN	NaN
10946	29.3377	NaN	NaN	29.6297	28.8176	29.3303	29.461	29.464	NaN	NaN	28.8844	29.2742	29.322	29.0986	28.6704	NaN	29.3492	28.4825	29.2449	NaN	NaN	29.186	29.2829	28.6135
10947	31.1753	31.2121	31.2444	31.253	31.106	30.8677	30.9711	31.2014	31.6514	31.5629	31.2959	31.2007	31.0219	31.1354	31.1215	31.0364	31.043	31.058	31.0694	31.2453	31.2689	31.0953	31.2651	31.2548
10949	31.7839	31.7439	31.6851	31.6452	31.9735	32.0374	31.9229	32.0434	32.015	31.7963	31.6631	31.814	31.4458	31.6771	31.6347	31.6007	31.5518	31.7105	31.6877	31.7364	31.8579	31.6675	31.7765	31.9609
10950	29.7094	29.6259	29.614	29.4668	30.3062	30.3347	29.8549	28.4316	29.3788	29.7608	29.283	29.3809	29.9294	30.4602	30.1369	30.3761	29.7812	30.3956	30.2842	30.8185	30.1845	30.0854	30.0358	30.0329
10951	31.1741	31.2134	31.2143	31.3274	30.9334	30.9505	30.9231	30.8174	31.684	31.6149	31.6508	31.6395	30.8977	30.7635	30.7968	30.8356	30.6079	30.7539	30.6954	30.4994	31.0412	30.9607	31.0751	30.9448
10953	30.0613	29.7713	30.1064	29.8285	NaN	29.768	29.6107	29.9875	29.2404	29.9259	29.5836	NaN	30.3186	30.2696	30.4429	30.3477	NaN	NaN	NaN	29.3143	30.5033	30.2249	30.615	30.2152
10954	34.296	34.2024	34.2083	34.1839	33.9616	34.0493	33.9531	33.9427	34.6709	34.5164	34.2335	34.4613	34.1163	34.1076	34.1712	34.1834	34	34.0016	34.0793	34.0844	34.4615	34.449	34.4105	34.5014
10955	29.9239	30.1884	30.1373	29.8984	29.8246	29.8185	30.0718	30.0061	30.4911	29.9647	30.2324	30.3241	30.0119	29.8615	30.1893	29.786	29.8933	29.9474	29.695	29.9487	29.8586	29.4184	29.9743	NaN
10956	33.2619	33.1659	33.2	33.1323	33.6406	33.6664	33.6502	33.7305	33.0066	32.817	33.037	32.7907	33.5374	33.5133	33.6045	33.5157	33.6087	33.6438	33.6751	33.698	33.4057	33.2357	33.4364	33.447
10957	31.8135	31.5353	31.8432	31.5514	NaN	NaN	NaN	NaN	32.6521	33.8688	32.514	33.2108	30.4515	30.8387	31.2133	31.1833	30.1398	31.238	30.8902	NaN	NaN	NaN	30.3455	29.9128
10961	30.7305	30.5548	30.6183	30.7342	30.5987	30.6689	30.5773	30.4345	30.2856	30.4865	30.5862	30.5651	30.4296	30.2119	30.6509	30.538	30.5023	30.3588	30.5061	30.4299	30.5279	30.4833	30.5236	30.5194
10962	29.8218	30.189	30.2295	30.2991	29.6787	29.6844	29.7942	29.7729	30.2516	30.445	30.3084	30.3254	29.9474	30.1508	30.2069	30.0464	29.994	29.8721	29.8983	29.9502	30.0856	30.0621	30.1576	30.1886
10963	32.9892	32.9607	33.05	32.7275	32.9597	32.7614	32.8134	32.9558	33.6877	33.3453	33.2758	33.4942	32.7484	32.8414	32.9023	32.8133	32.7926	32.7728	32.6316	32.8209	33.0969	32.8208	32.9296	32.8181
10964	36.5924	36.6092	36.5452	36.5119	36.9014	36.9692	36.9224	36.9821	36.3156	36.5697	36.4018	36.4266	36.6559	36.7148	36.6666	36.6237	36.6859	36.7912	36.7158	36.6736	36.7139	36.5969	36.5494	36.681
10968	35.7355	35.9824	NaN	35.4644	36.1274	35.7826	35.8796	35.7295	34.6258	29.912	NaN	30.0804	35.5591	36.0457	35.8066	35.7668	35.8802	35.8544	35.9184	35.6853	35.5535	NaN	35.1997	35.5055
10972	NaN	NaN	NaN	NaN	NaN	NaN	NaN	NaN	29.4876	29.5528	29.469	29.4773	NaN	NaN	NaN	NaN	NaN	NaN	NaN	NaN	NaN	NaN	NaN	NaN
10976	NaN	NaN	NaN	NaN	NaN	NaN	NaN	NaN	29.4973	32.3606	31.7888	NaN	NaN	NaN	NaN	NaN	NaN	NaN	NaN	NaN	NaN	NaN	NaN	NaN
10977	31.4662	30.731	32.4703	31.39	31.406	NaN	31.3136	30.8301	30.1734	30.5224	30.2703	NaN	NaN	NaN	NaN	NaN	30.8021	30.495	31.0202	NaN	30.0585	NaN	NaN	NaN
10978	34.7463	34.6699	34.4586	34.5576	34.12	34.2509	34.3569	34.2229	34.7243	34.478	34.4357	34.4206	34.4487	34.3725	34.6071	34.377	34.1261	34.0682	34.1685	33.9507	34.2728	34.5957	34.4771	34.5328
10980	28.8066	NaN	28.7645	NaN	29.1873	NaN	NaN	NaN	NaN	NaN	NaN	NaN	28.7481	28.6652	NaN	NaN	NaN	NaN	28.5845	NaN	NaN	NaN	NaN	NaN
10981	32.0671	32.01	32.2319	32.319	32.0479	31.4441	31.9324	31.9894	31.4131	31.4966	31.642	31.7212	31.7491	30.8849	31.9474	31.9397	31.7282	31.7769	32.0206	31.7932	30.9495	31.5526	31.9559	30.9576
10982	31.1136	31.0987	31.0647	31.1136	31.1334	31.0357	30.9017	31.193	31.0191	31.2073	31.2	31.2872	31.0753	31.1044	31.0025	31.0744	31.008	30.9861	31.0604	31.0041	31.2892	31.1704	31.1378	31.2142
10983	32.7314	32.7009	32.7943	32.8943	33.1918	33.0239	33.1808	33.0102	31.7963	32.0883	32.2651	32.0654	33.1749	33.0478	33.1177	33.0988	33.2203	33.0887	33.0231	32.8822	33.0736	32.9034	32.9348	32.9692
10984	30.6623	30.6709	30.8499	30.5693	29.8302	30.0843	29.8707	30.0411	31.1282	31.0475	31.028	30.8184	29.8141	30.2865	30.3873	30.1432	29.9363	30.0499	29.8791	29.9021	30.463	30.4154	30.3519	30.6209
10989	35.7718	35.9105	35.8915	35.9164	36.683	36.5176	36.6886	36.8502	35.7113	35.6709	35.6886	35.6045	36.101	36.0351	36.2087	36.1478	36.7852	36.886	36.8539	36.8377	35.5169	35.7717	35.6438	35.666
10991	30.2788	30.2547	30.2476	30.1951	30.6809	30.5868	30.5377	30.8854	30.3696	30.3931	30.0829	30.378	30.9267	31.0141	31.0156	31.0472	30.8386	30.8223	30.7158	30.7878	30.6143	30.4235	30.6078	30.5503
10993	31.879	31.806	31.887	31.9778	32.1176	32.084	32.152	32.0841	31.9821	32.2401	31.7763	31.9866	32.2274	32.2062	32.3208	32.2823	32.3016	32.214	32.1023	32.3017	31.8952	31.8518	32.2105	32.0135
10995	30.0859	NaN	NaN	NaN	NaN	NaN	NaN	NaN	NaN	NaN	NaN	NaN	30.1906	NaN	NaN	29.4872	NaN	NaN	NaN	NaN	30.5258	NaN	30.5329	30.2797
10998	NaN	NaN	NaN	29.4786	29.7533	29.6259	29.6456	NaN	NaN	NaN	NaN	NaN	NaN	29.0831	29.1827	NaN	29.6447	29.5127	NaN	NaN	NaN	NaN	NaN	NaN
10999	33.2238	33.1272	33.2068	33.1725	33.2247	33.2609	33.2798	33.2881	32.6228	32.8647	32.8095	32.6665	33.1856	33.1842	33.3548	33.3001	33.2695	33.3262	33.398	33.2828	33.3284	33.2729	33.3577	33.3775
11004	30.7193	30.9993	30.9285	30.8244	30.3588	NaN	30.1808	30.7768	31.5049	31.4015	31.0827	31.4525	30.3007	30.0842	30.6221	30.3314	NaN	29.971	NaN	29.9525	30.6131	30.3275	30.6325	30.6501
11009	NaN	NaN	NaN	NaN	27.3024	27.9405	27.9403	28.2634	NaN	NaN	NaN	NaN	NaN	NaN	NaN	NaN	NaN	NaN	NaN	NaN	NaN	NaN	NaN	NaN
11010	32.2626	32.3157	32.4482	32.4641	32.7173	32.5573	32.5967	32.441	31.8329	32.0735	31.9536	31.9318	32.4486	32.5419	32.5877	32.3571	32.3628	32.4658	32.5565	32.4161	32.4261	32.4686	32.463	32.4581
11011	30.4986	30.4695	30.4314	30.5577	30.6769	30.5921	30.7476	30.8646	30.8874	30.9152	31.0103	31.245	30.8647	30.971	30.9941	30.9953	30.6362	30.6774	30.6156	30.7318	30.8283	30.5902	30.6766	30.4436
11012	NaN	NaN	NaN	30.1136	NaN	30.3481	30.2087	NaN	NaN	NaN	NaN	30.1972	29.8301	30.4987	30.3108	29.9752	30.4634	NaN	NaN	NaN	NaN	30.255	NaN	NaN
11017	NaN	NaN	NaN	NaN	30.5002	NaN	NaN	30.6242	NaN	NaN	NaN	NaN	NaN	NaN	NaN	NaN	30.7537	30.5074	30.7224	NaN	NaN	NaN	NaN	NaN
11019	32.5356	28.9928	29.2666	28.962	29.831	29.9257	29.7675	29.7376	NaN	NaN	NaN	NaN	29.0605	29.5524	29.6535	29.277	30.025	30.2086	29.9836	29.8575	NaN	29.4801	NaN	NaN
11021	30.7557	30.8246	30.7876	30.8304	30.7563	30.7028	30.7887	30.7329	30.9277	30.9007	30.9939	31.0341	30.741	30.7617	30.7833	30.7723	30.5983	30.5468	30.546	30.4335	30.5505	30.4933	30.6962	30.6101
11022	32.6429	32.5813	32.4982	32.5192	31.8112	31.7891	31.8356	31.8171	32.1623	31.9627	31.8911	32.0548	32.8136	32.7262	32.7377	32.6952	32.2346	32.3696	32.3395	32.241	32.8241	32.7816	32.9555	32.7796
11023	30.9338	31.1245	31.0498	30.9981	31.0477	30.9842	30.88	30.721	30.6122	30.9249	30.765	30.6753	30.8947	30.8443	30.9496	30.8448	30.9172	31.0245	31.0228	30.8751	30.9377	30.7905	30.812	31.0243
11025	30.1409	30.3548	30.3181	30.3084	30.5073	30.4086	30.3721	NaN	NaN	28.9486	NaN	NaN	29.6617	29.9754	29.6972	29.7005	30.0135	30.0328	30.0737	30.2245	NaN	29.3308	NaN	NaN
11028	NaN	29.4777	NaN	NaN	NaN	30.2412	30.2865	30.7143	NaN	NaN	NaN	NaN	NaN	NaN	NaN	NaN	30.0865	NaN	29.5257	30.211	NaN	NaN	NaN	NaN
11029	31.8618	32.0824	32.0883	32.1694	31.764	31.6912	31.7149	31.8476	31.9522	31.9462	31.9262	31.8949	31.952	31.8566	31.9974	31.8634	31.8415	31.8364	31.7764	31.7924	31.9486	31.8774	32.0135	32.0836
11034	30.4476	30.9142	30.8936	30.8425	31.802	32.1478	32.1603	31.9426	31.2378	32.0925	31.9975	32.7482	30.7612	31.2222	31.1784	31.3542	32.0177	31.7918	31.3264	31.2563	31.5461	30.6697	30.9392	31.0318
11036	32.2995	32.2909	32.2966	32.1238	31.8732	31.8163	31.8674	31.8893	32.1151	32.3919	32.1844	32.356	31.7346	31.7256	31.7073	31.7196	31.5173	31.379	31.3611	31.3607	32.0938	31.921	32.1544	32.0872
11039	33.5001	33.4867	33.436	33.3288	33.4237	33.6034	33.5379	33.3447	33.0458	33.0072	32.9375	33.1349	34.3399	34.3262	34.4445	34.4563	33.6316	33.6901	33.738	33.6847	34.3194	34.1919	34.3702	34.3073
11040	30.4403	30.6481	30.1321	30.9801	30.3215	30.115	30.8501	30.5042	30.8942	31.2694	30.5994	31.2572	30.4024	30.4343	30.1338	30.5021	NaN	NaN	30.4833	30.7818	29.9477	NaN	30.0842	30.5263
11041	28.5385	NaN	28.4855	28.0679	NaN	NaN	28.3366	28.1444	29.1101	NaN	29.2532	29.6733	28.7751	NaN	NaN	28.8524	28.6782	28.4503	NaN	28.7694	28.7671	28.5534	29.2467	28.9221
11043	27.5607	27.3977	27.1454	28.3335	26.7967	26.1703	27.4815	26.6316	27.2746	27.4779	26.8886	27.7477	27.1792	26.6236	26.7925	26.8454	26.6733	27.1114	26.6293	26.2161	26.5607	27.2203	27.5673	27.571
11044	NaN	NaN	29.583	NaN	29.0326	NaN	NaN	NaN	NaN	NaN	NaN	NaN	NaN	NaN	NaN	29.4794	29.1262	NaN	29.0698	29.5153	NaN	NaN	NaN	NaN
11047	31.7163	31.6009	31.8578	NaN	31.749	31.6933	NaN	31.7963	31.3695	30.1577	31.157	NaN	31.4994	31.6736	31.4309	31.4991	31.4158	31.7337	31.2037	31.7145	31.8241	31.7951	31.8694	31.7771
11050	30.5382	30.491	30.5514	30.7823	30.9378	30.9989	30.9918	30.8741	NaN	29.0398	29.3601	29.3538	30.5288	30.5442	30.5707	30.6349	30.4761	30.4705	30.3512	30.5301	29.9357	29.788	30.1833	29.8752
11051	NaN	30.0839	30.1751	30.4298	NaN	NaN	NaN	NaN	31.126	31.1534	31.1056	31.2919	29.969	29.9693	29.9237	NaN	29.8397	NaN	NaN	NaN	29.9829	32.0209	30.3732	NaN
11052	32.8688	32.798	32.765	32.9556	32.7203	32.73	32.7242	32.7214	32.8461	32.7929	32.7529	32.8571	32.7774	32.8775	32.7706	32.7601	32.8514	32.8963	32.7534	32.6791	33.0793	32.8271	33.0704	32.9188
11054	NaN	NaN	35.9645	36.0574	NaN	36.1661	36.3205	NaN	32.8521	33.9694	NaN	33.9412	36.1738	NaN	NaN	NaN	NaN	NaN	36.1877	NaN	33.9655	35.3497	34.6281	NaN
11055	29.4902	NaN	29.0732	28.9472	29.2459	29.9103	29.5354	29.2699	29.2469	29.0825	29.0392	NaN	28.8624	NaN	28.7618	28.8784	NaN	28.9751	28.0059	28.8992	29.3865	29.2931	29.3848	29.2647
11064	34.2777	34.2956	34.2318	34.2511	33.9053	33.91	33.9912	34.0053	34.4453	34.4753	34.4005	34.4818	33.96	34.0108	34.0159	33.971	33.7802	33.8529	33.8193	33.8433	34.3497	34.2439	34.3891	34.226
11066	31.611	31.9169	31.8586	31.7116	NaN	NaN	NaN	30.4017	NaN	30.2075	30.3054	30.0392	30.7785	30.7289	30.6444	30.8319	31.7342	31.7771	31.7951	32.2353	30.4745	31.2343	30.3875	30.6394
11067	29.4315	NaN	30.1458	NaN	30.245	29.9252	NaN	30.2788	NaN	30.5467	NaN	NaN	NaN	NaN	NaN	29.7818	29.1632	29.989	30.0932	30.2581	29.9278	NaN	NaN	NaN
11068	29.5609	29.759	29.8242	29.7153	29.8091	29.7961	29.5725	29.4099	30.7718	NaN	NaN	NaN	29.8666	29.7935	29.8984	29.6612	29.8032	29.573	29.9286	29.7579	NaN	29.9078	29.3734	NaN
11069	30.4686	30.3599	30.662	30.6886	30.7561	30.7081	30.7769	30.6774	30.102	30.2479	30.2467	30.1427	30.6057	30.6646	30.5926	30.5729	30.7881	30.4014	30.5279	30.5001	30.5028	30.3245	30.6289	30.643
11075	NaN	NaN	NaN	NaN	30.7849	31.2768	31.2401	31.6683	NaN	NaN	NaN	NaN	29.8224	30.1351	29.8948	30.5982	NaN	NaN	NaN	NaN	NaN	NaN	NaN	NaN
11079	NaN	NaN	29.7763	NaN	29.7307	29.5671	29.3493	29.5349	NaN	30.7699	31.2191	NaN	NaN	NaN	NaN	30.1032	29.4635	NaN	29.412	29.281	31.6888	NaN	30.6081	NaN
11080	31.747	29.8813	NaN	NaN	NaN	NaN	NaN	NaN	NaN	NaN	NaN	NaN	32.1798	32.1771	NaN	NaN	NaN	NaN	NaN	NaN	NaN	32.0411	NaN	NaN
11082	29.9239	29.9718	30.188	30.3525	29.6428	29.6715	29.836	30.1079	30.8417	30.7609	30.5942	30.8399	29.9882	29.918	29.8104	29.8651	30.0243	29.6186	29.6935	29.697	30.0944	30.1263	30.153	30.1984
11085	30.6914	30.5265	30.3819	30.2112	29.4663	29.5397	29.1945	28.4863	31.3378	31.5773	31.1409	31.3955	30.2595	30.0331	30.0102	29.8734	29.2017	29.1421	28.9685	28.91	30.1829	30.2479	30.205	30.1976
11086	34.5412	34.583	34.5693	34.7238	33.3894	33.4277	33.6269	33.6503	35.154	34.8841	34.9192	35.0507	34.9919	35.1038	35.1655	35.0267	34.2501	34.055	34.0915	33.9421	35.0889	35.2227	35.3214	35.4532
11088	30.3608	30.3485	NaN	29.8015	NaN	NaN	NaN	NaN	32.188	31.1568	29.5659	31.0691	NaN	NaN	NaN	NaN	NaN	NaN	NaN	NaN	NaN	NaN	NaN	NaN
11090	30.2313	30.1778	30.3396	30.3414	30.0334	29.9291	29.8305	29.7569	30.2414	30.2401	29.9657	30.3208	30.0376	29.9729	30.0104	29.9047	29.9407	29.8694	29.9019	30.0448	30.2074	30.2305	30.2874	30.2882
11091	34.5602	34.4359	34.5432	34.3097	34.7312	34.7845	34.6857	34.7427	34.4845	34.416	34.5968	34.428	34.6495	34.5783	34.6288	34.6006	34.6492	34.6985	34.6717	34.7519	34.6797	34.5046	34.6031	34.7555
11092	31.5295	31.5947	31.7076	31.681	31.6404	31.7112	31.8317	31.608	30.6712	30.7809	31.0973	31.1126	31.9511	31.9195	31.7587	31.7992	32.0835	32.044	31.9439	31.8581	31.66	31.5837	31.6016	31.7964
11093	32.5566	31.4934	32.2097	31.7149	NaN	NaN	33.1085	NaN	35.7616	35.9254	35.8851	35.5909	NaN	NaN	NaN	NaN	33.5631	NaN	NaN	NaN	30.7395	30.5395	30.7589	30.8445
11094	33.379	33.1553	33.2421	33.5052	31.4521	31.3925	31.7499	31.0304	34.2585	34.7253	35.0845	34.9424	33.1192	33.014	33.146	32.915	32.3874	32.1371	32.0798	32.1357	33.6932	33.8174	33.8149	33.9232
11102	33.3794	33.4851	33.5853	32.2125	NaN	NaN	30.8594	33.7687	33.78	34.2329	34.6445	34.601	33.8501	33.5355	31.5405	33.8563	31.1641	31.2394	30.9584	NaN	32.3821	31.941	33.8281	32.503
11103	27.3437	NaN	NaN	26.8684	NaN	NaN	NaN	NaN	NaN	26.3116	NaN	NaN	NaN	NaN	NaN	NaN	NaN	NaN	NaN	NaN	26.7233	27.8274	26.0352	27.1162
11104	31.9793	32.0235	32.2691	32.1374	32.1977	32.2351	32.2005	32.2773	32.4562	32.5507	32.2025	32.5007	32.2732	32.0853	32.0938	32.2234	32.4178	32.4444	32.4544	32.5838	32.2955	32.216	32.2725	32.2749
11105	33.4459	33.1401	33.2439	33.1754	33.6502	33.6804	33.6923	33.6447	33.5135	32.8897	33.1544	33.2652	33.2177	33.2445	33.3244	33.257	33.2626	33.3228	33.4173	33.4472	33.266	33.2694	33.2771	32.9272
11106	29.2611	28.8621	NaN	NaN	NaN	NaN	NaN	NaN	29.7134	29.8778	29.9636	29.5361	NaN	NaN	NaN	28.8044	NaN	NaN	NaN	NaN	29.6609	29.2892	29.5886	29.6881
11109	32.5937	32.4846	32.7556	32.1619	33.3441	NaN	33.1013	NaN	31.709	32.1855	32.0874	31.4786	32.8363	33.411	32.7647	31.85	33.1612	33.2048	NaN	33.8179	NaN	33.5985	32.3867	32.8571
11110	33.0263	33.0464	33.1874	32.8612	32.3897	32.2602	32.3149	32.4843	33.3678	33.2231	33.1389	32.8643	32.9237	32.9324	32.8943	32.8773	32.5503	32.7669	32.5542	32.6493	33.2434	33.1172	33.2635	33.1825
11114	30.5278	30.6603	30.7195	31.012	30.0893	29.9613	29.8427	29.9409	30.7168	30.6575	30.5237	30.7581	29.6811	29.9704	29.9075	29.7312	30.1354	29.9682	29.7543	29.9687	30.4431	30.0783	30.2344	30.1942
11116	30.8314	30.6562	30.6663	30.5471	30.5304	30.6624	30.6492	30.2894	30.7437	30.4361	30.3413	30.6417	30.726	30.8904	30.7953	30.8225	30.6537	30.7486	30.6742	30.3991	31.0581	30.8683	30.8618	30.796
11117	32.4338	32.407	32.39	32.1659	32.109	32.2704	32.1991	32.4443	32.986	32.8563	32.886	32.7464	31.9963	32.078	32.0488	32.1194	32.0481	32.4469	32.0431	32.0043	32.3211	32.5855	32.4445	32.3389
11118	31.0534	30.8616	30.849	30.8484	30.9644	30.9005	30.8385	30.8964	30.2759	30.7032	30.2035	30.6576	30.6119	30.8188	30.831	30.9228	31.1102	31.0625	31.0517	31.0037	30.9632	30.9288	30.8026	30.9348
11123	31.0273	31.0265	31.0724	30.9623	29.9394	30.0482	30.0087	29.898	31.987	31.9716	32.803	32.0027	30.2021	30.1677	30.2806	30.2033	29.9303	29.7334	29.9269	30.2364	30.9513	30.8517	30.7635	30.8495
11124	34.7091	34.8084	34.7708	34.9022	33.3749	33.3762	33.3586	33.276	34.7812	35.1424	35.0968	35.2022	34.1709	34.1798	34.2404	34.2341	33.2934	33.2043	33.246	33.5215	34.8358	34.7515	34.8682	34.7857
11127	31.7364	31.183	30.9551	31.2852	30.8606	30.8875	31.4384	31.1099	31.1421	30.8254	31.1673	30.9974	30.9953	30.5768	30.9569	30.8351	31.1428	30.8358	31.2643	31.373	30.9583	31.2584	31.1065	31.1816
11128	NaN	NaN	NaN	NaN	NaN	NaN	NaN	NaN	NaN	29.6884	29.5494	29.7558	NaN	NaN	NaN	NaN	NaN	NaN	NaN	NaN	NaN	NaN	NaN	NaN
11129	36.7066	36.7066	36.5521	36.6429	36.516	36.541	36.5368	36.6523	36.2934	36.5148	36.461	36.4485	36.6997	36.618	36.5936	36.6864	36.125	36.2121	36.167	36.2464	36.2841	36.2301	36.3191	36.1869
11130	NaN	29.7733	30.3526	29.5867	NaN	29.5529	NaN	NaN	NaN	29.3553	NaN	29.8368	NaN	30.0583	28.9497	NaN	29.3572	NaN	NaN	NaN	29.241	29.259	29.2997	29.1657
11134	30.1292	29.9934	29.7694	29.88	29.7682	29.9221	29.9355	29.8916	30.2216	30.2032	30.4272	30.2563	29.9073	29.5782	29.7444	29.8072	29.7881	29.5414	30.1944	30.0984	30.1075	29.8132	29.985	29.9328
11135	29.7114	29.64	30.2708	30.0228	NaN	NaN	NaN	NaN	NaN	NaN	NaN	28.9558	30.7339	NaN	NaN	NaN	NaN	NaN	NaN	NaN	NaN	NaN	NaN	NaN
11138	35.2132	35.3596	35.2846	35.5026	36.0086	36.0273	36.0003	36.1339	34.3165	34.4312	34.8569	34.4276	35.7325	35.8953	35.5293	35.5548	36.0823	36.0606	35.961	36.0226	35.2389	35.3614	35.1639	35.3375
11139	31.0924	31.2038	31.14	31.125	31.1186	30.7289	31.1041	31.0753	31.2774	31.5065	31.2367	31.5108	31.1057	30.9785	30.9752	30.8414	31.0489	30.8738	30.8753	30.9959	31.2204	30.9038	31.1321	31.0684
11141	36.5795	36.7599	36.7303	36.8484	37.2428	37.1302	37.205	37.3457	35.6978	35.9201	36.1661	35.9413	37.0722	37.2067	37.0503	36.8909	37.3774	37.334	37.235	37.2563	36.7405	36.8422	36.8005	36.8807
11142	36.1651	36.0649	36.0533	36.0024	36.5657	36.5903	36.376	36.5587	35.4891	35.5325	35.6656	35.3606	36.4549	36.4719	36.2943	36.3688	36.3328	36.4677	36.5812	36.6204	36.2916	36.2532	36.2291	36.1557
11143	34.0971	33.8876	34.0191	33.3866	34.0375	34.3897	34.077	34.4051	33.7386	33.0686	33.6578	32.9937	34.2755	33.9195	33.8991	34.1816	33.5009	34.3273	34.1278	34.244	34.1188	33.5848	34.1939	33.9324
11145	33.0502	33.187	33.0573	33.0472	33.306	33.3073	33.1271	33.0594	32.3866	32.4391	32.3777	32.3578	33.2041	33.0187	33.145	33.113	32.8266	33.1579	33.1018	32.9214	33.2675	33.1753	33.2076	33.1685
11146	29.4434	29.4217	29.6277	29.2726	29.8497	29.7864	29.7131	29.6741	29.0153	29.5341	29.6631	29.4588	29.8138	29.8424	29.7808	29.8315	29.5252	29.7631	29.6681	29.6748	29.992	29.4655	29.9188	29.8916
11147	30.9417	30.5985	30.8136	30.5689	NaN	NaN	NaN	NaN	29.4607	29.6595	NaN	29.4703	31.159	30.7065	30.9988	31.2363	NaN	NaN	NaN	NaN	30.2924	30.561	31.0598	30.5394
11151	29.5219	29.4091	29.0658	29.1788	28.9225	29.1436	29.1905	28.7848	29.9614	29.2546	29.7075	29.5956	28.937	29.5236	29.6927	29.091	29.1087	29.3401	27.9741	29.4274	28.96	29.723	29.6236	29.042
11155	29.5248	29.6259	29.4294	30.1488	29.5762	29.1586	29.4808	29.4937	30.0647	30.1481	29.9343	30.0656	29.8403	29.7458	29.7253	29.6815	29.5248	29.4292	29.7378	29.4434	29.9284	29.6607	29.9421	29.7641
11158	NaN	NaN	NaN	NaN	NaN	NaN	NaN	NaN	30.3773	31.4539	NaN	NaN	NaN	NaN	NaN	NaN	NaN	NaN	NaN	NaN	31.1816	30.6674	31.1973	NaN
11159	30.8091	30.8425	30.8446	30.8908	30.926	30.8892	30.941	30.7835	30.0719	30.2784	30.341	30.3646	30.9095	30.8672	30.8998	30.9422	30.9	31.0158	30.9421	30.9715	30.9533	30.8641	30.9143	30.845
11160	31.8517	31.7256	31.8177	31.4635	30.486	30.6656	30.2621	29.7073	31.6233	31.8783	31.9583	31.6739	30.1383	30.3402	30.254	29.865	NaN	NaN	NaN	NaN	30.7318	30.4984	30.5566	30.6605
11161	30.6441	30.6088	30.6736	30.4599	30.8983	29.9038	29.7028	30.0976	30.8446	30.9536	30.6924	30.8719	30.1008	30.1996	30.3988	30.2507	30.0247	29.9568	30.9731	30.3755	30.7347	30.4793	30.5813	30.6177
11163	29.6114	29.7685	29.8161	30.008	29.6606	29.3617	29.5826	29.6198	30.2234	30.3631	30.0688	30.1941	29.5794	29.7666	29.7271	29.5956	29.6069	29.5354	29.6587	29.4308	29.9554	30.0641	29.8621	29.8913
11165	29.8217	NaN	NaN	NaN	30.5752	30.4828	NaN	NaN	29.9479	NaN	NaN	29.5086	29.5304	29.7561	29.8583	NaN	29.853	30.006	29.9602	NaN	NaN	30.3367	NaN	29.8271
11166	30.6425	30.7927	30.7489	31.1019	30.1941	30.1519	30.3357	30.3083	30.3455	30.4324	30.5335	30.6285	30.7862	30.7163	30.6785	30.5666	30.3549	30.2852	30.1801	30.26	30.7978	30.752	30.8934	30.7275
11167	31.2661	31.3104	31.3634	31.402	29.9791	29.8968	29.9136	29.8712	31.8039	32.1166	31.9809	32.0937	31.1482	31.2177	31.1496	31.1385	30.7009	30.8283	30.6669	30.7013	31.78	31.7039	31.7334	31.7662
11170	29.949	29.9888	29.9086	29.9666	30.3385	30.2617	30.0983	30.2639	NaN	NaN	30.238	NaN	29.785	30.1614	30.2478	30.0658	30.2163	30.4402	29.935	30.3583	29.8933	30.0572	30.2773	30.4081
11171	32.5221	32.6766	32.5359	32.6201	31.9815	31.9138	31.9672	32.0805	34.2096	34.2403	34.1842	34.3683	32.2407	32.1911	32.3082	32.2457	32.0339	32.1417	32.0831	32.1593	32.533	32.4388	32.639	32.6573
11172	31.4093	31.4559	31.6172	31.4844	31.5515	31.7569	31.9162	33.0104	NaN	29.2919	NaN	NaN	32.0814	32.0545	32.0885	32.2883	31.4313	31.6846	31.6766	31.7629	30.915	30.8143	31.3328	31.0591
11173	30.4542	30.2378	30.3046	30.3812	30.634	30.6243	30.295	30.3962	30.2571	30.6343	30.6884	30.6856	30.3334	30.2741	30.289	30.3998	30.5259	30.4097	30.4567	30.3298	30.4616	30.2511	30.2506	30.2926
11175	32.9419	33.0556	33.161	33.021	32.5677	32.81	32.7805	32.733	33.2699	33.1173	33.2325	33.2712	32.6101	32.6971	33.0707	32.8471	32.8839	33.0392	32.8099	33.007	33.1369	32.7747	32.8618	33.1025
11176	31.5364	31.6539	31.5941	31.885	31.8977	31.85	31.713	31.6885	31.4434	31.4858	31.5591	31.7561	31.9316	31.7897	31.8747	31.8094	31.8677	31.7736	31.8948	31.7842	31.8508	31.9384	31.939	31.8863
11177	NaN	NaN	NaN	NaN	26.5013	26.7344	26.589	26.5261	NaN	NaN	NaN	NaN	NaN	NaN	NaN	NaN	26.5245	27.1699	27.492	27.1681	NaN	NaN	NaN	NaN
11178	37.5432	37.5636	37.5776	37.5716	37.8098	37.8152	37.8594	37.9216	36.7223	36.9264	36.9873	36.9389	37.6524	37.7114	37.7177	37.7114	37.6766	37.8133	37.702	37.707	37.2667	37.1874	37.3466	37.3199
11182	NaN	NaN	NaN	NaN	28.277	NaN	28.0238	NaN	NaN	29.2691	29.0848	28.8312	NaN	29.0478	29.1382	29.3175	28.8435	28.5235	28.665	NaN	29.587	29.3791	29.8525	29.4104
11183	30.7714	30.8791	30.8086	30.7015	28.9023	29.4752	29.3706	29.7156	31.0751	31.1942	31.4087	31.3902	30.8712	30.67	30.831	30.7483	30.668	30.2883	30.4373	30.3157	31.2147	31.2526	31.0541	31.1055
11185	31.1606	31.0156	30.8473	30.9019	31.2181	31.2136	31.1856	31.3142	31.8245	31.7953	31.4109	31.6254	30.9746	30.8323	30.7842	31.0649	30.7998	31.0098	31.0366	31.1642	31.1749	30.9763	31.3977	31.3676
11186	NaN	NaN	NaN	29.017	29.2982	29.2542	29.3969	29.8456	NaN	NaN	NaN	NaN	29.0646	29.336	29.2214	29.798	29.2011	29.4273	29.4	29.1161	29.1756	NaN	28.9389	NaN
11188	30.7665	30.8791	30.7865	30.6801	28.9023	29.4752	29.3706	29.7156	31.1151	31.1942	31.4243	31.4295	30.9258	30.7589	30.8482	30.7534	30.668	30.2883	30.4373	30.4368	31.2302	31.2864	31.056	31.1055
11189	29.0301	29.2045	NaN	NaN	28.277	NaN	28.0238	29.0828	NaN	29.2691	29.0923	28.8312	NaN	29.0478	29.1382	29.3175	28.8435	28.5235	28.6574	NaN	29.6954	29.3791	29.5829	29.4104
11192	NaN	NaN	NaN	NaN	28.9259	29.1346	NaN	28.8599	28.5897	NaN	NaN	NaN	NaN	NaN	NaN	29.3062	NaN	NaN	NaN	NaN	NaN	NaN	NaN	NaN
11194	NaN	28.7836	NaN	29.1293	NaN	NaN	NaN	NaN	29.2935	29.7703	NaN	29.6712	NaN	28.1706	NaN	NaN	28.7466	28.7863	28.6578	28.5309	28.1794	28.8521	NaN	NaN
11195	32.0861	32.0446	32.3934	32.1482	31.9997	32.0666	32.0626	32.2306	32.5219	32.4657	32.471	32.4237	31.9026	31.9233	31.9565	31.9092	31.5612	31.6329	31.5388	31.5712	32.2693	32.0014	32.3853	32.3466
11196	29.2784	29.5593	29.7384	29.7276	30.1087	29.6423	29.4333	29.676	29.3402	NaN	29.9005	29.6487	29.961	29.7744	29.7945	30.0552	30.1012	30.1079	30.0567	29.8679	29.5737	29.8603	NaN	29.8075
11197	30.6176	30.7114	30.3215	30.4266	30.008	30.1432	30.1223	29.97	30.5661	30.8969	29.3682	30.6059	29.9896	30.1109	30.2418	30.0556	30.0296	29.8236	30.0152	30.1328	29.6117	30.0024	29.1809	29.3542
11200	34.9397	34.9031	34.9638	34.8608	33.6458	33.5498	33.6005	33.499	34.7691	34.8121	34.5488	34.7678	34.4808	34.4106	34.3802	34.4136	33.4098	33.2234	33.3065	33.3598	35.4996	35.2599	35.4302	35.4192
11201	30.0832	29.98	29.7767	29.6506	29.4832	NaN	29.4141	NaN	30.6685	30.0329	30.5864	29.8729	NaN	NaN	NaN	NaN	29.4053	NaN	29.6013	NaN	29.4518	30.2781	NaN	30.1567
11202	29.9381	30.0172	30.0611	30.2769	29.7898	29.8078	29.9767	29.9348	30.0707	30.1019	29.735	30.2288	29.6935	29.6241	29.6263	29.6129	29.6954	29.7177	29.6985	29.4228	29.8804	29.8666	29.9786	29.8121
11203	32.7608	32.8254	32.7846	32.5616	32.7488	32.6936	32.7769	32.9212	32.4946	32.7534	32.8161	32.916	32.7851	32.7108	32.8891	32.7872	32.7453	32.6408	32.8785	32.8186	32.7287	32.7781	32.9	32.5724
11205	30.2217	30.3036	29.8267	29.8817	30.1796	30.1044	30.2031	30.1118	30.1663	30.3801	30.0896	30.1879	30.2358	30.4423	30.4083	30.4255	30.0419	30.1019	30.1904	30.2471	30.5842	30.357	30.3951	29.8249
11206	37.0228	37.0656	37.1025	36.9889	37.3108	37.4451	37.4507	37.3983	36.3957	36.2036	36.6182	36.2925	37.2269	37.2195	37.2399	37.162	37.3543	37.4565	37.447	37.435	37.1162	37.0231	37.1374	37.1026
11207	30.124	30.0686	30.2407	30.2584	29.9845	30.1962	30.0626	30.3223	29.3714	NaN	NaN	NaN	30.1989	30.0495	30.2179	30.2263	30.2179	30.2553	30.0044	30.2732	29.5868	30.367	29.9739	29.4691
11208	29.8353	30.005	30.1608	30.3913	29.9824	30.0095	29.9688	30.027	29.5552	29.8478	29.0003	29.4364	29.9387	30.0964	30.0541	30.0985	30.1626	30.1659	30.1007	29.9979	30.3517	30.2945	30.3194	30.4457
11209	32.0409	32.0595	32.0085	32.0389	31.8082	31.6258	31.6888	31.7852	31.8024	31.8236	31.6012	31.8303	32.1578	32.0068	32.2664	32.2866	31.8101	31.4979	31.9995	31.8058	32.0155	31.9721	32.2175	32.1137
11212	NaN	NaN	NaN	NaN	29.4205	NaN	NaN	29.7306	30.8581	31.0772	31.3582	31.075	NaN	NaN	NaN	NaN	NaN	NaN	NaN	NaN	NaN	NaN	NaN	NaN
11213	30.8065	30.7063	30.5568	30.4361	NaN	30.9774	30.6132	30.6334	30.6978	NaN	30.6053	30.3498	30.7771	30.3228	30.5358	NaN	30.2925	30.7314	30.6432	30.383	30.9137	30.2214	NaN	30.3743
11214	29.1449	28.871	NaN	NaN	NaN	NaN	NaN	NaN	NaN	NaN	NaN	29.2022	29.6757	29.455	29.535	NaN	NaN	NaN	NaN	NaN	28.7504	NaN	NaN	NaN
11216	NaN	NaN	NaN	NaN	30.9427	31.2476	31.471	30.3058	NaN	NaN	NaN	NaN	NaN	NaN	NaN	NaN	NaN	NaN	NaN	NaN	NaN	NaN	NaN	NaN
11217	28.5696	28.6849	28.9258	28.5725	29.3086	29.2775	29.1723	29.0086	27.263	26.318	26.858	27.163	29.0215	29.3406	29.4099	29.32	29.0242	29.6109	29.7602	29.6678	29.024	29.2367	28.8521	29.0623
11221	NaN	NaN	NaN	NaN	31.5707	31.5073	31.747	31.9415	NaN	NaN	NaN	NaN	NaN	NaN	NaN	NaN	29.3935	29.7216	29.4713	29.6323	NaN	NaN	NaN	NaN
11223	30.0499	29.9967	30.1774	30.019	29.9629	29.9711	30.0102	30.0833	30.1182	30.4238	30.2403	30.2843	29.8295	29.9598	29.9654	29.9358	29.9491	30.0378	29.9602	29.963	29.8826	29.6604	29.8342	29.7573
11224	31.0389	31.0624	30.9756	31.301	31.2328	31.2859	31.4801	31.0948	30.6949	30.8315	30.6535	30.8177	31.2797	31.2024	31.1644	31.3418	31.3764	31.3504	31.5416	31.1413	31.1296	31.1005	31.0664	31.0905
11225	29.7462	29.4248	29.2789	29.4781	30.0426	29.4816	29.8718	29.3212	NaN	29.2289	NaN	NaN	NaN	29.6787	30.1312	30.1613	30.014	29.8974	30.1286	29.9064	29.5186	29.6319	29.2239	29.4878
11226	32.8109	32.7937	32.9262	32.78	32.9273	32.934	32.8206	32.795	32.9209	33.0351	32.9874	32.9204	32.6994	32.6641	32.7147	32.6227	32.6213	32.7598	32.7345	32.8912	32.8809	32.5589	32.9192	32.951
11228	30.9535	31.0182	30.7574	31.3121	29.2863	29.5182	30.1985	30.1808	NaN	NaN	NaN	NaN	31.2599	31.28	31.3647	31.2487	NaN	29.738	30.1409	NaN	30.0756	30.5602	30.8195	30.4161
11229	NaN	29.6711	NaN	NaN	31.4328	31.2883	31.583	31.618	NaN	NaN	NaN	NaN	NaN	NaN	NaN	29.7861	30.391	NaN	30.423	30.2914	NaN	NaN	NaN	NaN
11231	29.4729	NaN	29.6446	29.5124	29.589	29.3153	29.0379	29.0263	30.6941	30.7709	30.8275	30.7106	29.3828	29.5124	29.6519	NaN	29.5646	29.6179	29.3887	29.7639	29.3125	29.3429	29.4995	29.1161
11232	30.5983	30.5681	30.718	30.9269	30.7038	30.6354	30.9107	30.9044	30.4389	30.4806	30.5646	30.8144	30.6861	30.6532	30.5314	30.6974	31.08	30.6636	30.6504	30.6354	30.546	30.9085	30.6137	30.9018
11234	NaN	30.2167	30.4558	29.5928	NaN	NaN	NaN	NaN	NaN	29.8048	NaN	NaN	29.1628	29.9968	30.0819	29.9771	29.0588	29.4928	29.6428	30.2894	30.4498	30.5063	NaN	30.733
11237	32.6583	32.7213	32.8299	32.6574	31.6551	31.755	31.8179	31.9848	33.5346	33.5305	33.7363	33.54	32.4275	32.3256	32.3504	32.4216	31.4008	31.5914	31.7493	31.7874	33.049	32.7468	33.0663	33.1423
11240	NaN	30.0223	29.4683	29.6255	NaN	NaN	NaN	NaN	NaN	NaN	NaN	NaN	NaN	NaN	NaN	NaN	NaN	NaN	NaN	NaN	NaN	NaN	NaN	NaN
11242	31.6504	31.5304	31.6531	31.8058	31.7086	31.568	31.5458	31.4653	31.4571	31.6761	31.6458	31.5778	31.691	31.7104	31.8077	31.5524	31.6653	31.7948	31.6438	31.6904	31.8766	31.7244	31.8033	31.7726
11243	29.0383	28.9356	28.7691	29.3295	28.7911	28.7014	28.9303	28.5564	28.4245	28.4295	28.508	28.5926	29.1113	28.9281	28.9433	28.8545	28.8771	28.7439	28.81	28.5439	28.9199	28.8689	28.953	28.8383
11244	31.1317	31.1609	31.685	31.5443	30.2248	30.307	30.5617	31.2995	30.9188	30.8035	30.6163	31.2207	31.0696	31.1982	31.3303	31.0095	31.4904	31.4634	31.26	31.6674	31.6115	31.4807	31.4855	31.3267
11247	NaN	NaN	29.3558	29.1226	NaN	NaN	NaN	NaN	NaN	29.6595	29.5232	NaN	29.686	29.8234	29.9758	29.7399	NaN	NaN	NaN	NaN	30.1211	29.8591	29.9786	30.0634
11248	NaN	NaN	NaN	NaN	30.45	30.5706	30.7938	31.5955	NaN	NaN	NaN	NaN	31.371	31.3212	31.6174	31.7874	31.2313	30.9636	30.973	31.0548	29.0949	NaN	29.6118	29.6481
11249	29.2279	28.9659	28.8606	28.559	29.8848	29.8907	29.7998	29.7806	NaN	NaN	NaN	NaN	29.4485	29.6959	30.0853	29.8267	29.6462	29.522	29.7033	29.6866	29.2996	29.4424	29.4708	29.422
11253	30.7487	30.8463	NaN	30.9906	NaN	NaN	NaN	NaN	32.0072	32.058	31.8478	32.0121	30.1326	30.3754	NaN	NaN	NaN	NaN	NaN	NaN	31.1913	31.3767	31.085	30.8458
11255	29.0996	NaN	28.8474	30.9533	28.4336	28.8868	28.9151	28.7394	29.0372	NaN	28.6686	30.2137	28.0693	28.5844	28.4612	28.5953	28.5909	28.9888	28.7461	28.6441	28.6867	28.9101	28.5069	28.6321
11258	30.781	30.5739	30.9279	30.3247	NaN	NaN	28.0205	NaN	36.0722	35.6603	36.1752	35.5824	NaN	NaN	NaN	NaN	NaN	NaN	NaN	NaN	NaN	NaN	NaN	NaN
11260	32.8463	32.7868	32.8246	32.3713	29.9983	30.4221	30.6274	30.4446	35.1703	35.1045	35.8029	35.0922	31.2261	31.512	31.4423	30.2262	28.9065	30.0505	29.5058	30.3976	32.1275	32.0645	31.514	32.3217
11261	33.0038	32.8473	32.8135	32.6299	29.9983	30.4221	30.8587	30.4446	35.0391	35.1402	35.3751	35.1186	31.2261	31.512	31.4423	30.2262	28.9065	30.0505	29.5058	30.3976	32.3474	32.092	31.8958	32.286
11263	34.5655	34.6431	34.6884	34.6483	33.7853	33.6679	33.6741	33.4068	34.5304	34.7154	34.4916	34.5828	34.401	34.5058	34.3538	34.3045	33.4116	33.636	33.6742	33.5625	35.112	34.7297	34.7281	34.9646
11264	28.4071	28.8539	28.4455	28.1939	NaN	NaN	NaN	NaN	NaN	NaN	NaN	NaN	NaN	NaN	NaN	NaN	NaN	NaN	NaN	NaN	NaN	NaN	NaN	NaN
11265	28.8786	28.7717	NaN	28.709	NaN	28.7416	NaN	28.7867	28.7024	29.1687	28.7994	29.2807	27.7941	NaN	NaN	NaN	28.5094	NaN	NaN	NaN	28.4382	NaN	28.6727	28.8737
11268	29.3235	NaN	NaN	29.3983	NaN	29.7924	30.1526	NaN	NaN	NaN	NaN	NaN	NaN	NaN	29.925	29.4169	29.9468	30.0597	30.1052	30.0444	NaN	29.4182	29.2804	NaN
11269	31.9413	32.1485	32.1607	32.272	32.2469	32.3401	32.4294	32.1888	30.1423	30.1687	29.6717	30.3787	31.9341	31.9928	32.0932	32.1169	32.477	32.3656	32.6227	32.268	32.2619	32.0123	32.017	32.2561
11270	32.7749	32.8604	32.7582	33.0165	32.6404	32.4984	32.5442	32.6583	32.7898	32.9016	32.6986	33.0019	32.6609	32.6381	32.6844	32.6176	32.6803	32.61	32.504	32.5287	32.5903	32.68	32.8355	32.6884
11272	31.1458	31.0795	30.9406	31.5131	31.1638	31.1241	31.1193	30.9903	30.3952	31.6846	NaN	31.1957	31.0298	31.0934	30.977	31.0536	31.3162	31.2479	31.1447	31.0712	31.1186	31.2602	31.2146	31.1398
11274	35.7974	35.9125	35.8665	35.8896	35.9613	36.205	36.2207	36.2455	34.7231	35.0987	35.1688	34.9004	36.1111	36.2199	36.1209	36.1054	36.25	36.2818	36.329	36.2847	35.9375	36.0329	35.8621	35.8566
11275	32.0028	31.9405	31.8626	32.1319	29.9634	30.2942	30.2493	29.2444	32.1183	32.5911	32.5759	32.6108	31.7926	31.9077	31.8836	31.7352	30.6611	30.7081	30.6773	30.4889	32.5821	32.5584	32.578	32.4431
11281	32.2032	32.1994	32.1539	32.1636	32.0251	32.0304	32.0668	32.0544	31.8908	32.1247	31.9596	32.1936	32.3253	32.2393	32.202	32.2049	32.2059	32.0445	32.1926	32.1094	32.1887	32.1274	32.2806	32.2028
11286	32.3006	32.2869	32.2034	32.4716	32.6515	32.5645	32.586	32.6379	32.0612	32.2294	32.2637	32.2037	32.8561	32.816	32.9229	32.8826	32.2507	32.277	32.1344	32.0695	32.4004	32.5717	32.6931	32.5614
11289	31.0208	31.172	31.1294	31.3169	31.5213	31.422	31.6378	31.7066	31.0175	30.9446	30.8839	31.1378	30.8616	30.9	30.9172	30.9162	31.2513	31.3099	31.2372	31.0147	30.793	30.7328	31.0558	30.7857
11290	33.8488	33.7753	33.7543	33.8444	33.5231	33.6099	33.7167	33.8371	32.2248	32.619	32.5586	32.4292	33.7833	33.74	33.8495	33.7616	33.755	33.7781	33.745	33.7288	33.8711	33.7302	33.8247	33.8348
11291	NaN	NaN	NaN	29.2301	NaN	NaN	NaN	NaN	NaN	29.7718	29.6642	29.6688	NaN	NaN	NaN	NaN	NaN	NaN	NaN	NaN	29.0738	NaN	29.2385	NaN
11292	31.2919	31.1942	NaN	31.6683	NaN	NaN	NaN	NaN	31.5691	32.1436	31.464	NaN	31.3975	31.7765	NaN	NaN	NaN	31.6244	NaN	NaN	NaN	32.0284	NaN	NaN
11293	32.5164	32.5139	32.5362	32.5011	32.6545	32.7375	32.7382	32.7822	32.9056	32.5644	32.7624	32.7097	32.3623	32.5095	32.5374	32.4834	32.5595	32.5343	32.6012	32.6894	32.7359	32.6043	32.8142	32.4524
11294	29.3241	NaN	29.8837	29.6241	NaN	NaN	30.1296	30.3336	NaN	29.6649	29.3566	NaN	29.6957	29.7527	29.6126	29.8441	29.8958	30.0042	29.8267	29.7841	29.3889	29.4193	29.6823	29.282
11295	29.7938	29.8043	29.9552	NaN	29.7957	NaN	NaN	30.056	30.4283	30.6715	NaN	30.3619	NaN	NaN	29.7008	NaN	NaN	NaN	29.7737	29.8718	29.7359	NaN	NaN	29.6387
11299	30.0204	30.0677	30.2986	30.4493	30.2593	30.0417	29.9483	30.1611	NaN	NaN	NaN	NaN	30.2957	30.1667	30.393	30.0677	30.5194	30.4335	30.3053	30.4404	30.5937	30.335	30.0773	30.4957
11304	28.6437	28.9737	28.6747	NaN	30.5465	30.5679	30.5881	30.9052	NaN	NaN	NaN	NaN	28.669	NaN	NaN	NaN	30.2835	29.8989	29.7666	29.7934	28.8577	28.9863	NaN	29.3889
11305	30.5017	30.4517	30.5596	30.6452	30.9223	30.867	30.8995	30.5642	30.5615	30.5893	30.8519	30.7519	30.8625	30.8084	30.7944	30.8454	31.003	30.8689	30.7984	30.6751	30.8211	30.7136	30.8236	30.6566
11307	30.5107	30.5782	30.492	30.7227	30.7279	30.6369	30.7557	30.4177	30.5845	30.8702	30.9491	30.8419	30.3651	30.4446	30.4258	30.4157	29.8021	29.8012	30.1545	29.9602	30.6872	30.5678	30.5623	30.6155
11308	29.7091	29.9875	29.9039	29.8089	NaN	NaN	NaN	NaN	29.6734	29.9212	29.5665	30.2196	29.853	30.196	29.6554	29.7496	29.4781	NaN	NaN	29.5563	29.9389	29.9448	29.9905	29.9908
11309	31.4877	31.2998	31.5266	31.3411	31.5606	31.6703	31.6243	31.9525	31.7922	31.8855	31.8634	31.5542	31.7005	31.6186	31.5886	31.386	31.5157	31.5959	31.6133	31.8167	31.5468	31.3419	31.6465	31.4939
11310	NaN	NaN	NaN	28.8475	NaN	28.6584	28.5601	28.6692	29.0822	NaN	NaN	29.2806	NaN	NaN	NaN	28.3516	NaN	NaN	NaN	NaN	NaN	NaN	NaN	NaN
11311	NaN	31.3991	NaN	31.456	NaN	NaN	NaN	NaN	31.0716	31.4433	31.2766	NaN	NaN	NaN	NaN	NaN	31.6566	NaN	NaN	NaN	NaN	NaN	NaN	NaN
11313	31.1198	31.1989	31.2556	31.2293	31.3056	31.2637	31.2666	31.1896	31.0091	31.2277	31.0287	31.0265	31.2389	31.1598	31.2562	31.2013	31.2949	31.3688	31.3246	31.3059	31.3476	31.1848	31.4269	31.4073
11316	30.752	30.5977	30.5672	30.6199	30.5005	30.618	30.649	30.1913	30.6848	30.7697	30.6875	30.3873	30.7013	30.5618	30.5248	30.6254	30.5021	30.8318	30.7103	30.6568	30.6803	30.7083	30.6689	30.7354
11317	35.7033	35.6898	35.5095	35.4437	35.5661	35.4767	35.5601	35.7022	35.7516	35.6413	35.2739	32.456	35.7841	35.7932	35.6692	35.6439	35.2607	35.3803	35.5023	35.4384	35.0946	34.2257	34.8002	35.2607
11321	29.8791	30.1943	30.3286	30.2185	NaN	29.5383	29.6609	NaN	NaN	29.8864	29.9246	30.5413	30.2893	30.2834	30.3652	30.3022	29.7784	NaN	29.7668	29.2451	30.373	30.2853	30.2555	30.5174
11323	NaN	NaN	NaN	NaN	31.6373	31.6914	31.9072	32.6065	NaN	NaN	NaN	NaN	NaN	NaN	NaN	NaN	NaN	NaN	NaN	NaN	NaN	NaN	NaN	NaN
11327	34.9837	34.8826	34.8482	34.7241	34.7827	35.0275	35.0485	34.8389	34.4884	34.4315	34.5694	34.6603	34.7492	34.4947	34.7282	34.6476	34.8539	34.7477	34.8209	34.9152	34.8452	34.5651	34.7497	34.4931
11328	33.013	33.1029	33.1083	33.0952	33.1588	33.2279	33.2336	33.3234	33.0289	33.119	33.0969	33.1499	33.2903	33.2135	33.1884	33.2188	33.3057	33.1916	33.2098	33.0941	32.8741	32.8126	33.0526	33.0642
11330	32.7835	32.7092	32.8134	32.6314	32.1037	32.2744	32.2336	32.3018	32.8223	32.6819	32.7125	32.68	32.28	32.3974	32.4172	32.3809	32.3627	32.4838	32.3966	32.3278	32.5025	32.6295	32.7038	32.7895
11331	37.5072	37.548	37.5889	37.616	37.684	37.7152	37.7564	37.7949	37.5226	37.6528	37.5509	37.6337	37.8052	37.8065	37.7965	37.75	37.7367	37.7347	37.7127	37.6285	37.364	37.3647	37.4761	37.4239
11332	30.8311	30.9232	30.8799	30.8886	31.3436	31.2786	31.2334	31.1987	30.5508	30.6837	30.5072	30.7928	30.8255	30.7789	30.9401	30.9083	31.1905	31.0489	31.207	31.2491	30.4488	30.5253	30.7604	30.6759
11334	31.1846	31.0731	30.9374	31.2009	30.8911	31.2099	31.3056	31.3923	NaN	30.9747	30.78	30.7537	30.9642	30.8025	30.9338	31.0941	30.8796	30.8985	31.2015	31.3535	31.3827	31.06	31.2742	31.1842
11339	NaN	NaN	NaN	NaN	NaN	NaN	31.0762	NaN	33.1283	NaN	NaN	33.4323	NaN	NaN	NaN	32.8651	NaN	NaN	NaN	NaN	33.2944	NaN	32.922	NaN
11342	30.9238	30.5287	30.3363	30.1642	30.3094	30.7711	30.8328	30.9043	31.1725	NaN	NaN	30.0658	30.6554	NaN	30.07	30.4148	30.3277	29.9908	30.6355	30.5023	29.9882	NaN	30.2385	29.5815
11343	NaN	NaN	NaN	NaN	30.5579	30.4796	30.6214	NaN	NaN	NaN	NaN	NaN	30.7823	NaN	30.9114	30.8141	NaN	NaN	NaN	29.7826	NaN	NaN	NaN	NaN
11345	32.8161	32.7907	32.8664	32.9891	32.7884	32.7619	32.7414	32.9027	33.2441	33.4007	33.1519	33.2122	32.7765	32.8201	32.8291	32.7871	32.6591	32.7915	32.7803	32.9336	32.9711	32.9691	33.0235	32.8753
11352	32.3288	32.288	32.2806	32.1148	32.0731	31.8067	31.6646	31.5845	32.4739	32.1272	32.1233	32.2413	32.2805	32.4663	32.49	32.2341	32.0067	32.4226	32.0978	32.3146	30.3141	30.5684	30.4914	30.5967
11355	29.7255	29.7049	29.9709	29.5828	29.5403	NaN	29.3625	29.6136	29.8669	30.2371	29.6464	29.7384	29.0888	29.7708	29.5266	29.2308	29.0884	29.4674	29.2451	NaN	29.9683	29.7763	29.7005	29.778
11358	29.1405	29.2602	29.6819	29.9348	29.0048	29.1385	NaN	29.0677	29.261	29.1042	29.4546	29.5657	29.4065	29.2166	29.5167	28.9894	29.4525	29.2215	29.2801	29.2152	29.6743	29.657	29.7065	29.5412
11362	33.8127	33.772	33.8161	33.6939	33.3437	33.3523	33.2864	33.388	34.1437	34.0368	34.0681	34.0497	33.4977	33.4867	33.5303	33.4629	33.4599	33.4591	33.5006	33.5341	33.8652	33.6802	33.9553	33.85
11363	30.4598	30.3401	30.3891	30.4282	29.9704	30.0532	29.9938	29.7236	30.0289	30.0703	29.8686	30.0953	30.2244	29.8126	30.3361	30.0994	30.5398	30.5247	30.2358	30.0974	30.4756	30.3188	30.4585	30.505
11365	29.033	29.1287	NaN	NaN	29.8058	29.5951	NaN	29.8522	NaN	30.1687	30.4538	30.5168	29.8692	NaN	NaN	29.7934	28.8166	NaN	NaN	29.7692	29.64	NaN	29.6893	29.0299
11366	30.1903	30.393	31.3018	30.8811	29.7826	30.6778	NaN	30.9086	31.5503	31.4147	31.382	31.4518	29.4443	30.4621	NaN	29.9507	NaN	NaN	29.5283	29.6371	30.1269	29.8269	30.4705	30.2319
11372	33.5176	33.6169	33.4335	33.8704	33.6939	33.5109	33.5583	33.7941	33.4382	33.7163	33.5344	33.761	33.3768	33.5365	33.5639	33.5387	33.903	33.8339	33.6598	33.5775	33.6404	33.4572	33.7567	33.53
11373	29.369	29.7506	29.8583	29.6088	29.296	NaN	29.5235	29.9155	29.3244	29.2116	29.5842	NaN	29.5775	29.9195	29.4722	29.517	NaN	NaN	NaN	NaN	30.2606	29.9519	30.1403	29.9612
11376	33.2119	33.319	31.8447	33.2744	30.275	32.9835	30.5406	31.3854	33.1508	32.7804	33.0346	33.1385	33.304	33.5757	33.1064	31.2622	33.2653	33.1377	33.2374	31.7965	33.1345	33.2793	31.9803	33.2087
11380	31.1676	31.1622	31.1226	31.1793	30.8117	30.7997	30.882	30.5848	30.4432	30.81	30.4367	30.6024	30.8166	30.8742	30.8188	30.814	31.0938	30.95	30.9332	30.8097	30.4101	30.9039	30.6082	30.6279
11381	32.5375	32.4089	32.4717	32.4595	32.3896	32.3989	32.379	32.4414	32.5068	32.4184	32.1809	32.3956	32.2707	32.2554	32.2615	32.2386	32.1486	32.1851	32.2294	32.2403	32.5819	32.4683	32.5071	32.6058
11382	29.3009	29.4903	29.1878	29.2264	28.9678	29.6914	29.667	NaN	29.1664	29.7617	29.6862	29.5912	29.5573	29.6342	29.5199	29.5407	29.3814	29.9287	NaN	29.4714	29.6861	29.736	29.5854	29.7422
11383	31.5774	31.1916	31.4457	30.9279	31.6446	31.7268	31.668	31.5657	31.1857	30.86	31.2168	30.7751	31.3957	31.3855	31.4912	31.5078	31.3267	31.5892	31.6411	31.7855	31.2482	31.2333	31.6214	31.2708
11385	32.4069	32.4899	32.5823	32.2636	30.9548	31.3485	31.0937	32.0166	NaN	31.2348	31.381	NaN	31.1066	31.6189	31.7091	31.8881	31.3979	31.7884	31.8008	31.8922	31.7447	31.1414	30.7874	NaN
11387	30.2129	30.3969	30.1424	30.5056	29.983	29.6035	NaN	29.6552	NaN	NaN	NaN	29.5736	30.1458	30.1126	30.0285	29.801	29.9937	29.9946	30.0354	29.7933	30.0298	30.1899	30.0622	30.0111
11389	29.7583	29.9428	29.8598	29.8513	30.4832	30.5094	30.4166	30.571	30.4188	30.2264	30.2183	30.3809	29.7427	29.8299	29.8759	29.8083	30.3724	30.4569	30.3939	30.2996	29.4432	29.4466	29.4333	29.3675
11390	31.7665	31.8268	31.5956	31.8999	31.8354	31.6221	31.8102	31.5939	31.9867	31.7127	31.5105	31.7934	31.6883	31.6269	31.8348	31.995	31.729	31.6641	31.8112	31.6321	31.8642	31.744	31.1319	31.8307
11391	30.4972	30.0905	30.0274	30.2309	30.2572	30.0731	30.3447	29.8281	30.5255	NaN	30.1739	NaN	30.0234	29.8576	29.6262	29.7781	29.9895	29.975	29.9286	29.9257	NaN	29.7023	30.2953	NaN
11392	31.194	31.2275	31.3071	31.0846	30.9332	30.9154	30.6493	30.7957	30.4698	31.3405	30.6401	31.2082	31.0224	30.9077	31.3146	30.7005	30.9883	29.9575	30.7784	30.7133	31.1588	31.2404	30.9835	30.188
11393	30.4679	30.3926	30.4733	30.518	30.3732	30.0883	30.1899	30.1353	30.3413	30.4592	30.4435	30.4247	30.2589	30.1827	30.1252	30.1043	30.3703	30.4126	30.3335	30.2612	30.4959	30.3198	30.4029	30.6238
11395	33.6515	33.567	33.6542	33.563	33.4613	33.4758	33.4058	33.5678	34.8177	34.9146	34.7384	34.7583	33.4644	33.6044	33.6246	33.5902	33.2043	33.395	33.2455	33.1782	33.6051	33.5009	33.5387	33.6159
11400	35.6461	35.558	35.5809	35.5042	35.9923	35.99	35.9602	35.9718	35.8073	35.605	35.7274	35.5217	35.8082	35.7842	35.813	35.792	35.826	35.957	35.9906	35.9416	35.8395	35.6703	35.7346	35.7362
11401	31.062	31.3382	31.2652	31.577	31.3258	30.5756	30.7964	30.4254	30.4035	30.692	30.4258	30.5384	31.0267	30.5551	30.2578	30.4896	30.8578	31.0462	30.5019	30.5515	31.1184	31.1305	30.9721	30.9818
11402	34.6767	34.7167	34.6864	34.7923	34.1488	34.1752	34.1505	34.1841	33.9138	33.903	33.8278	33.9625	34.4733	34.4684	34.4396	34.3486	34.427	34.3962	34.2364	34.1914	34.4516	34.4592	34.4904	34.4639
11404	NaN	NaN	NaN	NaN	NaN	NaN	NaN	NaN	29.1399	30.3229	31.6007	NaN	NaN	NaN	NaN	NaN	NaN	NaN	NaN	NaN	NaN	NaN	NaN	NaN
11406	NaN	31.359	31.2385	31.6073	31.5425	31.7724	32.0199	31.3619	31.6245	31.5074	31.6988	31.5035	30.4389	NaN	NaN	30.607	31.4974	31.4981	31.5532	31.2094	NaN	NaN	NaN	NaN
11408	32.5773	32.496	32.5544	32.4671	32.2072	32.1665	32.2166	32.2872	33.2904	33.2555	33.0942	33.2989	32.4329	32.4311	32.4684	32.3194	32.2126	32.214	32.2315	32.2703	32.4677	32.5057	32.5262	32.5922
11409	30.5976	30.4624	30.4344	30.2733	30.7249	30.572	30.4393	29.3133	30.8524	29.7004	29.5547	30.073	30.5928	30.634	30.3469	30.4235	30.8145	31.0804	30.9266	30.7588	30.7879	30.5011	30.4753	30.8128
11411	32.8094	32.9063	33.0284	32.9844	32.9768	33.0399	32.9043	32.9572	32.7732	33.0243	32.8444	32.9261	32.9809	32.9409	32.9949	33.0473	33.1427	33.0012	32.9852	33.089	33.177	32.905	33.1669	33.0999
11418	30.6866	30.656	30.839	30.7828	30.4659	30.3996	30.498	30.4146	31.2701	31.3736	31.3254	31.2341	30.3805	30.475	30.4387	30.4192	30.286	30.3743	30.2818	30.5339	30.6511	30.6362	30.5614	30.5303
11420	35.8317	35.7697	35.8654	35.7215	33.4922	33.5725	33.5154	33.4103	36.4004	36.3891	36.3511	36.2655	35.5433	35.4863	35.3994	35.3651	34.2605	34.1003	34.1923	34.2343	36.5136	36.4017	36.4607	36.5013
11421	32.1699	32.2208	32.092	32.4285	31.5692	31.5347	31.7091	31.5504	31.7201	31.7814	31.751	32.1245	31.9735	32.0338	31.8911	31.8126	31.8571	31.6644	31.6892	31.5766	32.1536	32.0853	32.2225	32.1432
11424	34.1086	34.211	34.2637	34.0335	34.4261	34.5606	34.6257	34.4124	34.2422	34.1891	34.3551	34.3205	34.3323	34.0932	34.171	34.2804	34.4324	34.4192	34.4988	34.3856	34.2173	34.0882	34.2309	34.2057
11425	29.8698	29.7387	29.6589	29.8928	29.8522	29.7654	29.8019	30.026	NaN	NaN	NaN	NaN	29.6457	29.8596	29.6109	29.8317	29.7781	29.8296	29.6039	29.5952	29.7775	29.9443	30.0148	30.1971
11435	31.4575	31.4413	31.5522	31.484	32.9634	33.0197	32.9857	33.3814	NaN	NaN	NaN	NaN	32.5286	32.4319	32.5293	32.5097	33.1732	33.2007	33.1811	33.261	30.8368	30.7984	31.1415	31.0271
11436	NaN	29.865	29.9177	30.5151	NaN	29.7881	29.7625	29.9669	29.5243	29.5049	29.7756	30.0235	30.1445	30.0762	30.3543	30.3522	30.3796	29.9366	30.0769	30.0132	29.8683	30.194	30.1777	30.2117
11437	32.1251	32.1223	32.0247	32.1583	31.8785	31.9071	32.0051	31.9296	31.4313	31.4613	31.5235	31.481	32.114	32.0498	32.1031	32.1393	31.9896	31.8761	31.9348	32.0489	32.5408	32.2976	32.3388	32.3924
11441	31.4932	31.2719	31.2713	31.1466	31.6814	31.3419	31.7723	31.7199	31.6872	31.6475	31.3307	32.0916	31.0427	31.3366	31.3973	31.0519	31.5138	31.8252	31.644	31.723	31.1417	31.748	30.9262	31.312
11442	32.9802	33.0807	32.9583	33.1752	32.7862	32.6651	32.748	32.3989	32.5584	32.7907	32.7002	32.8258	32.7029	32.6622	32.765	32.6377	32.631	32.8701	32.8695	32.4407	33.1056	33.2123	33.1322	33.1529
11443	30.9424	30.99	31.1239	31.202	30.9481	30.7822	30.8788	30.787	31.0618	31.075	31.1643	31.2143	31.0592	30.9919	31.1277	30.9563	31.0973	31.0944	31.1133	30.9425	30.9366	30.9775	31.0572	31.0345
11444	31.4338	31.5399	31.4671	31.5981	30.638	30.7162	30.742	30.6659	31.1963	31.5544	31.3686	31.5486	31.3905	31.3842	31.2722	31.2227	31.5625	31.2401	31.3472	31.2672	31.4564	31.3774	31.6064	31.4217
11446	31.1503	31.3033	31.2113	31.083	30.7741	30.894	31.0587	30.9989	31.3087	31.3898	31.2387	31.4588	30.9267	30.976	31.0953	31.1935	30.6802	30.6938	30.895	30.7853	31.1505	31.0982	31.2412	31.2372
11449	30.291	30.2519	30.2593	30.1919	30.3315	30.3531	30.2483	30.1603	30.6055	30.5427	30.5852	30.5102	30.3311	30.2366	30.3107	30.3206	30.2744	30.2476	30.4142	30.293	30.1828	30.4697	30.2604	30.3853
11450	36.4452	36.3228	36.2896	36.1067	36.165	35.9995	36.1212	35.8804	36.9557	36.7127	36.6209	36.5556	36.0168	35.8747	35.7495	35.8057	35.732	35.9055	36.0771	35.9473	36.2328	36.4238	36.2506	36.1953
11453	34.0928	34.1337	34.0892	34.1222	34.1824	34.0804	34.1155	34.0818	33.7277	33.7484	33.7499	33.8568	34.2429	34.2904	34.3072	34.3592	34.2722	34.3118	34.2025	34.1664	33.7868	34.0764	33.777	33.9052
11454	30.0795	30.1062	30.2359	30.2559	30.4259	30.4945	30.265	30.2533	30.2761	30.3087	30.223	30.2609	30.1206	29.9983	30.105	29.9557	30.2038	30.0252	30.1875	29.9672	30.0258	29.8463	30.1478	30.2219
11455	34.6178	34.476	34.3918	34.4008	34.8526	35.07	34.8647	34.9164	33.3253	33.2477	33.4435	33.1658	34.6171	34.6166	34.6183	34.6138	34.6016	34.6306	34.676	34.5438	34.9595	34.7092	34.7162	34.7269
11458	33.2063	33.2711	33.2958	33.3083	33.315	33.2388	33.3286	33.3677	33.2754	33.4452	33.3212	33.3116	33.3825	33.3057	33.3692	33.4056	33.476	33.4834	33.3829	33.4787	33.3138	33.2545	33.3921	33.3694
11459	33.2236	33.2285	33.2433	33.4265	33.121	33.2625	33.332	33.1312	32.9944	33.168	33.0629	33.2629	33.0587	32.9699	33.0099	33.0131	32.77	32.6449	32.6553	32.5544	33.3219	33.1577	33.3071	33.1676
11460	29.7957	29.9974	29.9482	29.9285	30.0931	30.2556	30.1723	30.1151	29.6141	30.3006	30.299	29.4262	29.7903	30.0683	31.4537	30.1	30.0102	30.0801	29.8512	30.0674	30.0669	29.882	33.7909	30.2737
11462	31.4885	31.2584	31.3988	31.3745	30.3764	30.6227	30.6008	30.4792	31.7928	31.851	31.6118	31.7235	31.0984	30.9161	30.7684	30.8796	30.0801	30.3718	30.3015	30.4851	31.3424	31.4744	31.2096	31.4256
11463	32.7863	32.8359	32.7954	32.7458	32.8584	32.7829	32.7443	32.7186	32.4322	32.5834	32.4022	32.5774	32.9798	32.9991	33.0005	32.9429	32.893	32.9314	32.856	32.8133	33.1586	32.9793	32.9848	33.1467
11464	31.5389	31.4243	31.5199	31.7545	31.6463	31.5123	31.7285	31.5656	31.6586	31.5021	31.8223	31.7446	31.7723	31.6582	31.8333	31.732	31.7749	31.7346	31.645	31.6479	31.8779	31.578	31.8456	31.8192
11465	31.677	31.5176	31.3544	31.7599	31.6727	31.5218	31.4406	31.6658	31.4495	32.0989	31.541	31.5794	31.6372	31.6284	31.7849	31.6967	31.741	31.7077	31.6019	31.7223	31.6296	31.3009	31.5229	31.5956
11466	NaN	NaN	NaN	NaN	32.3614	32.3804	32.3409	32.6746	NaN	NaN	NaN	NaN	NaN	NaN	NaN	NaN	33.3135	33.3017	33.2583	33.3112	NaN	NaN	NaN	NaN
11469	32.259	32.2421	32.2807	32.2899	32.1225	32.0831	32.0269	32.1231	31.5603	31.9389	31.8644	31.9314	32.3352	32.3353	32.3643	32.3579	32.3235	32.3843	32.3921	32.3689	32.3954	32.2228	32.2533	32.3801
11470	34.2452	34.2547	34.2384	34.3209	33.4515	33.2344	33.2305	32.5711	35.8835	35.8874	36.1105	36.2456	33.8695	33.8997	33.6382	33.6197	34.6053	34.5353	34.6761	34.4386	34.4664	34.3797	34.1917	34.0913
11472	32.4108	32.0249	32.5995	32.5293	32.1558	31.2256	NaN	NaN	32.2723	32.3676	32.254	31.8509	32.2392	32.6623	32.0745	32.7578	NaN	NaN	NaN	NaN	31.2374	NaN	31.5128	32.5886
11473	NaN	29.1602	29.6597	NaN	29.38	29.2162	29.5638	28.9939	NaN	NaN	NaN	NaN	NaN	NaN	29.4915	NaN	NaN	NaN	28.9606	28.9804	NaN	NaN	NaN	NaN
11474	29.3851	NaN	29.9992	29.3976	NaN	NaN	NaN	NaN	29.3563	NaN	29.7626	NaN	NaN	NaN	30.0247	29.7177	NaN	NaN	NaN	NaN	NaN	29.8371	30.0232	29.7046
11475	29.1051	29.0807	NaN	29.3227	29.5639	29.4885	30.0122	29.5809	29.2089	29.4529	29.7772	29.2411	29.0139	28.8552	29.2898	28.7161	NaN	29.4315	29.2436	29.3274	NaN	NaN	NaN	28.6965
11476	32.4431	32.432	32.4978	32.3255	32.4143	32.5344	32.482	32.4342	32.7843	32.8401	32.6345	32.6553	32.2405	32.2973	32.2161	32.1932	32.1507	32.2651	32.3107	32.3482	32.4409	32.2626	32.5747	32.3988
11477	29.3994	29.2349	29.1991	29.0358	28.9187	29.1731	28.9403	29.0834	29.3252	28.5699	29.0239	28.3809	28.7436	28.8209	29.0739	29.1039	28.465	29.0021	29.2136	29.2791	29.0693	29.4177	29.3599	29.0822
11478	31.3538	31.3817	31.3686	31.4394	31.7782	31.6922	31.7624	31.7339	30.4759	30.7628	30.6379	30.8017	31.7894	31.7578	31.7862	31.6679	31.9206	31.7766	31.7963	31.7101	31.5884	31.2687	31.5551	31.4779
11479	NaN	NaN	29.3683	NaN	29.4939	29.4232	29.5403	29.3479	29.3036	29.5888	29.7077	29.0303	29.3852	28.9858	29.2477	29.2861	29.6862	29.7276	29.6979	29.6716	29.1791	NaN	29.3169	29.1874
11485	30.9914	31.1392	31.0037	30.8823	31.1543	31.1565	31.2052	30.8805	30.9128	30.9176	30.8875	30.9085	30.6357	30.8335	30.8109	30.6568	30.8087	30.9137	30.8406	30.5662	30.5817	30.4632	30.5572	30.8293
11486	35.4766	35.4752	35.4989	35.4207	35.8722	35.9219	35.9096	35.9752	35.5618	35.5859	35.6175	35.6589	35.6158	35.6248	35.6677	35.6439	35.8201	35.8409	35.8413	35.7897	35.5385	35.4392	35.5122	35.4922
11487	28.9543	28.7556	28.7789	28.823	28.9822	28.8414	29.0397	29.2116	NaN	NaN	NaN	NaN	28.9961	29.0413	29.0102	28.9835	28.7265	28.8706	29.1601	29.0629	28.9992	28.94	28.6987	28.9859
11488	30.814	30.9755	31.0018	31.2331	30.7036	30.7434	30.731	30.9425	30.21	30.4195	29.9698	30.4943	30.8267	30.7684	30.6694	30.8547	31.0444	30.8956	30.8379	30.9002	31.0969	31.0598	31.0795	30.9771
11491	31.9117	31.7277	31.9424	31.7152	32.1314	32.2516	32.2065	32.1672	32.1079	32.2142	32.0543	32.0529	31.715	31.9666	31.9434	31.7613	31.8991	32.1603	32.0846	32.1021	31.7464	31.677	31.6542	31.78
11492	36.4935	36.5322	36.5839	36.4531	37.0997	37.16	37.1912	37.2283	36.2169	36.0548	36.1806	36.1255	36.6495	36.6307	36.6512	36.6776	36.9208	37.0425	37.009	36.9932	36.4343	36.3363	36.4198	36.4093
11494	30.4809	30.5096	30.574	30.3599	30.2514	30.6974	29.9701	30.8061	31.4375	31.636	32.0741	31.6205	30.1106	30.3862	30.3538	30.426	29.2065	30.121	30.2304	29.9857	30.2133	30.0468	30.3735	29.7333
11495	31.7217	31.7541	31.9329	31.6908	31.9191	31.9209	31.8152	31.8884	31.318	31.3594	31.3169	31.4	31.9455	31.9064	31.7464	31.8725	32.0692	32.0752	32.0824	32.1141	31.9394	31.7837	32.0285	31.9149
11496	30.7476	NaN	32.1896	32.2513	NaN	30.661	30.7529	31.0132	NaN	31.229	31.4037	31.0006	30.7927	31.0892	31.3173	31.132	30.8617	30.8138	30.8469	30.7409	31.1324	31.4385	30.8798	30.7389
11497	32.3771	32.4658	31.8984	31.9424	32.5433	32.7214	32.5064	32.4017	32.5179	31.9226	32.1138	31.8621	32.4707	32.5961	32.8507	32.8524	31.9988	32.9802	32.9256	33.2309	31.7598	32.6488	32.1918	32.6154
11499	30.3862	30.4163	30.5548	30.4686	30.6441	30.5891	30.6342	30.5079	30.3783	30.1807	30.1037	29.9606	30.3122	30.5082	30.4313	30.4592	30.7043	30.7237	30.5862	30.4607	30.4285	30.5504	30.469	30.4303
11502	33.7552	33.6469	33.8378	33.6264	34.1406	34.1019	34.094	34.0553	33.9807	33.9266	33.7835	33.7567	33.5571	33.5883	33.5643	33.5548	33.8072	33.9889	34.0021	33.9218	33.6569	33.5488	33.6561	33.6938
11504	NaN	NaN	NaN	NaN	NaN	NaN	NaN	NaN	29.6909	NaN	29.6141	29.9278	NaN	NaN	NaN	NaN	NaN	NaN	NaN	NaN	NaN	NaN	NaN	NaN
11506	31.3054	31.3679	31.0529	31.0365	31.4848	31.4216	31.4717	31.2911	30.6055	31.1847	31.1036	30.7552	31.3765	31.4205	31.4195	31.0363	31.2077	31.1746	31.4322	31.3235	31.5245	31.1627	31.4333	31.5982
11507	33.8923	33.9872	33.9932	33.9383	34.0485	33.8205	33.8087	33.7488	33.8836	34.1143	34.0672	34.0416	34.429	34.3174	34.3006	34.2261	34.7034	34.6911	34.6795	34.6906	34.6815	34.5165	34.2982	34.5131
11508	30.7474	30.6442	30.6815	30.8551	30.5738	30.6576	30.6131	30.7764	30.6265	30.8494	30.5522	31.0558	30.8088	30.8102	30.6273	30.4962	30.9639	31.015	30.7374	30.8276	30.2992	30.1847	30.4428	30.2689
11509	29.289	29.4835	29.398	29.4538	NaN	28.637	NaN	29.1743	NaN	28.6365	28.6261	NaN	29.5707	28.5421	29.5885	29.4334	29.1861	29.4283	29.2005	29.3803	29.7301	29.5494	29.9044	29.8604
11510	29.7547	30.0968	29.2435	29.8703	NaN	27.8273	NaN	NaN	NaN	NaN	NaN	NaN	29.8595	29.6424	29.3053	29.4939	29.0926	29.0868	28.6303	28.4147	29.0897	29.2872	29.3616	30.7614
11511	32.4259	32.1841	32.1753	32.0494	30.3387	30.7762	30.4188	30.8648	32.7525	33.0464	32.9373	32.8467	31.9009	31.826	31.974	31.864	30.6445	30.7221	30.5859	30.7442	32.267	32.3676	32.4738	32.2641
11513	32.8825	32.8979	32.6819	32.7981	34.4926	34.6349	34.652	34.5742	34.0867	34.0266	34.4952	34.0844	33.6224	33.6043	33.7334	33.6279	33.1092	33.2102	33.2934	33.1998	32.4967	32.4238	32.5592	32.6497
11517	30.7064	30.7181	30.7818	30.722	30.322	30.3648	30.4667	30.549	30.5468	30.6148	30.5234	30.5429	30.7422	30.7561	30.8191	30.8141	30.7031	30.7034	30.6114	30.6999	30.954	30.9612	31.0729	31.0362
11520	NaN	29.8548	29.9479	NaN	30.0462	30.3824	30.1244	30.2182	NaN	NaN	NaN	NaN	30.3936	30.0608	30.106	30.2859	29.957	29.9757	30.2169	30.2784	NaN	NaN	NaN	NaN
11522	28.4772	29.052	28.9347	28.978	29.5478	29.5169	29.5395	29.4947	29.2818	29.1951	29.4231	29.1391	29.3913	29.3666	29.3734	29.3477	29.2284	29.3533	29.4193	29.5662	28.9686	29.1039	29.1361	29.1573
11523	31.9518	31.7319	31.7115	31.6115	31.9924	32.0038	32.1002	32.1619	31.4215	31.31	31.7588	31.524	31.7314	31.7396	31.9709	31.8863	31.8123	31.911	31.8398	31.8435	31.6558	31.687	31.9475	31.8286
11524	32.757	32.6793	32.6066	32.6754	32.3683	32.2418	32.2389	32.2598	32.1864	32.4536	32.3998	32.4532	32.6085	32.6008	32.5097	32.3646	32.3654	32.4523	32.4349	32.4708	32.9252	32.6953	32.8602	32.7801
11525	34.7273	34.6501	34.8028	34.7064	34.9253	34.8811	34.9775	34.7445	34.2061	34.3487	34.3425	34.3233	34.9562	34.8868	34.8855	34.9707	34.809	34.8634	34.8898	34.7986	34.8925	34.7497	34.9865	34.8964
11526	32.9903	33.0553	33.0146	32.8081	33.2138	33.4389	33.4662	33.0583	32.2435	32.044	32.3551	32.2118	33.3752	33.2738	33.3185	33.3187	33.3541	33.342	33.5872	33.2533	33.0528	33.2025	32.9601	33.0642
11527	34.3343	34.4493	34.4246	34.1677	34.7756	35.0351	35.008	34.9402	34.4514	34.4526	34.5583	34.3812	34.8523	34.7585	34.8246	34.8952	34.8946	34.8816	34.9767	35.01	34.6242	34.6032	34.6557	34.6049
11528	30.502	30.6384	30.5121	30.6731	30.2473	30.3757	30.3665	30.3915	30.8572	31.0773	30.9042	31.1692	30.892	30.7788	30.7175	30.818	30.8856	30.5208	30.3553	30.4102	30.6201	30.5155	30.6294	30.5888
11531	30.5703	30.3599	30.5022	30.2688	30.4364	30.0904	30.5745	30.5183	30.7199	NaN	30.6633	30.2814	30.4094	30.3302	30.3572	30.3794	30.3602	30.6138	30.5386	30.612	31.2929	30.385	30.547	30.4745
11534	30.6866	30.656	30.839	30.7828	30.4659	30.3996	30.498	30.4146	31.2701	31.3736	31.3254	31.2341	30.3805	30.475	30.4387	30.4192	30.286	30.3743	30.2818	30.5339	30.6511	30.6362	30.5614	30.5303
11536	36.0038	35.7718	35.8585	35.6833	33.4629	33.563	33.4569	33.4241	36.4571	36.403	36.3893	36.2764	35.5324	35.4723	35.3819	35.3562	34.1548	34.027	34.2555	34.2918	36.551	36.2332	36.5727	36.4476
11541	31.67	31.6044	31.6401	31.5508	31.7694	31.8873	31.7427	31.9253	31.4759	31.3802	31.5331	31.1692	31.8512	31.628	31.73	31.7244	31.757	31.8005	31.7841	32.0015	31.7977	31.5271	31.7725	31.6814
11542	29.7816	29.5535	29.6558	29.2192	29.4892	29.3064	29.0775	29.3598	29.3397	28.9154	29.2723	29.0009	29.6597	29.3465	29.5459	29.3628	29.2272	29.5303	29.7048	29.4252	29.6888	29.3029	29.7466	29.6389
11543	33.5564	33.5465	33.5986	33.4624	32.68	32.6643	32.6444	32.7086	34.3022	34.4765	34.5072	34.4904	33.2743	33.2568	33.2856	33.2116	32.9552	32.9395	33.0156	32.9823	33.4457	33.4846	33.5674	33.6227
11544	33.1193	33.1715	33.1204	33.1622	33.1412	33.1257	33.1439	33.176	33.2025	33.081	33.0584	33.1087	33.1134	33.1561	33.1044	33.0561	33.0791	33.1629	33.2216	33.1623	33.1301	33.0411	33.1817	33.0913
11546	31.3408	31.4598	31.4744	31.2413	31.3924	31.3856	31.1486	31.4093	31.6926	31.7544	31.4717	31.5341	31.0867	31.3162	31.1332	31.0725	30.8675	31.054	31.1325	31.277	31.6747	31.4958	31.4159	31.476
11547	32.0945	32.0472	31.9818	32.1429	31.9297	31.9799	32.0969	32.1277	32.8414	32.8551	32.8127	32.8313	32.0423	32.1506	32.1565	32.1023	32.109	32.1179	31.9379	31.9141	32.0681	31.9403	32.1165	31.9743
11550	36.1432	36.1549	36.0519	36.323	31.9225	31.827	31.2329	30.2168	35.516	35.9538	35.8901	35.8351	35.8547	35.7092	35.441	35.4802	31.3129	30.3753	30.2981	NaN	37.4996	37.1915	37.2017	37.2796
11552	NaN	NaN	NaN	28.316	NaN	NaN	NaN	NaN	28.7892	NaN	28.6951	29.9482	NaN	28.905	NaN	NaN	NaN	29.0341	NaN	NaN	NaN	29.0743	NaN	28.8047
11553	32.6148	32.6864	32.5734	32.6011	30.6224	30.8025	30.49	30.1883	32.7104	32.7332	32.6764	32.7199	32.2953	32.2139	32.0903	31.9978	30.8572	30.903	30.6025	30.5559	33.1959	33.0886	32.8832	33.1601
11554	29.768	29.7569	29.697	29.5039	29.3905	29.3545	29.5858	NaN	29.2505	29.9949	NaN	29.8483	29.6722	29.8417	29.5608	29.4182	29.6269	29.8127	29.3064	29.5037	29.7714	29.4935	29.8126	29.5291
11555	36.1889	35.7719	36.0866	36.5517	35.2359	35.218	35.5338	35.4859	35.1973	34.8914	30.295	35.2511	36.3299	36.0553	36.0211	36.2435	35.6987	35.6394	35.5271	35.4003	34.2211	35.5434	34.6683	34.4888
11558	31.1843	31.0903	31.3006	30.5896	31.0592	31.0244	30.7915	31.3394	31.2718	31.2571	NaN	30.7049	30.5803	NaN	30.7246	NaN	NaN	30.8261	NaN	31.3924	31.4084	30.9002	31.4029	31.0261
11559	NaN	29.1495	NaN	NaN	29.2719	NaN	NaN	NaN	29.9048	30.1789	29.7503	29.5162	NaN	NaN	NaN	NaN	NaN	NaN	NaN	NaN	NaN	NaN	NaN	NaN
11561	31.0866	30.9699	30.9635	31.402	30.9447	30.8977	31.1236	31.0175	30.7552	31.006	30.7311	31.2183	31.0534	31.1903	31.1122	31.2579	31.0657	31.1366	31.1435	31.2258	31.2057	31.2511	31.1906	31.0776
11565	31.5079	31.4187	31.4398	31.3862	31.0329	31.2959	31.2872	31.9314	33.1243	32.8082	33.1355	32.6079	30.7911	30.9454	31.0585	31.0615	30.2105	30.4165	29.8877	29.7967	30.7667	30.9932	30.976	30.6844
11567	35.0051	35.1598	35.2313	34.783	34.8493	34.8259	34.838	34.7901	34.7848	34.8441	34.7079	34.7525	35.0462	35.2481	35.0229	35.0403	35.1417	35.1936	35.219	35.1364	35.2372	35.1444	35.2767	35.3869
11568	NaN	29.2761	29.5297	29.4897	NaN	NaN	NaN	NaN	NaN	NaN	NaN	NaN	NaN	NaN	NaN	NaN	NaN	NaN	NaN	NaN	NaN	NaN	29.44	NaN
11569	32.134	32.1247	32.0842	32.236	31.9281	32.036	31.867	31.9891	32.2437	32.2536	31.9525	32.0527	32.0749	31.9945	31.9164	32.2055	31.9348	31.7781	31.817	32.003	31.7659	31.9354	32.0552	32.1018
11571	NaN	30.2246	29.7674	30.3424	29.0965	29.4518	NaN	29.5436	30.7992	30.9292	30.9339	30.6636	29.4747	29.8336	29.8573	29.9658	NaN	29.3046	NaN	NaN	NaN	30.2488	NaN	NaN
11572	30.3793	30.4245	30.3043	30.7478	NaN	NaN	NaN	NaN	30.5381	30.6837	30.4647	30.5899	30.235	NaN	NaN	30.1242	NaN	NaN	NaN	NaN	30.5773	30.7116	30.7077	30.4796
11574	28.8367	28.9109	29.0138	28.8223	NaN	NaN	NaN	NaN	29.3462	29.4379	29.5382	29.7905	28.1298	28.7345	28.6271	28.6232	NaN	NaN	NaN	NaN	28.871	29.1754	28.7906	29.2692
11580	NaN	27.5359	NaN	27.3429	NaN	NaN	NaN	26.9155	28.1364	28.2711	27.9411	27.7675	NaN	27.8437	NaN	NaN	NaN	NaN	NaN	NaN	27.9921	28.3363	27.443	28.2779
11583	32.2969	32.6326	32.4544	32.311	32.4284	32.555	32.4057	32.4636	32.9392	33.0652	33.0421	32.9058	31.985	32.0658	32.3651	31.473	32.1757	32.1086	32.1372	32.3283	32.6232	32.4491	32.5155	32.4153
11584	32.7526	32.7085	32.5637	32.4265	32.4417	32.6273	32.6057	32.4388	32.9012	32.7295	32.5887	32.6514	32.4823	32.7208	32.5877	32.5653	31.9973	32.4295	32.4356	32.5177	32.6567	32.6567	32.7319	32.9009
11586	30.2	29.9728	30.2618	30.4443	29.9057	29.7051	29.95	NaN	30.4938	31.0257	30.6304	31.0339	29.8092	30.1568	30.0891	NaN	29.9144	NaN	29.8153	NaN	29.8529	30.2188	29.8534	29.8408
11588	32.134	32.1889	32.0743	32.2665	32.2567	32.0663	31.6811	32.0318	32.2393	32.033	31.908	31.9895	32.1613	31.9945	31.9683	32.1841	31.7096	32.0869	32.0282	32.0639	31.4461	31.8388	31.9541	31.86
11593	29.5923	29.7028	29.9007	29.2775	29.9925	29.8429	29.7859	29.7752	NaN	NaN	NaN	NaN	29.8747	29.8677	29.7197	29.9896	29.7197	29.9131	30.3375	30.0569	NaN	NaN	NaN	NaN
11595	32.4758	32.5357	32.4756	32.5242	32.4992	32.4658	32.5453	32.4269	32.4733	32.6609	32.6734	32.5741	32.5891	32.5883	32.6207	32.5694	32.6426	32.677	32.6809	32.5514	32.5485	32.5037	32.4507	32.5829
11597	32.6334	32.6134	32.6341	32.6172	32.4866	32.4701	32.4153	32.5027	33.3639	33.5138	33.5104	33.4659	32.6868	32.6851	32.7188	32.6414	32.277	32.3123	32.3392	32.3236	32.7354	32.6749	32.8035	32.7665
11598	30.2591	30.4836	30.1402	30.5639	29.9177	29.8285	30.0374	30.1919	31.973	31.9337	32.1934	32.1123	29.4642	29.5941	29.5223	29.7033	29.1173	28.4832	NaN	28.2163	29.842	29.8857	29.9621	29.9022
11599	30.1623	30.3174	30.3505	30.5271	30.2629	30.0631	30.2773	30.1178	NaN	29.1763	28.7744	29.448	30.3896	30.2852	30.3839	30.0958	30.0702	30.0974	29.9345	29.851	29.9902	30.0526	30.3378	30.2369
11601	NaN	29.3322	29.5616	29.7635	29.5069	29.6101	29.5107	NaN	28.5998	NaN	NaN	NaN	29.4675	NaN	29.6282	29.4084	NaN	29.5195	NaN	NaN	NaN	29.4618	NaN	29.2217
11604	34.0965	34.0445	34.0493	33.9426	34.621	34.5982	34.6073	34.6166	34.0836	34.2303	34.2524	34.1873	34.4183	34.4755	34.4646	34.4855	34.6731	34.711	34.7431	34.6945	34.2963	34.1637	34.315	34.2457
11605	38.079	38.1924	38.0902	38.1291	34.6859	34.8139	34.514	34.1112	36.7303	36.9547	36.7312	36.7601	37.558	37.5436	37.4822	37.4144	34.7898	34.5438	34.4667	34.4355	38.6448	38.5618	38.542	38.6113
11607	29.8617	30.0826	29.9251	30.2081	29.8878	30.0905	NaN	NaN	29.1681	29.7883	30.2231	30.3381	30.2863	30.1203	29.9197	30.3464	30.2761	29.9046	NaN	29.9653	NaN	30.1978	30.12	29.8644
11610	31.3867	31.3985	31.3713	31.4566	31.692	31.7937	31.6899	31.7608	31.2635	31.1423	31.2063	31.143	31.5486	31.5194	31.596	31.5467	31.7905	31.7957	31.8283	31.6579	31.6693	31.4991	31.6517	31.4696
11611	32.1923	32.227	32.2286	32.0731	32.1559	32.1084	32.1049	32.1293	32.0399	32.2581	31.9179	32.232	31.9744	32.1053	32.0858	32.0965	32.2235	32.3472	32.2593	32.1305	32.1182	32.1111	32.1921	32.1646
11613	NaN	NaN	NaN	NaN	28.8522	NaN	28.7004	NaN	NaN	NaN	NaN	NaN	NaN	NaN	NaN	NaN	NaN	28.6735	28.9584	NaN	NaN	NaN	NaN	NaN
11618	35.953	36.0229	36.0352	36.0264	35.8912	35.9635	35.933	35.9729	36.1341	36.2852	36.2855	36.3105	36.0399	35.9997	36.0091	35.9984	36.0621	36.0729	36.1035	36.0506	36.0256	36.0578	35.9837	36.1544
11619	29.3539	29.6204	29.7441	29.2442	29.3129	29.2579	29.21	29.4726	29.5438	29.9244	29.6393	29.5881	29.3473	29.2722	29.4202	29.3308	29.4124	29.5484	29.4611	29.3528	29.4429	29.4414	29.7805	29.5574
11620	30.8897	30.8032	30.6419	30.4923	30.8684	30.7323	30.6687	30.8551	31.1039	31.0036	30.8848	30.7157	30.8452	30.9048	31.1934	30.8739	30.8678	30.704	30.8495	30.9536	30.7623	30.5861	30.7853	30.8739
11621	30.5231	30.843	30.7799	30.97	28.6219	NaN	29.3548	NaN	32.0547	32.2997	32.382	32.3187	29.7766	30.0414	30.0061	30.2521	29.8741	NaN	NaN	29.9356	30.8202	30.7515	30.8529	30.6853
11622	30.4766	30.4014	30.5086	30.6892	30.4278	30.5147	30.2671	30.357	30.6314	30.6628	30.3398	NaN	30.4565	30.4729	30.704	30.4853	30.5428	30.5117	30.1267	30.0899	30.5052	30.2427	30.1156	30.2235
11623	35.2094	35.2511	35.1516	35.2641	35.7605	35.6875	35.8728	35.8197	35.2349	35.088	35.2259	35.2166	35.394	35.4653	35.4435	35.3439	35.7087	35.9014	35.8479	35.8593	35.0417	35.1213	34.9663	34.9353
11624	36.2582	36.2077	36.2475	36.1998	36.0344	35.9893	36.0103	35.2483	36.5487	36.5778	36.5977	36.6002	36.2483	36.2715	36.2331	36.1705	36.2926	36.3152	36.3926	36.2073	36.461	36.4618	36.3551	36.5514
11628	31.6821	31.5929	31.8054	31.5862	32.1513	32.027	32.0851	31.9527	31.279	31.4687	31.3363	31.2699	31.668	31.9645	31.9114	31.7749	31.9447	32.0543	32.0393	32.5156	31.9027	31.6776	31.7118	31.8273
11629	33.057	32.946	32.9837	32.8893	32.3911	32.5146	32.4473	32.0602	33.122	33.1203	33.1487	33.4481	32.6835	32.9291	32.6995	32.4939	32.9156	32.9677	32.7046	32.6504	33.0357	33.2844	33.0174	33.129
11630	29.4886	29.4705	29.4515	29.7631	29.7262	29.9383	29.8128	29.7926	29.9297	30.3651	30.2231	30.3665	29.6231	29.6974	NaN	29.612	29.8061	29.5269	29.6404	29.6952	29.7039	29.4851	29.7958	29.7889
11631	29.3782	29.44	29.5478	NaN	32.099	30.633	32.3807	31.9464	29.5799	30.0294	30.1891	29.9048	NaN	NaN	NaN	NaN	NaN	28.8503	NaN	32.1762	NaN	NaN	31.7376	NaN
11632	30.3826	30.5807	30.406	30.5232	30.4844	30.4407	30.1453	30.2357	30.9749	30.9116	30.6268	30.7995	30.1435	30.2599	30.2888	30.107	30.2192	30.0669	30.257	30.0613	30.6975	30.6304	30.6137	30.6764
11634	NaN	NaN	28.9312	NaN	NaN	29.3781	NaN	28.9229	NaN	NaN	NaN	NaN	NaN	NaN	NaN	NaN	NaN	28.6906	NaN	29.0159	NaN	NaN	NaN	NaN
11635	32.6712	32.7087	32.8256	32.6823	33.0757	33.0617	32.9991	32.9152	32.5546	32.6142	32.6315	32.6116	32.9467	33.0239	33.0729	33.09	33.1153	33.2522	33.1633	33.2276	32.8761	32.6077	32.825	32.8082
11636	NaN	NaN	NaN	NaN	30.4529	30.0783	30.3926	29.9823	NaN	NaN	NaN	NaN	NaN	NaN	NaN	NaN	31.0741	31.0012	31.0475	30.85	NaN	NaN	NaN	NaN
11639	29.6324	NaN	28.7406	30.1198	30.1772	29.995	29.5671	29.7888	NaN	NaN	NaN	NaN	30.1628	30.3298	30.01	30.0858	NaN	29.6477	29.7811	29.6093	NaN	30.1687	29.2197	31.851
11642	32.1831	32.2855	32.0558	32.3612	31.7058	31.8679	32.1265	30.8499	33.5948	33.6844	33.3245	33.7226	32.2115	32.1633	32.1205	32.0909	31.3769	31.1108	31.3155	30.862	32.2312	32.0979	32.3535	32.2334
11643	31.7742	31.7447	31.6671	31.7032	31.0205	31.1324	30.9804	30.3325	30.9889	30.9345	31.1657	30.7745	30.7621	30.8176	30.6077	30.5348	30.6851	30.5617	30.5565	30.6342	30.6498	30.2015	30.5167	30.4424
11644	29.7413	NaN	NaN	30.21	NaN	NaN	NaN	NaN	30.3402	30.5645	30.4242	30.8122	29.7388	29.5322	29.7034	NaN	29.6296	NaN	NaN	NaN	29.4916	NaN	30.1476	30.0649
11645	30.7209	30.8827	30.8491	30.7116	31.0971	31.1152	31.0639	31.0662	30.9261	31.0998	31.0882	30.9113	31.0149	31.0866	31.0365	31.0716	31.0165	31.0425	31.1772	31.1011	31.0613	30.9808	30.9535	30.868
11646	33.0415	33.121	33.0677	32.9649	33.3973	33.2744	33.2265	33.3405	32.986	33.0881	33.0946	32.9961	33.3877	33.3187	33.3268	33.3634	33.3901	33.4501	33.4646	33.5417	33.2793	33.2006	33.3698	33.3868
11647	30.0366	NaN	29.85	29.931	30.8056	30.2999	30.6847	30.5548	29.6245	30.2158	29.6864	29.8506	30.0012	30.1607	30.4114	30.0908	30.3972	30.1712	30.1745	30.1962	29.989	29.8659	30.1378	29.4359
11651	30.6282	30.5924	30.6852	30.72	30.7223	30.7625	30.7741	30.6017	30.0117	30.2244	30.3197	30.1986	30.7744	30.7938	30.8548	30.7583	30.8307	30.9322	30.8207	30.7452	30.8289	30.7945	30.7718	30.863
11653	30.4543	30.5314	30.4998	30.9185	30.2586	30.2118	30.3388	30.2996	30.3935	30.4782	30.4025	30.9606	30.6268	30.3802	30.6983	30.4622	30.6947	30.7161	30.4331	30.2887	30.4636	30.6182	30.5561	30.5541
11656	30.6067	30.5244	30.2153	30.5737	30.6843	30.6063	30.7297	30.6442	30.4689	30.4365	30.3978	30.4285	30.5309	30.5055	30.3831	30.2458	30.6647	30.6745	30.6937	30.6251	30.5028	30.5204	30.4581	30.1517
11658	29.6425	30.0564	29.8463	30.1977	29.4799	29.5752	29.6257	29.4833	29.877	29.8784	30.0219	30.1702	29.7281	29.8258	29.7715	30.1081	29.7919	29.5596	29.3591	29.4691	29.8543	29.9107	30.0003	29.7479
11659	29.2922	NaN	NaN	28.9438	NaN	NaN	NaN	NaN	NaN	NaN	29.7426	29.9065	29.1237	NaN	29.459	NaN	NaN	28.7608	NaN	NaN	28.873	29.0529	NaN	29.2781
11661	29.3233	NaN	29.2367	NaN	NaN	NaN	NaN	NaN	30.084	29.782	30.1064	29.74	NaN	NaN	29.4647	NaN	NaN	NaN	NaN	NaN	29.1899	29.3807	29.8876	NaN
11662	30.7837	30.7603	30.8701	31.2116	31.5273	31.4647	31.6945	31.7707	31.8171	31.9064	31.7961	32.176	30.691	31.0142	30.6211	30.5724	30.9712	31.3316	30.9318	30.7692	31.4392	31.255	31.2981	31.4567
11663	30.6814	30.9861	31.0315	31.1301	31.0456	31.0254	30.9616	31.0085	30.9943	31.503	30.9895	31.2879	30.6749	31.0891	31.141	30.8208	31.2779	31.3075	31.2984	31.0785	31.0816	31.0024	31.0152	31.2333
11664	30.0352	30.0199	30.0884	30.1806	30.3126	30.3223	30.2767	30.2352	29.7393	29.9488	30.1963	30.3489	30.2723	30.2919	30.3934	30.3179	30.5856	30.3745	30.2362	30.2607	30.1548	30.0632	30.1056	30.212
11665	30.7016	30.6035	30.5278	31.0089	29.8305	30.1994	30.8898	30.2784	32.2886	32.3833	32.9183	32.4984	30.9717	30.6867	31.0411	30.7715	31.4489	30.0582	29.713	30.1584	31.0832	31.2144	31.1442	31.13
11667	31.4332	31.4195	31.3399	31.3067	30.4776	30.6002	30.44	30.4634	31.7275	31.7162	31.5706	31.6727	30.9225	30.9962	31.0935	30.8617	30.4062	30.5514	30.3736	30.4547	31.4719	31.355	31.3362	31.6348
11669	30.6886	30.7512	31.0006	30.5649	32.1363	31.7598	31.9321	32.251	NaN	NaN	NaN	NaN	31.1296	31.3159	31.357	31.1841	32.2013	32.0405	32.07	32.0835	30.4368	30.7128	30.8658	30.6774
11670	NaN	NaN	NaN	NaN	NaN	NaN	NaN	NaN	NaN	29.7228	29.4727	29.5384	NaN	NaN	NaN	NaN	NaN	NaN	NaN	NaN	NaN	NaN	NaN	NaN
11671	34.7983	34.5528	34.8554	34.7021	35.1684	35.1038	35.0125	35.0876	34.3506	34.3462	34.6155	34.6024	35.0931	35.0736	35.0756	35.0546	35.1651	35.0222	35.2886	35.0226	34.9784	34.8601	35.0035	34.9595
11672	33.2417	33.2299	33.2359	33.255	33.5285	33.3644	33.5284	33.5699	33.0331	32.9613	32.8987	32.8637	33.3416	33.5377	33.5457	33.3862	33.4977	33.6734	33.495	33.6071	33.315	33.3823	33.3406	33.339
11674	31.701	31.4343	31.5779	31.4451	31.519	31.5714	31.3094	31.5989	31.5953	31.8258	31.5733	31.7788	31.6043	31.3824	31.5239	31.3981	31.6171	31.5948	31.4889	31.5453	31.5973	31.5599	31.6681	31.7224
11675	31.8125	31.788	31.8557	31.8731	31.7545	31.6494	31.7376	31.5997	32.095	31.9951	31.9868	31.9169	31.7583	31.5412	31.6226	31.5662	31.5662	31.6582	31.7749	31.4823	31.8952	31.8346	31.8166	31.9445
11677	32.3496	32.3303	32.1994	32.4422	32.8998	32.9732	32.9554	32.8253	31.6103	31.8257	31.8205	32.0413	32.4923	32.3129	32.5767	32.5502	33.2189	33.401	33.376	33.2009	32.6184	32.6506	32.3537	32.6163
11679	NaN	NaN	NaN	34.9064	35.6694	35.5331	35.3971	35.7726	31.5312	NaN	NaN	30.8441	35.2396	35.3839	35.3175	35.4509	34.9698	NaN	35.0409	35.238	32.3192	33.5503	32.8115	32.4938
11681	34.7606	34.7974	34.7489	34.7795	34.6726	34.6124	34.6691	34.669	34.8244	34.8868	34.8941	34.9711	34.9601	35.0096	35.0007	34.9918	34.6194	34.7153	34.6336	34.6721	34.8765	34.9239	34.8726	34.9269
11682	34.9623	34.7903	35.0094	34.8945	34.9716	34.9096	35.0383	35.0436	35.1147	35.2489	35.2779	35.2216	35.0569	35.1401	35.0987	35.139	34.9121	34.9049	34.8883	34.8526	35.0925	34.9837	34.9868	34.9762
11684	NaN	29.292	29.7133	29.3616	NaN	NaN	27.9566	NaN	30.1452	30.0076	31.1788	29.562	NaN	NaN	NaN	29.5534	NaN	NaN	29.7976	NaN	29.5418	29.4646	29.6481	28.9783
11690	29.2503	29.5537	29.3173	29.6288	29.1737	29.0639	29.331	29.3156	29.3655	29.6527	29.6964	29.6087	29.5636	29.6754	29.5784	29.2297	29.546	29.4652	29.3938	31.0908	29.7755	29.6012	29.6583	29.6298
11691	30.093	31.9412	30.0898	29.8345	29.9567	29.9372	29.6413	30.6947	NaN	NaN	NaN	NaN	30.8787	31.05	31.0651	30.9525	29.9902	30.3203	31.195	31.4488	NaN	29.2133	NaN	NaN
11695	30.0207	30.1707	30.7142	29.6172	29.5954	29.8182	29.789	30.2428	30.7774	30.62	30.2054	30.5587	29.4952	29.6723	30.5371	30.1793	29.2547	29.4357	29.9069	30.6769	29.931	29.7724	29.2459	29.9695
11699	31.1711	31.1931	31.3676	31.5011	31.3813	31.4351	31.4095	31.2042	NaN	30.8895	NaN	30.7766	31.413	31.5708	31.5845	31.3552	31.4671	31.7421	31.3221	30.9983	31.2783	30.9835	31.2948	31.2258
11700	32.5288	32.6108	32.5589	32.4838	32.9748	32.8833	32.9218	32.7226	31.8858	32.0371	32.1191	32.0244	32.8555	32.7908	32.7373	32.6899	32.8464	32.8393	32.8252	32.8627	32.6065	32.5653	32.5714	32.6151
11702	34.1142	34.1024	34.2665	34.1048	34.3061	34.3002	34.2845	34.1246	34.6175	34.5047	34.473	34.5511	34.1871	34.2131	34.1661	33.9684	34.3257	34.492	34.4919	34.3531	34.1181	34.2778	34.2899	34.0893
11704	29.7467	29.4233	29.8744	29.884	29.4085	29.2522	29.3676	28.8394	NaN	NaN	NaN	NaN	29.3512	29.1062	29.4687	29.5953	29.1869	29.3665	29.3512	29.3033	NaN	29.1635	NaN	NaN
11707	29.6738	29.9171	29.737	30.0651	NaN	29.4271	29.7817	29.8057	30.3409	30.2615	30.2001	30.2937	29.7052	29.998	29.7527	29.7904	29.7766	29.4472	NaN	28.5159	29.8541	29.9153	29.8298	30.0191
11708	30.3204	30.283	30.3592	30.3023	29.5154	29.3416	29.4518	29.5383	29.7419	30.0765	29.7215	29.8548	30.0103	30.0821	30.1669	29.9415	29.0133	28.8167	28.8713	29.2376	30.5062	30.3537	30.2685	30.474
11709	32.613	32.6388	32.6773	32.4958	32.563	32.4565	32.5055	32.5343	32.7153	32.4048	32.521	32.8074	31.9664	32.4278	32.3839	32.34	32.303	32.4172	32.4039	32.4458	32.2806	32.5103	32.2136	32.4234
11711	30.4253	30.3321	29.9673	NaN	29.7969	30.073	30.0377	29.6766	NaN	NaN	NaN	NaN	30.1101	30.1232	30.0636	29.8704	29.4719	29.5627	NaN	29.3387	NaN	29.5725	NaN	NaN
11712	29.2452	29.6339	29.2987	NaN	NaN	NaN	NaN	NaN	NaN	NaN	NaN	NaN	30.2577	30.574	30.4746	30.5164	NaN	NaN	NaN	28.5952	NaN	NaN	NaN	NaN
11714	30.0955	30.0787	30.1531	30.0084	29.8481	29.7042	29.7697	29.8209	30.1997	30.3996	30.2989	30.6512	30.1506	29.9422	29.9642	29.8114	29.9003	29.724	29.4663	30.1633	29.9874	30.194	30.239	30.1638
11716	32.1649	32.2379	32.3658	32.4697	32.2406	32.1269	32.3259	32.4074	29.2575	29.793	29.6331	30.145	32.5115	32.5479	32.6846	32.621	32.0971	32.0387	31.8225	31.5848	31.8627	31.9449	31.9908	31.7356
11717	31.4703	31.613	31.5895	31.6246	31.7933	31.6568	31.6746	31.5554	31.2568	31.6289	31.9645	31.5825	31.8243	31.8273	31.7372	31.7025	31.8176	31.7603	31.6994	31.6826	31.8231	31.6846	31.6667	31.8362
11718	29.6836	29.7517	29.7847	29.7727	30.0174	30.0542	30.0421	29.9318	29.7214	29.8426	30.0126	29.5259	29.8242	29.7748	29.703	29.7112	30.1724	29.8617	29.8892	29.8693	29.865	29.7476	29.7333	29.7972
11719	31.82	31.7413	31.7688	31.8008	31.6928	31.8083	31.7123	31.8263	31.6441	31.4664	31.4069	31.4031	31.6886	31.655	31.6355	31.6824	31.7308	31.7149	31.6541	31.5928	31.9513	31.725	31.9461	31.7884
11720	29.1791	29.1619	29.4476	29.4364	29.5513	29.5235	29.5398	29.6343	30.3154	30.3488	30.2484	30.2326	29.4449	29.6009	29.5034	29.6288	29.5679	29.699	29.4871	29.6091	29.389	28.8655	29.5477	29.7884
11721	NaN	NaN	NaN	NaN	NaN	30.7028	NaN	NaN	NaN	NaN	NaN	NaN	NaN	30.8441	30.723	NaN	NaN	NaN	30.5455	NaN	30.944	30.5818	NaN	30.9521
11722	31.9011	31.6796	31.5659	31.696	31.3429	31.2936	31.397	31.3382	32.0712	31.9339	32.0262	31.8828	31.5844	31.4661	31.6536	31.5557	31.4417	31.2391	31.2971	31.0909	31.8435	31.6874	31.7817	31.6724
11723	30.9759	31.2589	31.6471	31.0769	30.8729	30.7635	30.8848	31.1057	31.7832	NaN	32.4923	31.9805	31.3791	31.073	30.7488	31.153	30.6089	NaN	30.979	NaN	31.1	NaN	NaN	31.6124
11724	NaN	30.7079	NaN	29.4254	29.356	29.7755	29.8266	NaN	NaN	NaN	NaN	29.0674	29.3585	29.6827	29.4592	29.7782	29.6133	29.8445	29.9432	NaN	29.4423	29.9755	29.6613	29.6624
11725	30.7738	30.7752	30.7822	30.8612	31.1676	31.0728	31.3113	31.2058	30.7977	31.0559	31.3048	31.0412	31.3387	31.2838	31.3303	31.3709	31.5257	31.4214	31.3451	31.3311	31.0643	31.0425	31.1545	31.0619
11728	31.3478	31.0008	31.2573	30.4545	30.9828	31.2296	31.2816	31.2445	31.2334	30.4643	31.0248	30.7296	30.9863	30.9652	31.1275	30.9234	30.8703	30.7731	30.9296	31.1595	31.1388	30.9956	30.8622	30.7658
11729	29.9665	29.9758	29.9993	29.5659	29.6022	29.6767	29.5908	30.041	30.6004	30.333	30.3592	30.512	29.7766	29.7924	29.2962	29.5426	29.4609	29.5204	29.8322	29.6298	29.9358	29.5951	29.1899	29.9484
11730	29.2049	29.5782	NaN	29.2749	29.4843	29.2901	NaN	28.9486	29.5698	29.8733	29.4598	29.5114	29.2063	29.2026	NaN	NaN	NaN	29.7302	29.6761	NaN	NaN	29.5101	NaN	NaN
11731	32.3314	32.2238	32.0948	32.2405	32.6578	32.5975	32.6417	32.606	31.4092	31.6632	31.9454	31.7154	32.5702	32.4094	32.5391	32.4801	32.6722	32.6203	32.638	32.6168	32.3319	32.5729	32.4568	32.4552
11732	30.9483	30.7371	30.7073	30.6245	30.925	30.5573	30.6756	30.6577	30.6474	30.9342	30.8526	30.2437	30.7445	30.7512	30.8148	30.6262	30.7633	30.4711	30.5835	30.7321	30.7995	30.524	30.6091	30.4323
11737	32.8197	32.9098	30.6647	30.4782	30.0405	30.0128	29.7328	30.0907	32.4958	32.6612	32.5451	32.5705	32.6592	29.8374	29.9215	30.0256	29.7927	29.7521	29.9429	29.9074	32.8447	35.3035	32.9098	32.8872
11741	30.4633	30.5738	30.536	30.4004	32.1898	32.043	31.8951	31.2025	NaN	NaN	NaN	NaN	30.5002	30.6887	30.5772	30.4293	30.444	30.5698	30.6257	30.6839	NaN	28.6737	29.4258	28.7198
11742	30.2808	30.1505	30.2858	30.3273	30.2672	29.8979	30.0314	29.994	30.1707	30.4562	30.3279	30.5484	30.2397	30.2002	30.309	29.9768	30.2402	30.3175	30.1309	30.0806	30.5002	30.4601	30.3326	30.454
11744	30.7304	30.5585	30.796	30.7746	30.7988	30.684	30.7821	30.6359	30.5863	30.5821	30.6225	30.6779	31.0543	30.9384	30.9822	30.8968	31.0769	31.0347	31.1447	31.0511	31.0192	31.0894	31.0593	31.2055
11746	31.3615	31.382	31.4246	31.2733	29.659	NaN	30.0698	NaN	32.9328	32.559	32.7015	33.1122	NaN	NaN	NaN	NaN	30.0726	29.4975	29.7508	NaN	31.1947	30.1204	29.3501	30.5382
11749	30.6872	30.7533	30.787	30.7994	30.4375	30.4325	30.3755	30.4587	30.8126	31.0397	30.7152	30.8322	30.7149	30.6325	30.6834	30.6673	30.4938	30.54	30.4099	30.4379	30.8571	30.7312	30.8449	30.8658
11751	31.7266	31.7046	31.7205	31.6127	31.362	31.4199	31.324	31.3665	31.6243	31.5764	31.4975	31.4149	31.3762	31.4617	31.4037	31.4056	30.961	31.1712	31.31	31.427	31.674	31.6392	31.6533	31.8094
11752	35.2016	35.131	35.1894	35.0887	34.8475	34.8342	34.9354	35.1294	35.41	35.2971	35.0151	35.0949	34.9992	35.2196	35.1485	35.1667	34.9107	34.9836	35.0419	35.0518	35.1574	35.2219	35.2819	35.1287
11753	30.4682	30.5695	30.461	30.7349	29.5929	29.5424	29.692	29.291	31.2166	31.287	31.3518	31.81	30.346	30.2696	30.3088	30.4351	NaN	29.0446	28.9833	28.9244	30.5126	30.5344	30.5341	30.45
11754	31.8969	31.758	31.9984	32.0342	31.8211	31.8405	32.1286	31.8098	32.1727	32.283	31.9898	32.2782	31.8222	31.829	31.8737	31.8187	31.7287	31.5275	31.8903	31.6591	32.0427	31.8574	32.0273	32.0003
11758	29.8725	29.6645	29.7132	30.6308	NaN	NaN	NaN	NaN	31.8815	31.8501	31.8456	32.019	29.5995	29.489	29.5883	29.266	29.2594	NaN	NaN	NaN	30.4136	29.8767	30.7473	30.5211
11760	30.5945	30.4296	30.2626	30.347	31.0094	31.1039	31.0684	30.8499	31.2164	31.1309	30.9022	31.1333	30.4797	30.6261	30.0317	30.3759	30.7255	30.4763	30.6523	30.6099	30.4717	30.2606	30.1245	30.5694
11763	31.1393	31.1195	31.2767	31.013	31.3857	31.2761	31.2444	30.9407	30.5471	30.9555	30.7591	31.0438	31.1278	31.1701	31.3186	31.1879	31.1656	31.0846	31.2132	31.1553	31.3736	31.2296	31.3117	31.2237
11764	NaN	NaN	NaN	NaN	NaN	NaN	NaN	NaN	29.814	29.9622	29.9909	30.0165	NaN	NaN	NaN	NaN	NaN	NaN	NaN	NaN	NaN	NaN	NaN	NaN
11765	NaN	NaN	NaN	NaN	NaN	NaN	NaN	NaN	29.5023	29.5365	29.8876	29.9633	NaN	NaN	NaN	NaN	NaN	NaN	NaN	NaN	NaN	NaN	NaN	NaN
11767	31.7009	31.7978	31.6566	31.5383	31.1236	31.1136	31.1746	31.1005	30.5605	30.4781	30.5182	30.9806	31.3678	31.2399	31.1973	31.3184	30.9688	31.0132	31.0005	31.132	31.93	31.5474	31.66	31.7569
11768	NaN	NaN	NaN	NaN	29.2898	NaN	NaN	29.3135	28.8845	29.344	NaN	29.3282	NaN	28.9317	29.2267	NaN	NaN	NaN	29.5586	30.1231	28.7845	NaN	NaN	29.5097
11769	30.502	30.6384	30.5121	30.6731	30.2473	30.3757	30.3665	30.3915	30.8572	31.0773	30.9042	31.1692	30.892	30.7788	30.7175	30.818	30.8856	30.5208	30.3553	30.4102	30.6201	30.5155	30.6294	30.5888
11772	30.5703	30.3599	30.5022	30.2688	30.4364	30.0904	30.5745	30.5183	30.7199	NaN	30.6633	30.2814	30.4094	30.3302	30.3572	30.3794	30.3602	30.6138	30.5386	30.612	31.2929	30.385	30.547	30.4745
11773	30.8807	30.8976	31.0408	30.7804	30.5885	30.3867	30.378	30.8492	31.2499	31.3248	31.3317	31.2046	30.7267	30.6177	30.7056	30.8057	30.5313	30.3116	30.2469	30.4394	31.1506	31.0183	31.0022	31.1298
11775	NaN	30.5905	30.4174	30.4633	29.6878	30.2169	29.4827	29.6336	NaN	NaN	NaN	29.8732	30.1908	30.383	30.4278	30.1286	29.6817	30.0154	29.4947	29.5555	30.4061	30.4333	30.2228	NaN
11776	33.9712	33.9284	33.9787	33.9619	33.9908	33.9332	34.1191	34.2337	33.597	33.5349	33.4738	33.7872	33.8356	33.8775	33.9028	33.7774	33.8908	33.9125	33.841	33.7792	33.5787	33.6878	33.7006	33.6673
11777	31.5629	31.5603	31.5885	31.6191	30.944	31.1001	31.0609	31.0816	31.5423	31.7157	31.4233	31.5104	31.5193	31.5851	31.5261	31.5902	31.0224	31.0777	31.107	31.2195	31.8259	31.6483	31.7725	31.8213
11778	NaN	NaN	NaN	NaN	NaN	NaN	NaN	NaN	32.1285	31.7041	32.4058	31.572	NaN	NaN	NaN	NaN	NaN	NaN	NaN	NaN	NaN	NaN	NaN	NaN
11781	30.1207	29.84	29.39	30.0222	29.4466	29.316	29.6185	29.5065	30.0715	30.1091	29.9921	30.3445	29.9348	29.6252	29.7669	29.4772	29.4927	29.4025	29.1925	29.354	30.4363	29.9627	29.7251	30.3226
11783	29.9472	29.7538	31.5327	30.9952	NaN	NaN	NaN	NaN	31.0553	NaN	NaN	31.0593	NaN	31.3296	NaN	NaN	31.3685	31.1185	NaN	31.2938	NaN	NaN	NaN	NaN
11785	32.2321	32.102	32.5181	NaN	32.4692	NaN	32.7672	32.5702	NaN	NaN	NaN	30.863	NaN	32.4128	NaN	NaN	32.0676	NaN	NaN	NaN	31.5851	NaN	32.1414	NaN
11787	30.0922	29.9022	30.2175	30.2404	NaN	NaN	NaN	29.7815	29.3284	29.8239	29.6369	29.5864	29.9836	29.968	29.9305	29.9533	29.9571	29.9982	29.8846	29.6901	30.2003	30.3136	30.1195	30.2699
11789	31.7077	31.5937	31.5574	31.5819	31.4357	31.4789	31.5331	31.5589	31.8212	31.8169	31.8678	31.85	31.6118	31.459	31.5688	31.7048	31.6905	31.6754	31.7464	31.6258	31.8283	31.4956	31.4284	31.6799
11790	31.0883	31.0837	31.0589	30.7062	30.9668	30.9145	31.2134	31.0635	30.3982	30.635	30.4819	30.9907	30.8879	30.8192	30.7823	29.987	NaN	30.6513	30.7583	30.9454	30.7169	30.8046	30.9308	30.7007
11791	31.5049	31.5046	31.4724	31.2958	31.4251	31.523	31.4532	31.7559	31.7159	31.7942	31.647	31.6389	31.4021	31.4445	31.5229	31.5598	31.2984	31.2449	31.4857	31.6395	31.6951	31.3591	31.5954	31.5266
11793	32.8099	32.8333	32.746	33.0456	32.7725	32.8187	32.8697	32.8549	32.6513	32.7398	32.5139	32.6226	32.798	32.6815	32.7362	32.6397	32.7634	32.6691	32.662	32.5227	32.8029	32.6334	32.7253	32.7894
11796	34.015	34.0817	34.1279	34.3682	33.2603	33.1364	33.4277	33.3304	34.208	34.2439	33.9568	34.353	33.8326	33.821	33.8516	33.7491	33.2102	32.9836	32.9755	32.8957	34.1858	34.1592	34.2354	34.1786
11797	30.5643	30.507	31.0344	30.5042	30.6645	30.3343	30.5923	30.8439	30.1748	30.3527	30.2668	30.0913	30.532	30.5748	30.8157	30.24	30.7272	30.9477	31.3795	30.8069	30.7735	30.3173	30.8192	30.7219
11799	30.6205	30.5384	NaN	31.0133	NaN	NaN	NaN	NaN	30.7098	30.6843	30.6929	30.4618	30.4902	30.4997	NaN	30.4768	NaN	NaN	NaN	NaN	30.3278	30.7707	NaN	30.5251
11800	30.3777	30.4197	30.5853	30.3963	30.3388	30.1736	30.3072	30.2735	30.3472	30.2947	30.4147	30.055	30.3232	30.2769	30.2714	30.185	30.3105	30.32	30.2046	30.3246	30.546	30.7034	30.6089	NaN
11802	33.139	32.9795	33.0604	32.8446	32.7671	32.7699	32.5701	31.9066	33.4211	33.1177	33.3439	33.5994	32.8767	33.0498	32.9285	32.5656	32.9252	32.8813	33.0545	32.4006	33.2878	33.6816	32.7846	33.5566
11803	33.2843	33.2871	33.2947	33.3264	33.0489	33.0338	33.0449	32.8017	32.9706	33.168	33.2088	33.2242	33.2085	33.1197	33.1147	33.099	33.2101	33.2486	33.2206	33.167	33.4151	33.2943	33.4178	33.372
11804	30.5784	30.2755	30.089	30.0771	30.6945	30.6543	30.6439	30.4857	30.3197	29.7944	30.3285	30.3266	30.7018	30.1056	30.3344	30.4776	30.2751	30.0669	30.386	30.4132	30.8759	30.4806	30.8027	30.5823
11805	32.2131	32.1704	32.2075	32.1462	32.2505	32.0895	32.2212	32.1183	32.207	32.2923	32.1017	32.4095	32.0383	32.1385	32.219	32.1131	32.3306	32.3387	32.3235	32.1499	31.9855	32.1594	32.2061	32.0877
11809	30.1568	29.9173	29.5931	29.9815	30.6485	30.526	30.4055	30.421	29.7882	29.7457	29.8039	29.6793	29.9055	29.5211	29.9102	29.7114	29.8501	29.9703	30.0342	29.8336	30.0649	30.087	29.9166	30.1481
11811	31.3048	31.927	NaN	NaN	31.382	NaN	31.2452	31.1904	30.8729	NaN	NaN	32.1639	30.5835	31.2849	NaN	NaN	30.8557	NaN	NaN	31.1542	31.8027	31.2256	31.4618	31.7771
11813	30.4263	NaN	30.5191	30.7743	28.8075	28.7026	29.4382	NaN	29.4392	29.8283	29.6952	29.9426	29.8831	30.0916	29.6674	NaN	29.7792	NaN	28.9814	29.0351	30.0505	29.7444	NaN	30.0782
11814	33.8902	33.9479	33.9237	33.8047	33.4658	33.5056	33.4601	33.5348	34.0705	34.1319	33.9659	34.1294	33.3353	33.4096	33.4063	33.3095	33.4063	33.3967	33.375	33.4219	33.7503	33.6102	33.6507	33.7598
11817	30.6571	30.4801	30.2729	30.5541	29.7103	29.495	29.7501	29.8028	31.163	31.02	30.9262	31.2593	30.0922	30.1161	29.6788	29.893	29.9179	30.0327	29.9276	29.782	30.5802	30.5994	30.5416	30.6754
11821	NaN	NaN	29.6819	NaN	29.755	NaN	NaN	NaN	NaN	29.8777	29.7717	NaN	NaN	NaN	29.7631	29.6913	NaN	NaN	29.5648	NaN	29.8036	NaN	29.6836	NaN
11823	30.5716	30.6103	30.4141	30.4817	30.5837	30.6535	30.6858	30.4401	30.4879	30.3705	30.2725	30.1292	30.4255	30.4673	30.4003	30.4139	30.3612	30.378	30.1609	30.1867	30.5505	30.2795	29.9697	30.652
11824	29.6288	29.2445	29.8337	29.8978	NaN	29.3404	NaN	NaN	NaN	NaN	NaN	NaN	29.5166	29.8991	29.862	29.963	28.9963	NaN	29.5372	NaN	29.6679	29.4407	29.4093	29.6676
11825	29.7661	29.9339	29.9193	30.1869	NaN	NaN	NaN	NaN	NaN	NaN	NaN	NaN	NaN	NaN	29.6973	29.961	NaN	NaN	NaN	NaN	29.6842	30.7315	29.6855	29.7642
11828	33.1561	33.17	32.8842	33.3527	31.5561	31.5778	31.5724	31.0965	34.2801	33.8816	33.7181	33.951	32.3144	32.2327	32.0499	32.0775	NaN	NaN	NaN	NaN	32.1784	32.1192	32.0017	31.791
11830	30.0745	30.0984	30.2918	30.2183	30.2147	30.6564	30.2552	30.6091	NaN	29.5603	NaN	NaN	30.6235	30.3604	30.1626	30.4799	30.2387	30.511	30.3144	30.3141	30.541	30.1483	30.5349	30.3782
11832	30.2114	30.3531	30.421	30.592	30.4214	30.2727	30.478	30.5041	28.7637	29.7214	29.3682	29.7439	30.3669	30.446	30.4811	30.3893	30.6976	30.4829	30.4024	30.4595	30.5808	30.4702	30.6957	30.406
11834	29.2926	29.7629	NaN	NaN	NaN	NaN	NaN	NaN	29.7218	29.8803	29.5526	29.8322	29.6085	NaN	NaN	NaN	29.4575	NaN	NaN	NaN	NaN	NaN	29.4833	29.6942
11837	30.4667	30.5263	30.76	29.8555	30.2251	30.4557	30.3481	30.034	31.0991	31.4004	31.2399	31.5226	30.1833	30.341	30.2293	30.0069	29.4604	29.37	29.7895	NaN	30.6168	30.1917	30.4424	30.5052
11839	29.6851	29.7285	NaN	30.0726	29.5342	29.4225	29.8117	29.5995	29.3602	29.4247	29.444	29.8832	29.8648	29.6358	29.6693	29.8424	29.7204	29.6275	29.419	29.4381	29.7204	29.8656	29.8623	29.8025
11840	NaN	NaN	NaN	NaN	NaN	NaN	NaN	NaN	29.8364	29.7062	30.0054	29.8486	NaN	NaN	NaN	NaN	NaN	NaN	NaN	NaN	NaN	NaN	NaN	NaN
11841	31.147	30.7352	30.9668	30.7457	30.663	30.6139	30.3931	30.8746	30.9914	30.532	30.2107	31.0531	30.7794	30.8354	31.0964	30.536	30.3014	30.3621	29.6342	30.2268	29.798	30.6901	30.8479	30.8775
11844	34.949	34.7466	34.8996	34.717	34.8933	34.9865	34.997	35.1233	34.3588	34.168	34.3058	34.1261	35.2012	35.1561	35.2162	35.0691	35.043	35.076	35.1326	35.1228	34.9182	34.9517	34.9738	35.0761
11847	29.2555	29.4252	29.4393	29.4506	28.9849	29.433	28.9673	28.6475	NaN	29.1933	28.7605	29.3568	29.3214	29.1887	29.3666	29.4298	29.2356	28.9925	NaN	NaN	29.7296	29.5749	29.7711	29.5196
11848	33.1816	33.1483	33.219	33.284	33.3165	33.2526	33.1953	33.4658	32.8462	32.8104	32.6795	32.7465	33.3892	33.4697	33.3752	33.2465	33.307	33.2505	33.2455	33.4878	33.2911	33.2432	33.3758	33.3772
11849	NaN	29.4966	NaN	29.376	NaN	NaN	NaN	NaN	29.3416	29.5212	29.2285	29.3793	NaN	NaN	NaN	NaN	NaN	NaN	NaN	NaN	28.8025	29.2977	NaN	NaN
11851	33.2533	33.306	33.1262	32.9353	33.0508	33.1052	33.0292	33.5015	33.0754	32.7061	32.7349	32.6319	33.3558	33.2127	33.3888	33.2671	33.1307	33.1893	33.2876	33.4517	33.3364	33.3319	33.7107	33.1737
11853	NaN	30.0497	29.7564	30.3529	30.2465	30.4759	30.095	29.6951	29.8557	NaN	31.111	NaN	30.0154	29.9354	29.7473	29.7625	30.0675	29.999	29.9695	30.0109	30.0792	29.2486	29.3215	29.4802
11854	34.1253	34.1327	34.1986	34.1611	34.2875	34.2477	34.2604	34.2089	33.5142	33.8787	33.8281	33.7983	33.9856	33.9156	33.9567	33.9032	34.0164	34.0014	33.9933	33.9468	34.1277	34.0065	34.0931	34.066
11857	30.3207	30.2485	30.3999	30.1294	30.6091	30.5912	30.4017	30.6845	30.1088	30.1661	30.2644	29.8205	30.3645	30.3428	30.2724	30.2625	30.6576	30.5667	30.5231	30.5482	30.4298	30.4377	30.2443	30.5532
11858	33.0775	33.0807	33.0465	33.1699	33.0726	33.0543	33.0781	33.0923	32.8424	32.9396	32.7815	33.0144	32.9662	33.0246	33.0792	33.0268	33.1511	33.0592	33.0031	33.0776	33.0024	32.9631	32.984	33.0046
11859	32.2726	32.25	32.2276	32.2824	32.5635	32.4757	32.6305	32.4784	32.2338	32.3518	32.5213	32.3064	32.8017	32.634	32.7087	31.8157	32.8076	32.6539	32.6157	32.5167	32.4153	32.4972	32.2841	32.4744
11860	29.518	29.9665	29.7593	29.8028	NaN	NaN	NaN	NaN	29.8716	29.893	29.8679	30.2005	29.6456	29.693	29.7605	29.5847	NaN	NaN	NaN	NaN	29.6511	29.7891	29.8046	29.6047
11861	31.9552	31.9136	31.9212	31.8733	32.3777	32.2893	32.3136	32.2658	31.3312	31.3595	31.6362	31.5186	32.109	32.2253	32.1802	32.1525	32.3106	32.4041	32.4151	32.3207	32.1909	32.0375	32.0871	32.0968
11863	32.7185	32.63	32.5008	32.4511	32.8147	32.6775	32.7661	33.249	32.673	32.6374	32.2983	NaN	32.951	32.9053	32.9331	NaN	32.7392	33.0998	32.927	33.2486	32.6298	32.4117	32.3721	32.5837
11864	29.5213	29.6705	29.4555	29.8539	29.1887	29.1732	29.2163	29.0965	30.0569	30.3088	30.2201	30.2248	30.5938	28.9198	29.0371	29.0721	28.7089	NaN	29.2674	28.7216	29.5868	29.3711	29.5419	29.4943
11865	31.6234	31.6654	31.7646	31.5158	31.6842	31.7996	31.7823	31.7893	31.7312	31.6078	31.8983	31.881	31.6721	31.522	31.5205	31.5286	31.92	31.7863	31.7552	31.7806	31.6475	31.6173	31.9406	31.7099
11866	30.752	30.6476	30.6695	30.4298	30.729	31.053	30.8625	30.8861	30.8101	30.6731	30.9005	30.667	30.8915	30.5401	30.8548	30.7734	30.7218	30.3198	30.9943	30.8344	31.0776	30.5391	30.9424	30.9573
11867	29.9596	29.8137	29.7273	29.7561	NaN	NaN	NaN	NaN	30.1349	30.497	29.7455	30.4352	29.3356	NaN	29.2477	29.0571	NaN	NaN	NaN	NaN	29.6431	NaN	29.4798	29.7461
11869	30.2475	30.4175	30.1765	30.4945	30.569	30.4106	30.6204	30.3334	29.8634	30.353	30.159	30.4625	30.0259	30.1881	30.1031	30.1407	30.348	30.1858	30.2192	30.112	30.4086	30.1509	30.4052	30.3062
11870	30.2891	29.8605	30.1062	30.344	30.1795	30.0005	30.6724	30.4545	NaN	NaN	29.322	NaN	29.5989	29.857	29.9826	NaN	30.2403	30.0645	NaN	29.9581	30.1207	29.8044	NaN	30.0181
11878	29.5164	29.6122	NaN	30.0897	NaN	NaN	29.3373	NaN	30.049	30.5141	30.2149	30.7269	29.3321	29.4914	28.9576	NaN	NaN	NaN	NaN	NaN	29.3469	29.4339	29.4351	29.5605
11879	NaN	31.0315	30.9508	30.9417	NaN	NaN	NaN	NaN	NaN	NaN	NaN	NaN	30.9829	NaN	NaN	NaN	NaN	NaN	NaN	NaN	31.468	NaN	NaN	NaN
11881	31.3193	31.3978	31.3195	31.5985	31.0971	31.0353	31.1841	31.1837	30.8256	30.899	30.8613	30.9182	31.2448	31.2582	31.2664	31.0873	31.2864	31.2818	31.2396	31.1764	31.2254	31.1188	31.417	31.2359
11882	34.3599	34.4299	34.4988	34.4439	33.3361	33.3485	33.4055	33.346	34.421	34.5538	34.215	34.4697	33.6468	33.6088	33.5747	33.5116	33.0521	32.9278	32.7404	32.7768	34.0569	33.8478	33.9681	33.9906
11883	33.789	33.7856	33.8557	33.7693	33.6475	33.6282	33.5913	33.7405	34.086	34.301	34.3087	34.2521	33.9594	33.9221	33.9538	33.8552	33.93	33.9062	33.9487	34.0669	34.0978	33.9602	34.2076	34.0415
11884	NaN	NaN	NaN	NaN	NaN	NaN	28.9179	NaN	30.486	30.8546	31.0114	30.4102	NaN	29.0961	NaN	NaN	NaN	NaN	28.7372	NaN	NaN	NaN	29.0737	NaN
11885	29.4184	29.7242	29.5067	29.8095	29.7711	29.4723	29.3207	29.6362	28.6965	28.4891	NaN	28.962	29.8513	29.9499	29.6965	29.8398	29.8291	29.7227	29.7532	29.8987	29.7024	29.8657	29.7846	29.5874
11886	30.4513	30.3996	30.4589	30.3896	30.6626	30.5831	30.8312	30.5641	30.5063	30.405	30.4274	30.5588	30.0986	29.9974	29.8855	30.0681	30.1923	30.3837	30.1984	30.3302	30.3457	30.1923	30.3918	30.2652
11889	37.2791	37.485	37.3798	37.477	37.8093	37.7806	37.7935	37.7153	36.6349	36.9548	37.1346	37.0678	37.8159	37.6643	37.7466	37.5805	37.8058	37.7476	37.8233	37.7561	37.7365	37.6791	37.6605	37.7885
11890	30.0046	29.6767	30.1628	29.9455	30.1682	30.2029	30.1303	30.1027	30.2856	29.564	29.9109	29.2797	30.142	29.8841	30.213	30.2417	30.0206	30.1643	30.3344	30.2646	30.3691	29.9624	30.4642	30.1553
11891	28.3619	NaN	27.704	NaN	28.2293	27.5703	27.1573	NaN	28.2773	NaN	NaN	33.2525	27.0551	NaN	NaN	27.1358	27.7346	NaN	NaN	NaN	NaN	33.4016	NaN	33.232
11892	NaN	NaN	NaN	NaN	NaN	NaN	NaN	NaN	NaN	NaN	NaN	NaN	NaN	NaN	NaN	NaN	NaN	NaN	NaN	NaN	30.4927	30.2308	29.0092	29.5799
11894	32.3569	32.2313	32.3418	32.3938	31.9662	31.8767	31.7098	31.8712	32.1425	32.2652	31.9171	32.1175	32.1239	32.1044	32.0799	32.1363	31.9636	32.0288	32.0042	32.0412	32.3208	32.265	32.3429	32.342
11896	NaN	NaN	NaN	NaN	NaN	NaN	NaN	NaN	NaN	NaN	NaN	NaN	NaN	NaN	NaN	NaN	NaN	NaN	NaN	NaN	30.4927	30.2308	29.0092	29.5799
11898	31.7171	31.8119	31.6281	31.9709	31.6925	31.5843	31.6137	31.5811	31.8357	32.048	31.8868	32.1308	31.6693	31.6643	31.7298	31.6931	31.8843	31.7497	31.6823	31.6758	31.8022	31.7176	31.8331	31.7827
11899	31.1706	31.1993	30.9871	31.1689	31.6778	31.6547	31.6264	31.6471	30.9378	31.1599	31.1036	31.1765	31.2697	31.3751	31.2846	31.3934	31.6202	31.7112	31.58	31.5977	31.3123	31.2048	31.2481	31.2887
11901	30.6763	30.6538	30.7206	30.9019	30.0847	29.8151	30.1321	30.1733	30.5773	30.7811	30.5161	30.8022	30.4392	30.4118	30.2982	30.1431	30.0151	30.1774	30.0509	29.8464	30.8301	30.8436	30.8489	30.7833
11903	29.2112	29.3025	29.3053	29.6327	29.5025	NaN	NaN	29.1696	NaN	NaN	NaN	NaN	29.5491	29.6558	29.6221	29.4381	29.6281	NaN	29.6562	29.8047	29.9119	29.738	29.9031	29.9064
11906	29.7871	29.4369	29.4752	29.9215	NaN	NaN	NaN	NaN	29.0484	NaN	NaN	29.2743	29.1875	28.9188	29.0091	NaN	NaN	NaN	NaN	28.3429	29.2128	29.677	29.3122	29.164
11907	30.7614	31.7827	31.3106	31.6344	32.0414	31.8977	30.5621	30.7121	31.4884	31.3538	31.5921	31.7809	31.7277	31.5474	30.3375	33.5809	32.0762	31.9327	32.3278	31.3966	NaN	31.5314	31.4459	31.6125
11908	30.1806	30.8601	30.918	30.9165	31.3281	30.9535	31.1494	31.1354	31.0114	31.0906	31.1502	31.2297	30.4659	30.6293	30.7263	30.6774	30.6359	31.0296	30.9367	30.8899	30.8086	30.7855	30.8794	30.74
11909	31.9253	32.0472	31.9223	31.9911	31.9139	31.9243	31.9528	31.9313	31.6718	31.8566	31.6124	31.7913	31.9124	31.8306	31.9382	32.006	31.9598	31.945	31.9707	31.8726	31.8371	31.7214	31.8446	31.6064
11910	33.3965	33.3213	33.3025	33.2377	33.4003	33.406	33.4964	33.6346	33.0084	32.8431	32.9727	32.8954	33.5306	33.6322	33.5075	33.587	33.5409	33.6106	33.4416	33.4782	33.5007	33.3059	33.461	33.4209
11911	31.2175	31.1356	31.6682	31.7658	32.2581	32.0061	31.9645	31.4428	NaN	31.7063	31.8433	29.7466	31.7283	31.9561	31.8525	32.0906	31.6653	31.305	31.8185	31.2963	31.6012	31.5181	31.5589	31.2695
11912	30.6248	30.9003	30.8491	30.7463	30.9566	31.0229	30.9629	31.0791	30.7742	30.7924	30.6999	30.8069	30.1021	30.761	30.8891	30.6434	30.7762	30.9132	31.3549	31.207	30.7544	30.7549	30.7895	30.7001
11913	32.6451	32.5831	32.6925	32.4032	32.566	32.4707	32.5626	32.6963	32.5644	32.5779	32.2636	32.3691	32.5175	32.6054	32.5059	32.4871	32.7001	32.7033	32.5889	32.7845	32.7802	32.4062	32.8068	32.784
11914	29.7198	29.8597	29.9866	29.7317	30.2146	30.2476	30.1888	30.4496	29.7268	29.8553	29.7315	29.9078	29.8935	29.9216	29.7831	29.8596	30.3545	30.1742	30.4127	30.4	29.8527	29.3641	29.7933	29.6189
11915	35.6045	35.7106	35.6276	35.8044	36.1181	36.1328	36.0274	36.1722	34.359	35.1389	35.1653	35.0535	36.0387	36.1698	36.2645	36.4509	35.8055	36.1334	36.2232	36.2518	35.9088	35.7458	35.833	35.852
11916	NaN	NaN	29.3747	NaN	29.8343	29.276	29.6984	29.5155	NaN	NaN	29.4343	NaN	NaN	NaN	29.7535	NaN	29.6062	29.5309	29.9101	29.713	NaN	NaN	29.5831	NaN
11920	30.5055	30.502	30.1178	30.6091	29.8961	29.7624	29.7295	29.904	30.6375	30.7849	30.7364	30.83	30.1698	30.1385	30.2733	NaN	29.9514	30.1753	29.6737	30.1362	30.5412	30.4924	30.1754	30.4029
11922	31.0078	30.691	30.7694	30.2719	30.1278	30.238	30.5813	30.9569	30.0069	29.2968	30.1678	29.5279	31.5617	31.9356	32.1303	31.8027	30.8603	30.9616	30.6663	30.6581	31.3801	31.4428	31.2687	31.5967
11924	32.603	32.4793	32.4674	32.2214	33.0542	32.8142	32.8387	32.8901	31.3895	31.2535	31.6884	31.3207	33.4828	33.7241	33.8769	33.5694	32.6514	32.7781	32.5001	32.489	33.17	33.2528	33.2276	33.2136
11925	30.7695	30.8254	30.7734	30.6975	30.3247	30.412	30.3717	30.4001	31.271	31.1547	31.1468	31.1294	30.5826	30.6064	30.6576	30.5172	30.3718	30.2957	30.2504	30.3351	30.7417	30.5583	30.7389	30.742
11926	29.5301	29.6156	29.7084	NaN	29.8334	30.1811	29.5992	29.4905	29.5349	29.7909	29.6709	29.8687	30.0562	29.9891	29.7887	29.6984	NaN	29.7533	29.7982	29.7778	29.8861	29.8303	NaN	30.055
11927	32.1578	31.8605	32.0975	32.1835	30.1742	30.186	30.43	30.3986	32.752	32.701	33.4061	33.2329	31.332	31.3086	31.2674	31.1123	30.6115	30.5666	30.5091	30.6411	32.1537	32.0608	32.1182	31.8702
11929	31.0405	31.0267	30.9779	31.0092	31.1877	31.1597	31.111	30.6772	30.4425	30.5766	30.6559	30.4309	31.1577	31.2158	30.9527	31.0967	31.1622	31.1984	31.2224	31.2795	31.8164	31.3945	31.6675	31.6274
11934	NaN	NaN	30.4834	31.4365	29.8523	29.9056	30.6916	28.9322	32.0581	31.9961	31.949	NaN	NaN	NaN	30.3562	31.5283	30.9308	32.7058	30.5723	31.5034	32.1953	31.0748	31.5737	32.1939
11935	30.4333	30.5767	30.4931	30.359	30.6579	30.4017	30.5021	30.6966	30.5324	30.3529	30.2928	30.5451	30.6222	30.6442	30.5183	30.4205	30.308	30.6113	30.7148	30.7563	30.6971	30.2214	30.5959	30.5875
11936	29.6509	29.6597	29.5472	29.3913	29.9321	29.6759	30.0331	30.0265	NaN	29.4937	NaN	29.6586	29.3568	29.8454	29.9517	30.0346	29.1203	29.9047	29.8843	29.2677	29.8797	29.9675	30.1053	29.9011
11938	NaN	NaN	NaN	NaN	NaN	NaN	NaN	NaN	29.5632	29.6052	29.4694	29.4413	NaN	NaN	NaN	NaN	NaN	NaN	NaN	NaN	NaN	NaN	NaN	NaN
11939	31.0108	NaN	29.2579	30.5952	31.2387	31.3057	31.4042	31.2752	31.4501	31.0234	31.5051	31.1151	31.019	31.1592	31.201	30.5309	31.2568	31.279	31.3013	30.6934	31.1655	30.8516	30.8373	31.0765
11942	34.1924	34.1504	34.5638	34.347	34.5339	34.4747	34.3714	34.4189	33.6516	33.828	33.6922	33.6217	34.248	34.9053	34.652	34.4719	34.2544	35.23	34.9394	35.5024	34.2651	34.9596	34.3881	34.6861
11945	33.9165	33.9903	33.9063	33.8285	34.295	34.265	34.2634	34.287	33.9648	33.9588	34.0177	33.8623	34.0401	34.0794	34.1524	33.9709	34.1657	34.2223	34.2547	34.22	34.0826	33.8008	33.9789	34.0528
11946	32.7866	32.8596	32.7828	32.7451	30.0055	29.7464	30.1931	29.9823	32.7843	32.6206	32.8833	32.8201	31.7187	31.8249	31.8026	31.643	31.511	29.6944	29.317	31.0426	32.2504	32.3809	32.5955	32.4187
11947	29.7313	29.484	29.8431	29.6626	29.0987	NaN	NaN	29.5257	30.1235	30.3623	30.0902	31.1744	29.2176	29.2624	NaN	28.8153	29.5356	29.2569	29.4416	29.4862	29.1251	29.4929	29.7799	29.528
11949	30.6899	30.5791	30.7802	30.6635	31.4712	31.932	31.9276	31.3573	NaN	NaN	NaN	NaN	30.3837	30.5102	30.3483	NaN	31.2998	31.2247	31.5906	31.8924	30.3915	30.1905	30.0093	30.3848
11950	30.8025	30.7781	30.5315	30.0362	29.3831	29.5291	29.4762	29.6864	31.5446	31.8937	31.8176	31.6831	29.8093	NaN	30.5014	30.5312	29.1568	NaN	30.0757	29.2564	29.9699	30.3961	30.8407	30.3342
11952	36.7821	36.832	36.7952	36.7666	34.4981	34.4109	34.5543	33.8559	36.6549	36.6615	36.5925	36.7724	36.4737	36.4588	36.3662	36.287	34.8162	34.8859	34.8809	34.8038	36.5795	36.8249	36.696	36.7283
11955	30.5864	30.376	30.4589	30.4721	30.5259	30.5154	30.1639	30.5228	30.8385	30.3711	30.6146	30.4379	30.4389	30.2708	30.4103	30.554	30.0625	30.1877	30.6056	30.4743	30.4937	30.7038	30.4988	30.6205
11958	36.3389	36.2614	36.144	36.1838	36.3002	36.3473	36.452	36.2593	35.8817	35.9497	36.1503	36.0728	36.3127	36.3525	36.3091	36.2844	36.37	36.4211	36.3009	36.294	36.3355	36.2732	36.3869	36.2419
11959	30.0459	30.4317	30.1872	30.186	NaN	NaN	NaN	NaN	30.1482	29.8551	29.9542	30.2206	30.7348	30.7848	30.8308	30.5944	30.214	29.953	30.0703	30.3171	30.6581	30.4212	30.5986	30.5982
11961	31.5196	31.5145	31.5049	31.4899	30.7776	30.7261	30.6518	30.489	30.9426	31.1251	31.1282	31.1719	31.8952	31.9047	31.8335	31.691	31.4179	31.5254	31.4373	31.454	32.1642	32.0814	31.9934	32.1621
11964	30.669	30.6972	30.5536	30.6681	29.8645	29.9746	29.4218	29.993	30.4877	30.3058	30.3429	30.0678	31.0325	30.9929	31.0972	31.0379	30.4882	30.4463	30.5605	30.5424	31.0793	31.0352	30.9887	31.16
11965	34.1186	34.0319	34.1417	34.2393	34.0715	34.0979	34.1666	34.054	34.1325	34.3518	34.0398	34.2219	34.0697	34.0456	34.1212	33.9767	34.0874	33.9514	32.1569	34.0618	34.1721	33.9097	34.0854	34.1216
11966	32.8175	32.6712	32.8385	32.4527	32.701	33.0134	32.82	32.9106	32.9523	32.5427	32.8533	32.3456	32.6968	32.393	32.5271	32.6467	NaN	32.1379	32.6521	32.6959	32.6818	32.4344	32.9506	32.5125
11967	35.0586	35.1284	35.3158	35.1288	35.0421	35.2085	35.0403	35.0606	34.8535	34.8312	35.0352	34.985	35.3199	35.3061	35.3253	35.2409	35.1747	35.2945	35.3355	35.1212	34.7672	35.2935	35.0732	35.3146
11968	34.1242	34.1062	34.1681	33.8418	33.8804	33.9284	33.8689	33.9792	34.2935	34.2518	34.3072	34.187	34.0496	34.0459	34.1882	34.1184	33.9089	34.0654	34.0833	34.0466	34.2145	34.0965	34.3423	34.1003
11969	31.0405	31.1876	31.1018	31.1398	31.2196	31.2397	31.3459	31.4312	31.1216	31.3484	31.2786	31.4876	31.3832	31.3032	31.3708	31.3358	31.4664	31.2809	31.2518	31.2619	31.0711	31.0951	31.0393	31.1765
11970	33.5922	33.5666	33.6255	33.5191	33.551	33.733	33.6428	33.5183	33.4013	33.5821	33.5735	33.4647	33.6843	33.6599	33.5224	33.483	33.666	33.7314	33.7788	33.6576	33.9111	33.6739	33.8096	34.0137
11971	30.4502	30.3512	30.2508	30.0231	29.4735	29.3522	NaN	NaN	30.9363	31.1503	30.8449	30.5104	NaN	NaN	NaN	NaN	NaN	NaN	29.4452	29.2008	30.3685	29.8687	NaN	30.3039
11972	29.4025	29.4724	29.5052	29.5449	29.807	29.7463	29.487	29.9885	28.9905	29.2147	28.9438	29.1625	29.4155	29.2856	29.4656	29.0651	29.2444	29.6102	29.3328	29.2365	29.2058	29.652	29.2381	28.9878
11973	34.2437	34.2104	34.1699	34.1872	34.2955	34.3843	34.3354	34.2651	34.2563	34.2808	34.3335	34.2241	34.4723	34.5146	34.4779	34.4036	34.513	34.482	34.5339	34.5243	34.6511	34.4866	34.5866	34.5917
11974	NaN	NaN	29.5501	NaN	NaN	NaN	NaN	NaN	NaN	NaN	NaN	NaN	NaN	NaN	NaN	29.8141	29.2761	NaN	29.957	NaN	NaN	NaN	29.8604	30.3851
11977	34.5583	34.528	34.4759	34.52	34.3232	34.1894	34.195	33.3504	34.8113	34.9299	34.6697	34.8647	34.2481	34.2028	33.8689	33.9311	34.3003	34.3236	34.2056	34.3283	34.6287	34.4557	34.3404	34.5069
11978	31.8544	31.7207	31.6411	31.7519	31.632	31.5958	31.553	31.4036	31.9875	31.9768	31.9226	31.941	31.6155	31.6846	31.6398	31.6082	31.7602	31.8417	31.9222	31.738	32.0054	31.8994	31.6936	32.017
11981	30.139	29.9101	29.7602	29.7326	29.7676	30.0385	30.1066	29.9923	NaN	NaN	29.2468	NaN	29.7364	29.6169	NaN	29.6858	29.8133	29.7745	30.0404	29.8993	29.8253	NaN	29.9038	29.8854
11982	34.277	34.2948	34.2764	34.32	34.5803	34.612	34.6915	34.7127	34.1421	34.2401	34.499	34.2545	34.5116	34.5475	34.5878	34.5623	34.6057	34.7376	34.7072	34.509	34.3547	34.447	34.4264	34.4703
11983	33.3773	33.3664	33.5652	33.1584	33.8802	33.8488	33.8544	33.8248	33.5941	33.5544	33.8419	33.4881	33.4217	33.5542	33.6501	33.4657	33.5032	33.799	33.6392	33.6677	33.2703	33.5868	33.3066	33.4439
11984	29.8452	30.0401	30.0742	29.9378	29.6234	29.5452	29.6948	29.7137	29.6472	29.7435	29.6112	29.8063	29.7329	30.0438	29.6736	29.7441	29.9169	30.05	29.8298	29.6759	30.1609	30.0289	29.9947	29.6006
11986	25.5655	25.632	23.9737	25.633	NaN	NaN	NaN	NaN	25.5887	25.4928	25.3485	25.6433	25.2047	25.4814	25.703	25.3074	NaN	24.4601	24.9456	24.4657	25.6273	24.449	24.4124	26.031
11989	30.2091	30.1544	30.1845	30.0295	30.0747	30.1652	30.2371	30.2448	30.4153	30.93	30.8418	30.8218	30.2465	30.2567	30.3545	30.2768	29.5376	29.8524	29.6111	29.7913	30.0005	30.1185	30.0266	30.1922
11990	35.5385	35.6919	35.7748	35.4063	33.6286	33.5641	33.5968	33.4835	35.0703	34.7936	34.6581	34.7954	34.7079	34.847	34.6488	34.4301	33.9073	33.9831	33.9847	33.5665	35.4848	35.3312	35.1797	35.3968
11991	NaN	NaN	29.2667	28.6708	NaN	29.3598	NaN	29.4203	29.4086	29.71	29.6317	29.3366	NaN	NaN	NaN	NaN	NaN	NaN	NaN	NaN	29.1851	NaN	29.0173	NaN
11993	33.3027	33.2532	33.2086	33.1781	32.4743	32.3747	32.5371	32.723	33.5971	33.4573	33.0312	33.4818	32.9943	33.0117	33.113	33.0711	32.358	32.4594	32.3895	32.4184	32.6686	32.5979	32.7616	32.7307
11994	32.1942	31.9763	32.178	31.8266	31.4017	31.2434	30.9773	30.762	33.385	33.4453	33.7235	33.4656	31.6043	31.8935	31.8454	31.5752	31.3557	31.4199	31.0223	31.2819	32.1001	31.9747	32.3371	32.3232
11995	31.8829	31.9704	32.0162	32.1548	31.1072	30.8651	31.0118	30.9508	32.8075	32.7569	32.7442	32.7902	31.6277	31.6222	31.7058	31.7117	31.3263	31.2114	31.2171	31.2388	31.9954	31.975	31.9592	32.0212
11996	NaN	NaN	NaN	NaN	29.3953	29.1785	29.1451	NaN	NaN	NaN	NaN	NaN	NaN	NaN	NaN	NaN	NaN	29.3391	NaN	28.8852	NaN	NaN	NaN	NaN
12004	33.0391	33.1887	33.0207	32.8695	33.1726	33.1724	33.2057	33.484	32.6645	32.7059	33.0707	32.8773	33.2569	33.5344	33.283	33.2167	33.2812	33.4133	33.3355	33.3982	33.1754	33.1732	33.212	32.9596
12005	29.9277	29.8818	30.1073	30.3867	NaN	NaN	NaN	NaN	NaN	30.0514	29.6626	29.8902	29.7889	29.8651	29.8283	29.71	NaN	NaN	NaN	NaN	30.3386	30.4294	30.2724	30.3775
12006	30.3442	30.4925	30.46	30.4798	29.7563	NaN	29.9136	30.14	30.1801	30.5742	30.2843	30.5528	30.615	30.4983	30.6565	30.5047	30.4039	30.371	30.3069	30.4875	30.7153	30.7242	30.8359	30.5589
12007	30.514	30.5947	30.4917	30.5268	30.4554	30.4258	30.3994	30.325	29.7277	29.3831	29.4058	29.5284	30.1842	30.2586	30.1768	30.2287	30.3881	30.3888	30.4858	30.3961	30.2686	30.0972	30.2662	30.329
12009	28.9249	29.6163	29.4815	29.3905	29.1128	29.3285	29.6027	29.5545	29.4599	29.6456	29.6761	29.4744	29.4412	29.4363	29.3145	29.4396	29.2595	29.453	29.1659	29.2172	28.6589	29.5194	29.0633	29.3624
12010	NaN	NaN	NaN	NaN	28.9682	NaN	28.9352	NaN	NaN	NaN	NaN	NaN	NaN	NaN	29.0305	NaN	29.227	29.0606	29.1471	29.1456	NaN	NaN	NaN	NaN
12013	31.1482	31.0725	31.2582	31.1821	30.9387	30.8699	30.8736	31.0969	30.7269	30.3575	30.4118	30.4824	31.1824	31.2094	31.1107	31.1575	31.2831	31.1248	31.1558	31.296	31.3505	31.257	31.347	31.2741
12016	31.7501	31.9472	31.7949	32.1104	31.8671	31.762	31.7803	31.5968	31.6937	31.4515	31.5631	31.1683	31.6874	31.7341	31.8991	31.7396	31.7201	31.7484	31.7536	31.6745	32.027	31.8389	31.5572	31.9977
12017	30.3991	30.3266	30.6538	30.4183	30.1501	30.1465	30.1787	30.04	30.1228	30.109	30.4467	30.5593	30.3415	30.3385	30.3271	30.3264	30.3661	30.2368	30.2975	30.4491	30.5435	30.1018	30.4749	30.158
12019	31.2327	31.2139	31.3412	31.0629	31.2128	31.4028	31.1014	31.0186	31.6061	31.5812	31.4157	31.0338	31.1216	31.1103	31.0265	31.0156	30.968	31.2599	31.0044	31.3974	31.4196	NaN	31.3325	NaN
12020	29.8524	30.2712	29.9025	30.3518	29.6824	NaN	29.8451	29.8249	NaN	NaN	NaN	NaN	NaN	NaN	NaN	29.8627	29.7431	29.6532	NaN	NaN	29.8908	29.769	30.192	29.6758
12021	28.9933	NaN	NaN	NaN	NaN	NaN	29.3145	NaN	NaN	29.8427	29.6277	30.0865	NaN	NaN	NaN	NaN	29.4369	NaN	29.2435	29.0356	NaN	29.4906	29.3042	NaN
12022	30.7448	31.0379	30.7263	30.4301	30.6914	30.4143	30.4973	30.4186	30.0966	29.8323	29.9661	29.8302	30.6131	30.3617	30.1258	30.4979	30.6081	30.5828	30.5941	30.6417	30.5374	30.6704	30.4155	30.7141
12023	28.3219	28.5109	NaN	NaN	NaN	NaN	NaN	NaN	28.6065	NaN	NaN	NaN	28.3513	28.6751	NaN	NaN	NaN	28.295	NaN	NaN	NaN	28.8314	NaN	28.868
12025	30.1037	30.2517	30.2173	30.1782	NaN	NaN	NaN	NaN	NaN	30.4257	30.3045	NaN	NaN	30.2699	NaN	NaN	30.0159	NaN	NaN	NaN	30.4714	30.3796	30.577	30.451
12028	NaN	NaN	29.4053	29.8309	NaN	NaN	NaN	NaN	NaN	NaN	NaN	NaN	NaN	NaN	29.2046	NaN	NaN	NaN	NaN	NaN	29.6598	29.7421	29.4909	NaN
12030	32.9439	33.2462	33.1934	33.3857	33.3018	33.1894	33.3155	33.5265	30.8066	32.3965	32.3385	31.7063	33.5838	33.6439	33.4722	33.426	33.5752	33.4133	33.4012	33.5067	32.6529	33.1078	33.071	32.6134
12031	34.0251	34.0321	33.9423	33.9214	34.39	34.4246	34.2651	34.2364	32.6185	33.0021	33.0852	33.0312	33.7762	33.8795	34.046	33.9257	33.9401	33.9419	34.0731	33.9396	33.3515	33.2331	33.3333	33.0681
12032	31.6933	31.6539	31.7612	32.0918	31.6014	31.6828	31.7654	31.752	31.7237	31.9257	31.7665	31.8157	31.8938	32.0832	31.9465	31.9837	31.8415	31.7243	31.7444	31.7243	31.8068	31.7623	31.8996	31.906
12034	32.4178	32.4909	32.4756	32.4937	32.948	32.9024	32.9464	33.1019	33.0338	33.1276	33.1933	33.1801	32.4538	32.4465	32.6296	32.5716	32.8144	32.853	32.7707	32.7237	32.13	32.0881	32.0725	32.1782
12036	30.2027	30.3592	30.6308	30.2842	29.6592	29.5439	29.9251	29.9729	30.5066	30.5864	30.4111	30.5579	29.8935	29.9909	30.0294	30.0378	30.0843	29.9485	29.805	29.7044	30.3303	30.2297	30.4424	30.3139
12037	39.1547	39.2367	39.569	39.3217	37.9989	38.4152	37.8184	38.5327	38.284	39.3417	39.5471	39.3195	39.1865	39.11	39.0557	39.0425	38.6958	38.7616	38.5446	38.6457	39.5865	39.578	39.5867	39.5654
12038	30.3258	30.1513	30.4324	30.146	29.852	29.8179	29.6832	29.9371	30.4076	29.9017	30.0947	30.4041	29.7489	29.9498	29.8338	29.9101	29.5014	30.0383	29.7732	29.977	30.384	30.2438	30.6246	30.3196
12039	30.6638	30.7013	30.7473	30.8009	30.7952	30.7103	30.8104	30.5132	30.443	30.1545	30.2992	30.1524	30.8535	30.9209	30.8075	30.7197	30.6756	30.6511	30.7816	30.6766	31.0681	30.7817	30.8315	30.7996
12041	39.8176	39.5568	39.2457	39.5825	38.8164	38.6729	38.7856	38.5278	38.5317	39.5764	39.1263	39.3993	39.1852	39.0566	38.982	39.1834	39.1806	39.1579	38.1177	38.2168	39.7191	39.6706	39.675	39.6091
12042	36.8252	36.9115	36.9368	36.879	35.7302	35.7878	35.7821	35.8025	37.082	37.0451	37.256	37.1088	36.59	36.6396	36.6345	36.5921	36.0744	36.2384	36.1798	36.1734	36.9014	36.9209	36.7933	36.9856
12043	39.2726	39.4586	39.6572	39.5825	37.3655	37.8679	37.3574	38.2386	38.9986	39.4246	39.663	39.3993	39.5087	39.0566	39.3599	39.0872	38.7231	38.9663	39.2219	38.5497	39.6588	39.8004	39.7284	39.653
12045	NaN	NaN	NaN	NaN	NaN	NaN	NaN	NaN	29.048	28.8476	NaN	NaN	NaN	NaN	NaN	NaN	28.7342	NaN	28.4916	NaN	NaN	29.4481	NaN	29.5816
12046	NaN	NaN	NaN	NaN	28.9359	NaN	29.0369	NaN	NaN	NaN	NaN	NaN	NaN	NaN	NaN	NaN	NaN	28.5783	28.9822	28.8492	NaN	NaN	NaN	NaN
12047	30.0713	29.9666	30.1422	29.9602	29.5413	29.7305	29.8361	29.8437	30.079	30.135	29.9713	30.0415	29.5547	29.5081	29.5988	29.5639	29.6777	29.2556	29.5856	29.6778	29.999	29.9642	30.1001	30.0292
12050	29.9322	30.0306	30.0355	30.1167	29.6614	29.5312	29.7021	29.5464	30.3077	30.6353	30.5076	30.5896	29.8284	29.8369	29.7168	29.7712	29.606	29.5761	29.6886	29.5116	30.0457	30.0308	29.9694	30.1608
12051	30.459	30.6379	30.7847	30.7088	30.1753	30.1683	30.3363	30.102	30.6383	31.1127	30.8999	31.0732	30.5127	30.6127	30.6004	30.5916	30.3478	30.1869	30.389	30.463	30.9295	30.7022	30.7475	30.9037
12052	27.1167	26.9064	26.7099	27.1327	26.8724	27.201	26.6372	27.1225	26.8508	27.3875	28.5406	27.4379	27.5997	27.321	27.3742	26.9657	27.2545	27.5232	27.0109	27.0718	27.21	27.5314	27.2724	27.2711
12053	33.1691	33.0993	33.3122	33.3012	33.3188	33.2449	33.2226	33.2401	33.3279	33.235	33.2919	33.3922	33.2524	33.3223	33.3176	33.2558	33.4716	33.4615	33.4297	33.3791	33.4059	33.1591	33.3976	33.3858
12055	30.0112	29.8012	29.9363	29.8991	30.0735	30.4075	30.0945	30.0715	29.9451	30.223	30.4049	30.0031	30.1054	30.202	30.1387	30.016	30.0708	29.972	29.9478	30.1237	30.2709	30.4765	29.8586	30.1345
12056	29.3743	29.6141	29.584	29.4257	29.1177	29.3724	29.492	29.1973	29.4106	30.8378	NaN	29.3167	29.5367	29.5665	29.442	30.1376	29.8709	29.6399	29.3846	29.4971	29.1586	29.6381	30.1257	29.7451
12059	NaN	30.0497	30.2839	30.2973	NaN	NaN	NaN	NaN	30.1417	30.3506	30.1676	30.3844	NaN	NaN	NaN	NaN	NaN	NaN	NaN	NaN	29.8615	30.1695	30.2201	29.8482
12060	35.0186	34.0298	33.9467	34.0808	34.2934	34.5924	34.3959	34.0564	33.6315	34.3184	34.1117	33.5455	35.2757	33.9049	33.9722	34.2893	34.2344	34.0516	34.0119	34.0637	33.9622	34.7016	34.1353	33.9492
12061	32.318	32.2471	32.4789	32.0126	31.7729	31.0082	31.763	31.6951	32.7043	33.6175	33.3031	33.6851	31.3138	31.6201	32.1601	31.9286	29.8367	29.9828	32.4531	29.6374	31.7152	31.8121	32.3742	32.1393
12062	31.717	31.7154	31.6945	31.7163	30.0685	30.466	30.4919	30.0762	32.1767	32.4584	32.1337	32.4139	30.8488	30.8437	30.6967	30.8538	29.4272	29.8412	NaN	NaN	31.5648	31.1896	31.687	31.7189
12063	30.5713	30.6607	30.4074	30.4091	30.0708	30.0898	30.1644	30.1454	31.1076	31.5559	31.1514	31.3485	30.0345	30.1547	29.8401	30.0808	30.5505	30.2612	29.9339	29.7325	30.5347	30.2159	30.3305	30.4744
12065	29.7492	29.6566	29.6532	29.6449	30.2527	30.272	30.1433	30.2079	29.2361	29.8789	29.845	29.4878	29.7371	29.6015	29.4728	29.7366	29.7299	29.6427	29.5599	29.5626	29.6573	29.9185	29.3716	29.6023
12067	31.8312	31.6594	31.802	31.6955	31.8128	31.7161	31.6268	31.8104	31.9098	31.9729	31.8107	31.8701	31.6443	31.7159	31.7768	31.8568	31.9089	31.893	31.8575	31.9567	31.8219	31.7875	31.8527	31.8802
12068	29.7531	29.7903	29.8429	29.2993	29.5637	29.8385	29.7288	29.6146	30.1249	29.9126	30.0399	28.8609	29.7405	29.8017	29.9099	29.7428	29.2162	29.8236	29.7931	30.2192	29.8716	29.6451	29.582	29.8562
12071	30.3113	30.4388	30.2416	30.2596	29.7819	29.4911	29.4123	29.6449	30.7499	30.7014	30.3021	30.4949	29.6915	29.7497	29.8403	29.6365	29.3923	29.2066	29.2382	29.3904	30.1393	29.8926	30.0492	30.1063
12072	NaN	NaN	NaN	29.7052	NaN	NaN	NaN	NaN	30.6039	29.9805	29.9731	30.0586	NaN	NaN	29.8263	NaN	NaN	NaN	NaN	NaN	29.9467	NaN	NaN	NaN
12074	NaN	NaN	NaN	NaN	NaN	NaN	NaN	NaN	NaN	29.9372	29.9804	29.6378	NaN	NaN	NaN	NaN	NaN	NaN	NaN	NaN	NaN	NaN	NaN	NaN
12075	30.4344	30.4595	30.5377	30.3792	30.2461	30.3636	30.263	30.2675	30.1348	30.1985	29.9438	30.5018	30.2316	30.1947	30.1687	30.2671	30.0771	29.9887	29.9609	30.2059	30.2765	30.0441	30.2914	30.2178
12077	31.881	31.6113	31.6103	31.8753	32.6058	32.4345	32.7161	32.4857	30.6204	30.7369	30.9298	31.0355	31.8431	31.8629	31.9697	31.8917	32.6612	32.4787	32.5242	32.4875	32.2482	32.0577	32.2015	32.071
12078	29.8675	29.8247	29.3296	29.9034	NaN	NaN	NaN	29.1107	NaN	NaN	29.3279	29.3817	29.714	29.5448	NaN	NaN	29.6468	29.5441	29.6463	NaN	29.9865	30.1299	29.7125	29.9535
12080	34.167	34.1888	34.0961	34.1972	34.566	34.6261	34.5242	34.5747	33.0547	33.1069	33.3672	33.3138	34.1754	34.1993	34.325	34.3581	34.2243	34.2044	34.2381	34.1507	34.0981	34.0021	33.8918	34.0843
12081	31.0555	29.8162	29.9768	29.6568	30.1078	29.8798	29.9363	29.9388	29.058	NaN	29.5736	29.4645	30.1584	30.1044	30.1541	30.1357	29.9545	30.0513	30.1282	30.0971	29.8874	30.0935	29.9128	30.0827
12082	32.6363	32.7307	32.6764	32.6623	32.4854	32.517	32.5214	32.5305	32.8747	32.8502	32.8213	33.0635	32.4471	32.5341	32.6267	32.55	32.5921	32.5391	32.5969	32.6712	32.6136	32.6267	32.63	32.6136
[truncated: 3,457 more rows]

## Sheet: Peptide Peak Areas
Protein	Peptide	Redundancy	TF-30-WT-R1	TF-30-WT-R2	TF-30-WT-R3	TF-30-WT-R4	TF-30-TEF-R1	TF-30-TEF-R2	TF-30-TEF-R3	TF-30-TEF-R4	TF-30-12-R1	TF-30-12-R2	TF-30-12-R3	TF-30-12-R4	TF-56-WT-R1	TF-56-WT-R2	TF-56-WT-R3	TF-56-WT-R4	TF-56-TEF-R1	TF-56-TEF-R2	TF-56-TEF-R3	TF-56-TEF-R4	TF-56-12-R1	TF-56-12-R2	TF-56-12-R3	TF-56-12-R4
[truncated: 47,721 more rows]

[truncated: 3 more sheets: Combined Statistics, Xylose Statistics, Xylose Glycerol Statistics]
