# Supplementary material for: Engineering transcriptional regulation of pentose metabolism in Rhodosporidium toruloides for improved conversion of xylose to bioproducts
Source: Microb Cell Fact. 2023 Aug 3;22:144. doi: 10.1186/s12934-023-02148-5 (PMC10398944; doi:10.1186/s12934-023-02148-5)
Supplement: Supplementary file 2 — Additional file 2 Strains used in this study with strain IDs and part numbers for relevant plasmids for retrieval on the Agile BioFoundry public registry (https://public-registry.agilebiofoundry.org) Data used for T-tests referenced in the text. [file 12934_2023_2148_MOESM2_ESM.xlsx]

## Sheet: Strains
Strain Label	Figure	Description	Experiment	Background	Alias	Strain Private Registry ID	public registry	Construction Strategy	Transformation Method	Plasmid Private Registry ID	Plasmid Public Registry ID
WT	2,3,5,6	The wild type base strain of R. toruloides	Growth on xylose, proteomics	na	IFO 0880	ABF_004166	ABFPUB_002367	na	na	na	na
∆Ku70	N/A	A non-homologous-end-joining deficient strain used for strain engineering	N/A	IFO 0880		ABF_004167	ABFPUB_002368	na	na	na	na
OE-PNT1	2,3,5,6	Over-expressor of PNT1 to transcriptionally upregualte pentose catabolism.	Growth on xylose, proteomics	IFO 0880		ABF_009005	ABFPUB_002407	Random Integration	ATMT	ABF_007898	ABFPUB_002372
∆11990 OE-PNT1	2,3	Deletion of a homolog of a putative glucose transceptor, in the OE-Pnt1 background	Growth on xylose	OE-PNT1		ABF_010462	ABFPUB_002406	Targeted Integration	ATMT	ABF_010458	ABFPUB_002404
∆11990	2,3	Deletion of a homolog of a putative glucose transceptor. Made in an attempt to reduce carbon catabolite repression	Growth on xylose	IFO 0880		ABF_010456	ABFPUB_002403	Targeted Integration	ATMT	ABF_010458	ABFPUB_002404
∆11924	2,3	Deletion of a homolog of a putative glucose transceptor. Made in an attempt to reduce carbon catabolite repression	Growth on xylose	IFO 0880		ABF_010396	ABFPUB_002413	Targeted Integration	ATMT	ABF_010381	ABFPUB_002386
∆11990 ∆9588	2,3	Double deletion of a two homologs of a putative glucose transceptor. Made in an attempt to reduce carbon catabolite repression	Growth on xylose	∆9588		ABF_010511	ABFPUB_002417	Targeted Integration	ATMT	ABF_010509	ABFPUB_002416
∆11990 ∆11924	2,3	Double deletion of a two homologs of a putative glucose transceptor. Made in an attempt to reduce carbon catabolite repression	Growth on xylose	∆11924		ABF_010508	ABFPUB_002412	Targeted Integration	ATMT	ABF_010458	ABFPUB_002404
ku70::FAR	na	Integration of fatty-acyl-CoA reductase at the Ku70 locus. The base strain for fatty alcohol production in R. toruloides	N/A	∆Ku70		ABF_006072	ABFPUB_002438	Targeted Integration	Lithium Acetate	ABF_004575	ABFPUB_002370
Parent	4	A derivative of ku70:FAR with reduced fatty alcohol catabolism	Fatty alcohol production on xylose	FOH-producing strain (manuscript in preparation)		ABF_009004	ABFPUB_002376	Targeted Integration	Lithium Acetate	ABF_008705; ABF_008411	ABFPUB_002380; ABFPUB_002374
HGT1::OE-PNT1	4	The PNT1 over-expression construct integrated at the HGT (RTO4_11990) locus in the fatty alchol producing 'parent' background	Fatty alcohol production on xylose	Parent		ABF_010406	ABFPUB_002387	Targeted Integration	Lithium Acetate	ABF_010379	ABFPUB_002382
OE-PNT1 R1	4	The PNT1 over-expression construct randomly integrated in the fatty alchol producing 'parent' background	Fatty alcohol production on xylose	Parent		ABF_010407	ABFPUB_002391	Random Integration	Lithium Acetate	ABF_010379	ABFPUB_002382
OE-PNT1 R2	4	The PNT1 over-expression construct randomly integrated in the fatty alchol producing 'parent' background	Fatty alcohol production on xylose	Parent		ABF_010408	ABFPUB_002395	Random Integration	Lithium Acetate	ABF_010379	ABFPUB_002382
OE-PNT1 R3	4	The PNT1 over-expression construct randomly integrated in the fatty alchol producing 'parent' background	Fatty alcohol production on xylose	Parent		ABF_010409	ABFPUB_002399	Random Integration	Lithium Acetate	ABF_010379	ABFPUB_002382
∆Pnt1	5,6	Deletion of the native copy of Pnt1	Proteomics	IFO 0880	∆12978	ABF_010463	ABFPUB_002409	Targeted Integration	ATMT	ABF_010464	ABFPUB_002410
∆9588		Deletion of a homolog of a putative glucose transceptor. Made in an attempt to reduce carbon catabolite repression	Growth on xylose	IFO 0880		ABF_010395	ABFPUB_002418	Targeted Integration	ATMT	ABF_010380	ABFPUB_002384

## Sheet: Media
Short Name	Figure	Experiment	C:N Ratio	Glucose (g/L)	Xylose (g/L)	Yease Extract (g/L)	Ammonium Sulfate (g/L)	Yeast Nitrogen Base (g/L)	CSM (g/L)	MgCl2•6H2O (g/L)	MgSO4•6H2O (g/L)	KCl (mM)	FeSO4 (µM)	KPO4 (mM)	DMR (Deacetylated Mechanically Refined Corn Stover)	pH	Tergitol (%)
40 g/L Xylose	2, 3, SF1	Growth and sugar utilization on xylose	17	0	40	10	0	1.7	0	0.2	0.25	2.5	100	0	No	5.6	0
20 g/L Xylose 20 g/L Glucose	2023-02-03	Growth and sugar utilization on xylose plus glucose	17	20	20	10	0	1.7	0	0.2	0.25	2.5	100	0	No	5.6	0
40 g/L Xylose 40 g/L Glucose	SF1	Growth and sugar utilization on xylose plus glucose	30	40	40	10	5	1.7	0	0.2	0.25	2.5	100	0	No	5.6	0
Proteomics Media	5, 6, SF2, SF4, SF5	Proteomics and Growth and sugar utilization on xylose (high time resolution)	18	0	40	0	5	1.7	0	0.2	0.25	2.5	100	0	No	5.6	0
10 g/L Xylose	4, SF3	Fatty alcohol production on xylose	5	0	10	0	5	1.7	0.79	0	0	0	10	100	No	6	0.1
100 g/L Xylose	4, SF3	Fatty alcohol production on xylose	45	0	100	0	5	1.7	0.79	0	0	0	10	100	No	6	0.1
Mock Hydrolysate	4, SF3	Fatty alcohol production on xylose plus glucose	50	75	40	0	5	1.7	0.79	0	0	0	10	100	No	6	0.1
Hydrolysate	4, SF3	Fatty alcohol production on xylose plus glucose	250	75	40	0	1	0	0	0	0	0	10	100	Yes, diluted for final glucose concentration of 75 g/L	6	0.1

## Sheet: T-tests
Fig	Quantity	Time	Media	Strain	Reference	Strain Value A	Strain Value B	Strain Value C	Reference Value A	Reference Value B	Reference Value C	Strain Average	Strain Std	Ref Average	Ref Std	Fold Change	pVal
2A	OD	20 hours	Xylose	OE-Pnt1	WT	10.788	10.332	11.332	1.93	1.878	1.662	10.8173	0.500645	1.82333	0.142117	5.93272	3.70917e-06
2B	OD	28 hours	Xylose	OE-Pnt1	WT	25.278	24.306	25.098	3.918	3.946	3.59	24.894	0.517115	3.818	0.197949	6.52017	1.58556e-07
3A	Sugar Consumption	20 hours	Xylose	OE-Pnt1	WT	14.1524	15.96	15.3723	4.94602	4.1886	4.10287	15.1616	0.922069	4.4125	0.464028	3.43605	2.77767e-05
3B	Sugar Consumption	28 hours	Xylose	OE-Pnt1	WT	34.4487	36.0135	35.3388	9.66827	8.69989	8.65665	35.267	0.784834	9.00827	0.571985	3.91496	6.21742e-07
2C	OD	20 hours	Glucose+Xylose	OE-Pnt1	WT	14.628	14.604	15.396	14.1	13.796	13.46	14.876	0.450493	13.7853	0.320133	1.07912	0.0134123
2D	OD	28 hours	Glucose+Xylose	OE-Pnt1	WT	29.142	27.45	28.926	21.402	20.838	20.382	28.506	0.920878	20.874	0.510952	1.36562	0.000115905
3D	Sugar Consumption	28 hours	Xylose	OE-Pnt1	WT	16.5161	18.2089	17.3574	18.0176	16.5164	17.204	17.3608	0.846398	17.246	0.751487	1.00665	0.434561
3D	Arabitol Production	28 hours	Xylose	OE-Pnt1	WT	0.28698	0.236702	0.261122	1.79437	2.43761	2.34962	0.261601	0.0251424	2.19387	0.348764	0.119242	0.000332873
S1E	Sugar Alcohol	45 hours	Glucose+Xylose	OE-Pnt1	WT	0.231852	0.265863	0.271595	7.63044	7.74243	8.80858	0.256437	0.0214832	8.06048	0.650288	0.031814	1.58596e-05
S2F	Sugar Alcohol	45 horus	Xylose	OE-Pnt1	WT	1.06849	0.700848	0.403134	2.26034	2.3189	2.85604	0.724157	0.33329	2.47843	0.328327	0.292184	0.00144946
2D	OD	28 hours	Glucose+Xylose	∆11990	WT	21.846	24.726	23.022	21.402	20.838	20.382	23.198	1.44804	20.874	0.510952	1.11133	0.0293565
2D	OD	28 hours	Glucose+Xylose	∆11990 ∆9588	WT	23.418	25.662	24.342	21.402	20.838	20.382	24.474	1.12781	20.874	0.510952	1.17246	0.00365121
3D	Sugar Consumption	28 hours	Glucose+Xylose	∆11990	WT	13.5519	14.1009	14.1525	18.0176	16.5164	17.204	13.9351	0.332868	17.246	0.751487	0.808017	0.00110947
3D	Sugar Consumption	28 hours	Glucose+Xylose	∆11990 ∆9588	WT	12.3944	13.7868	13.8082	18.0176	16.5164	17.204	13.3298	0.810166	17.246	0.751487	0.772922	0.00178542
3D	Arabitol Production	28 hours	Glucose+Xylose	∆11990	WT	0	0.207662	0.209459	1.79437	2.43761	2.34962	0.13904	0.120416	2.19387	0.348764	0.0633768	0.000323023
3D	Arabitol Production	28 hours	Glucose+Xylose	∆11990 ∆9588	WT	0.250763	0.172685	0.169838	1.79437	2.43761	2.34962	0.197762	0.0459226	2.19387	0.348764	0.0901431	0.000300475
2B	OD	28 hours	Xylose	∆11990	WT	18.978	21.198	19.77	3.918	3.946	3.59	19.982	1.12508	3.818	0.197949	5.23363	8.22421e-06
2B	OD	28 hours	Xylose	∆11990 OE-Pnt1	OE-Pnt1	28.566	27.678	31.866	25.278	24.306	25.098	29.37	2.20673	24.894	0.517115	1.1798	0.0133836
3B	Sugar Consumption	28 hours	Xylose	∆11990 OE-Pnt1	OE-Pnt1	31.0617	32.3695	33.4024	34.4487	36.0135	35.3388	32.2779	1.17301	35.267	0.784834	0.915243	0.0107111
4A	FOH	5 days	Xylose 10 g/L	∆11990 OE-Pnt1	Parent	38.5827	48.7806	45.5586	28.8538	22.4897	43.3298	44.3073	5.21281	31.5578	10.6799	1.40401	0.0683448
4B	FOH	5 days	Xylose 100 g/L	∆11990 OE-Pnt1	Parent	1031.72	1103.72	991.822	332.695	769.307	291.268	1042.42	56.7127	464.423	264.848	2.24455	0.0104523
4C	FOH	5 days	Hyrdolysate	∆11990 OE-Pnt1	Parent	635.458	770.182	1331.89	688.759	714.501	585.903	912.509	369.387	663.054	68.0435	1.37622	0.157049
4D	FOH	5 days	Mock Hydrolysate	∆11990 OE-Pnt1	Parent	1396.84	1507.73	623.001	1100.57	898.407	606.866	1175.86	481.988	868.616	248.199	1.35371	0.190939
S2A	ABS	n/a	Xylose 40 g/L	OE-Pnt1	WT	69.1	70.8	72.1	92.8	88.5	85.9	70.6667	1.50444	89.0667	3.48473	0.793413	0.000550483
S2B	µMax	n/a	Xylose 40 g/L	OE-Pnt1	WT	0.167	0.172	0.168	0.144	0.141	0.143	0.169	0.00264575	0.142667	0.00152753	1.18458	5.86205e-05
S1	Net Yield	21-29 and 29-45 hours	Xylose	OE-Pnt1	WT	0.28216	0.311929	0.287878	0.330231	0.248668	0.31994	0.293989	0.0157971	0.299613	0.0444184	0.981228	0.423194
S1	Net Yield	29-45 hours	Xylose + Glucose	OE-Pnt1	WT	0.213485	0.256552	0.187127	0.198265	0.174728	0.202027	0.219055	0.0350461	0.191673	0.0147955	1.14286	0.140261
